# Supplementary material for: Mechanisms and network pharmacological analysis of Yangyin Fuzheng Jiedu prescription in the treatment of hepatocellular carcinoma
Source: Cancer Med. 2022 Aug 31;12(3):3237–59. doi: 10.1002/cam4.5064 (PMC9939140; doi:10.1002/cam4.5064)
Supplement: Supplementary file 2 — Appendix S2 [file CAM4-12-3237-s003.xlsx]

## Sheet: Sheet1
Supplement 2. The bioactive components of FZP satisfying the screening conditions of OB≥30% and DL≥0.18.
Mol ID	Molecule Name	OB(%)	DL	Herb Name
MOL000020	12-senecioyl-2E,8E,10E-atractylentriol	62.4	0.22	AMK
MOL000021	14-acetyl-12-senecioyl-2E,8E,10E-atractylentriol	60.31	0.31	AMK
MOL000022	14-acetyl-12-senecioyl-2E,8Z,10E-atractylentriol	63.37	0.3	AMK
MOL000028	α-Amyrin	39.51	0.76	AMK
MOL000033	(3S,8S,9S,10R,13R,14S,17R)-10,13-dimethyl-17-[(2R,5S)-5-propan-2-yloctan-2-yl]-2,3,4,7,8,9,11,12,14,15,16,17-dodecahydro-1H-cyclopenta[a]phenanthren-3-ol	36.23	0.78	HMM/AMK
MOL000049	3β-acetoxyatractylone	54.07	0.22	AMK
MOL000072	8β-ethoxy atractylenolide Ⅲ	35.95	0.21	AMK
MOL000098	quercetin	46.43	0.28	HMM/RB
MOL000211	Mairin	55.38	0.78	HMM
MOL000239	Jaranol	50.83	0.29	HMM
MOL000296	hederagenin	36.91	0.75	HMM
MOL000354	isorhamnetin	49.6	0.31	HMM/RB
MOL000371	3,9-di-O-methylnissolin	53.74	0.48	HMM
MOL000374	5'-hydroxyiso-muronulatol-2',5'-di-O-glucoside	41.72	0.69	HMM
MOL000378	7-O-methylisomucronulatol	74.69	0.3	HMM
MOL000379	9,10-dimethoxypterocarpan-3-O-β-D-glucoside	36.74	0.92	HMM
MOL000380	(6aR,11aR)-9,10-dimethoxy-6a,11a-dihydro-6H-benzofurano[3,2-c]chromen-3-ol	64.26	0.42	HMM
MOL000387	Bifendate	31.1	0.67	HMM
MOL000392	formononetin	69.67	0.21	HMM
MOL000398	isoflavanone	109.99	0.3	HMM
MOL000417	Calycosin	47.75	0.24	HMM
MOL000422	kaempferol	41.88	0.24	HMM/RB
MOL000433	FA	68.96	0.71	HMM
MOL000438	(3R)-3-(2-hydroxy-3,4-dimethoxyphenyl)chroman-7-ol	67.67	0.26	HMM
MOL000439	isomucronulatol-7,2'-di-O-glucosiole	49.28	0.62	HMM
MOL000442	1,7-Dihydroxy-3,9-dimethoxy pterocarpene	39.05	0.48	HMM
MOL000449	Stigmasterol	43.83	0.76	RB
MOL000490	petunidin	30.05	0.31	RB
MOL001645	Linoleyl acetate	42.1	0.2	RB
MOL002776	Baicalin	40.12	0.75	RB
MOL004598	3,5,6,7-tetramethoxy-2-(3,4,5-trimethoxyphenyl)chromone	31.97	0.59	RB
MOL004609	Areapillin	48.96	0.41	RB
MOL004624	Longikaurin A	47.72	0.53	RB
MOL004628	Octalupine	47.82	0.28	RB
MOL004644	Sainfuran	79.91	0.23	RB
MOL004648	Troxerutin	31.6	0.28	RB
MOL004653	(+)-Anomalin	46.06	0.66	RB
MOL004702	saikosaponin c_qt	30.5	0.63	RB
MOL004718	α-spinasterol	42.98	0.76	RB
MOL013187	Cubebin	57.13	0.64	RB
