# Supplementary material for: Mechanisms and network pharmacological analysis of Yangyin Fuzheng Jiedu prescription in the treatment of hepatocellular carcinoma
Source: Cancer Med. 2022 Aug 31;12(3):3237–59. doi: 10.1002/cam4.5064 (PMC9939140; doi:10.1002/cam4.5064)
Supplement: Supplementary file 3 — Appendix S3 [file CAM4-12-3237-s006.xlsx]

## Sheet: Sheet1
Supplyment 3. FZP targets obtained from the TCMSP database.
Herb Name	Molecular ID	Gene Symbol	Uniprot ID
HMM	MOL000098	SRC	P12931
HMM	MOL000239	SRC	P12931
HMM	MOL000296	SRC	P12931
HMM	MOL000354	SRC	P12931
HMM	MOL000371	SRC	P12931
HMM	MOL000378	SRC	P12931
HMM	MOL000379	SRC	P12931
HMM	MOL000380	SRC	P12931
HMM	MOL000387	SRC	P12931
HMM	MOL000398	SRC	P12931
HMM	MOL000422	SRC	P12931
HMM	MOL000438	SRC	P12931
RB	MOL000098	SRC	P12931
RB	MOL000354	SRC	P12931
RB	MOL000422	SRC	P12931
RB	MOL001645	SRC	P12931
RB	MOL004598	SRC	P12931
RB	MOL004609	SRC	P12931
RB	MOL004648	SRC	P12931
RB	MOL004653	SRC	P12931
HMM	MOL000033	NPC1L1	Q9UHC9
HMM	MOL000033	RORC	P51449
HMM	MOL000033	NR1H3	Q13133
HMM	MOL000033	AR	P10275
HMM	MOL000033	CYP17A1	P05093
HMM	MOL000033	HMGCR	P04035
HMM	MOL000033	CYP51A1	Q16850
HMM	MOL000033	SHBG	P04278
HMM	MOL000033	SREBF2	Q12772
HMM	MOL000033	RORA	P35398
HMM	MOL000033	ESR1	P03372
HMM	MOL000033	ESR2	Q92731
HMM	MOL000033	CYP2C19	P33261
HMM	MOL000033	PTPN1	P18031
HMM	MOL000033	CYP19A1	P11511
HMM	MOL000033	SLC6A2	P23975
HMM	MOL000033	SERPINA6	P08185
HMM	MOL000033	G6PD	P11413
HMM	MOL000033	ACHE	P22303
HMM	MOL000033	SLC6A4	P31645
HMM	MOL000033	NR1H2	P55055
HMM	MOL000033	VDR	P11473
HMM	MOL000033	CHRM2	P08172
HMM	MOL000033	BCHE	P06276
HMM	MOL000033	NR1I3	Q14994
HMM	MOL000033	GLRA1	P23415
HMM	MOL000033	DHCR7	Q9UBM7
HMM	MOL000033	PTGER1	P34995
HMM	MOL000033	PTGER2	P43116
HMM	MOL000033	TBXAS1	P24557
HMM	MOL000033	PTGES	O14684
HMM	MOL000033	PPARD	Q03181
HMM	MOL000033	CES2	O00748
HMM	MOL000033	SQLE	Q14534
HMM	MOL000033	HSD11B1	P28845
HMM	MOL000033	NOS2	P35228
HMM	MOL000033	PTPN6	P29350
HMM	MOL000033	PTPN2	P17706
HMM	MOL000033	FDFT1	P37268
HMM	MOL000033	PPARG	P37231
HMM	MOL000033	UGT2B7	P16662
HMM	MOL000033	POLB	P06746
HMM	MOL000033	PREP	P48147
HMM	MOL000033	PTGER4	P35408
HMM	MOL000033	IDO1	P14902
HMM	MOL000033	CXCR3	P49682
HMM	MOL000033	ATP12A	P54707
HMM	MOL000033	SMO	Q99835
HMM	MOL000033	NR3C1	P04150
HMM	MOL000033	PTGIR	P43119
HMM	MOL000033	DHCR7 EBP	Q9UBM7 Q15125
HMM	MOL000033	FABP4	P15090
HMM	MOL000033	FABP3	P05413
HMM	MOL000033	FABP5	Q01469
HMM	MOL000033	FABP1	P07148
HMM	MOL000033	SIGMAR1	Q99720
HMM	MOL000033	ADORA3	P0DMS8
HMM	MOL000033	MAPK3	P27361
HMM	MOL000033	PRKCH	P24723
HMM	MOL000033	PTPN11	Q06124
HMM	MOL000033	AKR1B10	O60218
HMM	MOL000033	PDE4A	P27815
HMM	MOL000033	PDE4B	Q07343
HMM	MOL000033	PDE4C	Q08493
HMM	MOL000033	S1PR3	Q99500
HMM	MOL000033	S1PR1	P21453
HMM	MOL000033	HSD11B2	P80365
HMM	MOL000033	MDM2	Q00987
HMM	MOL000033	F2	P00734
HMM	MOL000033	PTPRF	P10586
HMM	MOL000033	PLA2G1B	P04054
HMM	MOL000033	ACP1	P24666
HMM	MOL000033	MDM4	O15151
HMM	MOL000033	CCR1	P32246
HMM	MOL000033	DNM1	Q05193
HMM	MOL000033	PIM1	P11309
HMM	MOL000033	PIM3	Q86V86
HMM	MOL000033	GC	P02774
HMM	MOL000033	ICMT	O60725
HMM	MOL000033	PPARA	Q07869
HMM	MOL000033	TOP2A	P11388
HMM	MOL000033	CDK6	Q00534
HMM	MOL000033	CDK4	P11802
HMM	MOL000033	ITGAL ICAM1 ITGB2	P20701 P05362 P05107
HMM	MOL000033	TTK	P33981
HMM	MOL000033	PTGFR	P43088
HMM	MOL000033	PTGER3	P43115
HMM	MOL000033	PTGDR	Q13258
HMM	MOL000033	CDC25A	P30304
HMM	MOL000033	SHH	Q15465
HMM	MOL000033	OPRL1	P41146
HMM	MOL000033	OPRM1	P35372
HMM	MOL000033	OPRK1	P41145
HMM	MOL000033	TOP1	P11387
HMM	MOL000033	NR3C2	P08235
HMM	MOL000033	HIF1A	Q16665
HMM	MOL000033	HCRTR2	O43614
HMM	MOL000033	HCRTR1	O43613
HMM	MOL000033	PDE4D	Q08499
HMM	MOL000033	AVPR2	P30518
HMM	MOL000098	NOX4	Q9NPH5
HMM	MOL000098	AVPR2	P30518
HMM	MOL000098	AKR1B1	P15121
HMM	MOL000098	XDH	P47989
HMM	MOL000098	MAOA	P21397
HMM	MOL000098	IGF1R	P08069
HMM	MOL000098	FLT3	P36888
HMM	MOL000098	CYP19A1	P11511
HMM	MOL000098	EGFR	P00533
HMM	MOL000098	F2	P00734
HMM	MOL000098	CA2	P00918
HMM	MOL000098	PIM1	P11309
HMM	MOL000098	ALOX5	P09917
HMM	MOL000098	AURKB	Q96GD4
HMM	MOL000098	DRD4	P21917
HMM	MOL000098	ADORA1	P30542
HMM	MOL000098	CA7	P43166
HMM	MOL000098	GLO1	Q04760
HMM	MOL000098	MPO	P05164
HMM	MOL000098	PIK3R1	P27986
HMM	MOL000098	ADORA2A	P29274
HMM	MOL000098	DAPK1	P53355
HMM	MOL000098	PYGL	P06737
HMM	MOL000098	CA1	P00915
HMM	MOL000098	GSK3B	P49841
HMM	MOL000098	PTK2	Q05397
HMM	MOL000098	HSD17B2	P37059
HMM	MOL000098	KDR	P35968
HMM	MOL000098	MMP13	P45452
HMM	MOL000098	MMP3	P08254
HMM	MOL000098	CA3	P07451
HMM	MOL000098	ALOX15	P16050
HMM	MOL000098	ABCC1	P33527
HMM	MOL000098	PLK1	P53350
HMM	MOL000098	CA6	P23280
HMM	MOL000098	CDK1	P06493
HMM	MOL000098	MMP9	P14780
HMM	MOL000098	CA12	O43570
HMM	MOL000098	MMP2	P08253
HMM	MOL000098	PKN1	Q16512
HMM	MOL000098	CA14	Q9ULX7
HMM	MOL000098	CA9	Q16790
HMM	MOL000098	CSNK2A1	P68400
HMM	MOL000098	ALOX12	P18054
HMM	MOL000098	MET	P08581
HMM	MOL000098	CA4	P22748
HMM	MOL000098	NEK2	P51955
HMM	MOL000098	CXCR1	P25024
HMM	MOL000098	CAMK2B	Q13554
HMM	MOL000098	ALK	Q9UM73
HMM	MOL000098	AKT1	P31749
HMM	MOL000098	ABCB1	P08183
HMM	MOL000098	NEK6	Q9HC98
HMM	MOL000098	PLA2G1B	P04054
HMM	MOL000098	CA5A	P35218
HMM	MOL000098	BACE1	P56817
HMM	MOL000098	CYP1B1	Q16678
HMM	MOL000098	AXL	P30530
HMM	MOL000098	ABCG2	Q9UNQ0
HMM	MOL000098	NUAK1	O60285
HMM	MOL000098	AKR1C2	P52895
HMM	MOL000098	AKR1C1	Q04828
HMM	MOL000098	AKR1C3	P42330
HMM	MOL000098	AKR1C4	P17516
HMM	MOL000098	CA13	Q8N1Q1
HMM	MOL000098	AKR1A1	P14550
HMM	MOL000098	GPR35	Q9HC97
HMM	MOL000098	SYK	P43405
HMM	MOL000098	MAPT	P10636
HMM	MOL000098	KDM4E	B2RXH2
HMM	MOL000098	TOP2A	P11388
HMM	MOL000098	INSR	P06213
HMM	MOL000098	ACHE	P22303
HMM	MOL000098	MYLK	Q15746
HMM	MOL000098	PIK3CG	P48736
HMM	MOL000098	APEX1	P27695
HMM	MOL000098	CDK5R1 CDK5	Q15078 Q00535
HMM	MOL000098	CCNB3 CDK1 CCNB1 CCNB2	Q8WWL7 P06493 P14635 O95067
HMM	MOL000098	ARG1	P05089
HMM	MOL000098	PTPRS	Q13332
HMM	MOL000098	ESR2	Q92731
HMM	MOL000098	MPG	P29372
HMM	MOL000098	SLC22A12	Q96S37
HMM	MOL000098	CDK6	Q00534
HMM	MOL000098	CDK2	P24941
HMM	MOL000098	TYR	P14679
HMM	MOL000098	HSD17B1	P14061
HMM	MOL000098	AHR	P35869
HMM	MOL000098	ESRRA	P11474
HMM	MOL000098	APP	P05067
HMM	MOL000098	PARP1	P09874
HMM	MOL000098	TTR	P02766
HMM	MOL000098	MMP12	P39900
HMM	MOL000098	CD38	P28907
HMM	MOL000098	AKR1B10	O60218
HMM	MOL000098	TNKS2	Q9H2K2
HMM	MOL000098	TNKS	O95271
HMM	MOL000098	TOP1	P11387
HMM	MOL000098	TERT	O14746
HMM	MOL000211	SAE1 UBA2	Q9UBE0 Q9UBT2
HMM	MOL000211	POLB	P06746
HMM	MOL000211	AKR1B10	O60218
HMM	MOL000211	PTPN1	P18031
HMM	MOL000211	HSD11B1	P28845
HMM	MOL000211	PTGES	O14684
HMM	MOL000211	NR1H4	Q96RI1
HMM	MOL000211	CDC25C	P30307
HMM	MOL000211	GPBAR1	Q8TDU6
HMM	MOL000211	PTPN2	P17706
HMM	MOL000211	TOP2A	P11388
HMM	MOL000211	CDC25A	P30304
HMM	MOL000211	TERT	O14746
HMM	MOL000211	RORC	P51449
HMM	MOL000211	PTPRF	P10586
HMM	MOL000211	ACP1	P24666
HMM	MOL000211	AR	P10275
HMM	MOL000211	FABP4	P15090
HMM	MOL000211	FAAH	O00519
HMM	MOL000211	FABP3	P05413
HMM	MOL000211	FABP5	Q01469
HMM	MOL000211	PPARD	Q03181
HMM	MOL000211	FABP1	P07148
HMM	MOL000211	PTPN11	Q06124
HMM	MOL000211	UGT2B7	P16662
HMM	MOL000211	SCD	O00767
HMM	MOL000211	CES2	O00748
HMM	MOL000211	SERPINA6	P08185
HMM	MOL000211	SHBG	P04278
HMM	MOL000211	CYP51A1	Q16850
HMM	MOL000211	CYP19A1	P11511
HMM	MOL000211	HSD17B3	P37058
HMM	MOL000211	GABBR1	Q9UBS5
HMM	MOL000211	PLA2G1B	P04054
HMM	MOL000211	CDC25B	P30305
HMM	MOL000211	PDE4D	Q08499
HMM	MOL000211	TOP1	P11387
HMM	MOL000211	NPC1L1	Q9UHC9
HMM	MOL000211	SIGMAR1	Q99720
HMM	MOL000211	CYP17A1	P05093
HMM	MOL000211	VDR	P11473
HMM	MOL000211	GABRA2 GABRB2 GABRG2	P47869 P47870 P18507
HMM	MOL000211	SLC6A3	Q01959
HMM	MOL000211	ADORA3	P0DMS8
HMM	MOL000211	PPARG	P37231
HMM	MOL000211	FFAR1	O14842
HMM	MOL000211	FABP2	P12104
HMM	MOL000211	HSF1	Q00613
HMM	MOL000211	NR3C1	P04150
HMM	MOL000211	PTGS2	P35354
HMM	MOL000211	CD81	P60033
HMM	MOL000211	PTPN6	P29350
HMM	MOL000211	HSD11B2	P80365
HMM	MOL000211	BCHE	P06276
HMM	MOL000211	PTGS1	P23219
HMM	MOL000211	ALOX5AP	P20292
HMM	MOL000211	RORA	P35398
HMM	MOL000211	NR1H3	Q13133
HMM	MOL000211	PRKCH	P24723
HMM	MOL000211	PGR	P06401
HMM	MOL000211	NR3C2	P08235
HMM	MOL000211	PTGER2	P43116
HMM	MOL000211	MDM2	Q00987
HMM	MOL000211	MMP3	P08254
HMM	MOL000211	MMP1	P03956
HMM	MOL000211	MMP2	P08253
HMM	MOL000211	PLA2G4A	P47712
HMM	MOL000211	SLC22A6	Q4U2R8
HMM	MOL000211	PTGER1	P34995
HMM	MOL000211	PPARA	Q07869
HMM	MOL000211	ACE	P12821
HMM	MOL000211	FNTA FNTB	P49354 P49356
HMM	MOL000211	THRA	P10827
HMM	MOL000211	THRB	P10828
HMM	MOL000211	AGTR1	P30556
HMM	MOL000211	SRD5A2	P31213
HMM	MOL000211	HMGCR	P04035
HMM	MOL000211	RXRB	P28702
HMM	MOL000211	RXRG	P48443
HMM	MOL000211	RARB	P10826
HMM	MOL000211	RARA	P10276
HMM	MOL000211	RXRA	P19793
HMM	MOL000211	AMPD2	Q01433
HMM	MOL000211	EDNRB	P24530
HMM	MOL000211	IKBKB	O14920
HMM	MOL000211	EDNRA	P25101
HMM	MOL000211	ESR2	Q92731
HMM	MOL000211	PTGER4	P35408
HMM	MOL000211	NOS2	P35228
HMM	MOL000211	CTSA	P10619
HMM	MOL000211	CDC45	O75419
HMM	MOL000211	PTPRC	P08575
HMM	MOL000211	IDO1	P14902
HMM	MOL000211	ITGAV ITGB3	P06756 P05106
HMM	MOL000211	OPRM1	P35372
HMM	MOL000211	OPRD1	P41143
HMM	MOL000211	OPRK1	P41145
HMM	MOL000211	ITGB1 ITGA4	P05556 P13612
HMM	MOL000211	TLR9	Q9NR96
HMM	MOL000211	PREP	P48147
HMM	MOL000239	ADORA1	P30542
HMM	MOL000239	ADORA3	P0DMS8
HMM	MOL000239	ABCG2	Q9UNQ0
HMM	MOL000239	MCL1	Q07820
HMM	MOL000239	AKR1B1	P15121
HMM	MOL000239	NOX4	Q9NPH5
HMM	MOL000239	PLG	P00747
HMM	MOL000239	ADORA2A	P29274
HMM	MOL000239	ALOX5	P09917
HMM	MOL000239	ABCB1	P08183
HMM	MOL000239	HSD17B1	P14061
HMM	MOL000239	HSD17B2	P37059
HMM	MOL000239	CYP1B1	Q16678
HMM	MOL000239	APP	P05067
HMM	MOL000239	OPRD1	P41143
HMM	MOL000239	OPRM1	P35372
HMM	MOL000239	AURKB	Q96GD4
HMM	MOL000239	CA7	P43166
HMM	MOL000239	CA12	O43570
HMM	MOL000239	BACE1	P56817
HMM	MOL000239	AHR	P35869
HMM	MOL000239	FLT3	P36888
HMM	MOL000239	SYK	P43405
HMM	MOL000239	EGFR	P00533
HMM	MOL000239	ESR2	Q92731
HMM	MOL000239	MMP13	P45452
HMM	MOL000239	MMP9	P14780
HMM	MOL000239	MMP3	P08254
HMM	MOL000239	CDK1	P06493
HMM	MOL000239	CA2	P00918
HMM	MOL000239	CDK2	P24941
HMM	MOL000239	GPR35	Q9HC97
HMM	MOL000239	PTPRS	Q13332
HMM	MOL000239	MPG	P29372
HMM	MOL000239	SLC22A12	Q96S37
HMM	MOL000239	CA6	P23280
HMM	MOL000239	CA14	Q9ULX7
HMM	MOL000239	CA9	Q16790
HMM	MOL000239	CA13	Q8N1Q1
HMM	MOL000239	CA5A	P35218
HMM	MOL000239	CA4	P22748
HMM	MOL000239	ABCC1	P33527
HMM	MOL000239	MMP2	P08253
HMM	MOL000239	ESR1	P03372
HMM	MOL000239	BCHE	P06276
HMM	MOL000239	MET	P08581
HMM	MOL000239	ALOX15	P16050
HMM	MOL000239	PIM1	P11309
HMM	MOL000239	XDH	P47989
HMM	MOL000239	KDM4E	B2RXH2
HMM	MOL000239	TOP2A	P11388
HMM	MOL000239	GLO1	Q04760
HMM	MOL000239	CA3	P07451
HMM	MOL000239	CAMK2B	Q13554
HMM	MOL000239	NEK6	Q9HC98
HMM	MOL000239	APEX1	P27695
HMM	MOL000239	NUAK1	O60285
HMM	MOL000239	AKR1C1	Q04828
HMM	MOL000239	MAOA	P21397
HMM	MOL000239	DAPK1	P53355
HMM	MOL000239	CYP19A1	P11511
HMM	MOL000239	KDR	P35968
HMM	MOL000239	KIT	P10721
HMM	MOL000239	PLK1	P53350
HMM	MOL000239	IGF1R	P08069
HMM	MOL000239	ACHE	P22303
HMM	MOL000239	TERT	O14746
HMM	MOL000239	ESRRA	P11474
HMM	MOL000239	AKR1B10	O60218
HMM	MOL000239	MYLK	Q15746
HMM	MOL000239	PIK3CG	P48736
HMM	MOL000239	CSNK2A1	P68400
HMM	MOL000239	ALK	Q9UM73
HMM	MOL000239	AXL	P30530
HMM	MOL000239	CA1	P00915
HMM	MOL000239	AR	P10275
HMM	MOL000239	ODC1	P11926
HMM	MOL000239	PTGS2	P35354
HMM	MOL000239	GSK3B	P49841
HMM	MOL000239	CDK6	Q00534
HMM	MOL000239	ARG1	P05089
HMM	MOL000239	TNKS2	Q9H2K2
HMM	MOL000239	TNKS	O95271
HMM	MOL000239	TYR	P14679
HMM	MOL000239	TAS2R31	P59538
HMM	MOL000239	AKT1	P31749
HMM	MOL000239	CDK5R1 CDK5	Q15078 Q00535
HMM	MOL000239	CCNB3 CDK1 CCNB1 CCNB2	Q8WWL7 P06493 P14635 O95067
HMM	MOL000239	F2	P00734
HMM	MOL000239	NAE1	Q13564
HMM	MOL000239	AMY1A	P04745
HMM	MOL000239	NOS2	P35228
HMM	MOL000239	PIK3R1	P27986
HMM	MOL000239	PTK2	Q05397
HMM	MOL000239	DRD4	P21917
HMM	MOL000239	AVPR2	P30518
HMM	MOL000239	PTPN1	P18031
HMM	MOL000239	PARP1	P09874
HMM	MOL000239	MMP12	P39900
HMM	MOL000296	HMGCR	P04035
HMM	MOL000296	CYP51A1	Q16850
HMM	MOL000296	AR	P10275
HMM	MOL000296	NPC1L1	Q9UHC9
HMM	MOL000296	NR1H3	Q13133
HMM	MOL000296	SREBF2	Q12772
HMM	MOL000296	CYP17A1	P05093
HMM	MOL000296	RORC	P51449
HMM	MOL000296	CYP19A1	P11511
HMM	MOL000296	ESR1	P03372
HMM	MOL000296	ESR2	Q92731
HMM	MOL000296	SHBG	P04278
HMM	MOL000296	CYP2C19	P33261
HMM	MOL000296	SLC6A2	P23975
HMM	MOL000296	PTPN1	P18031
HMM	MOL000296	BCHE	P06276
HMM	MOL000296	RORA	P35398
HMM	MOL000296	SLC6A4	P31645
HMM	MOL000296	CHRM2	P08172
HMM	MOL000296	NR1I3	Q14994
HMM	MOL000296	G6PD	P11413
HMM	MOL000296	ACHE	P22303
HMM	MOL000296	VDR	P11473
HMM	MOL000296	SERPINA6	P08185
HMM	MOL000296	GLRA1	P23415
HMM	MOL000296	NR1H2	P55055
HMM	MOL000296	PTGER1	P34995
HMM	MOL000296	PTGER2	P43116
HMM	MOL000296	CES2	O00748
HMM	MOL000296	CDC25A	P30304
HMM	MOL000296	HSD11B1	P28845
HMM	MOL000296	PPARD	Q03181
HMM	MOL000296	SQLE	Q14534
HMM	MOL000296	PTPN6	P29350
HMM	MOL000296	DRD2	P14416
HMM	MOL000296	DHCR7	Q9UBM7
HMM	MOL000296	FDFT1	P37268
HMM	MOL000296	SHH	Q15465
HMM	MOL000296	UGT2B7	P16662
HMM	MOL000296	MDM4	O15151
HMM	MOL000296	MDM2	Q00987
HMM	MOL000296	POLB	P06746
HMM	MOL000296	PREP	P48147
HMM	MOL000296	PTGER4	P35408
HMM	MOL000296	IDO1	P14902
HMM	MOL000296	SIGMAR1	Q99720
HMM	MOL000296	NR3C1	P04150
HMM	MOL000296	CHRM4	P08173
HMM	MOL000296	HSD11B2	P80365
HMM	MOL000296	ATP12A	P54707
HMM	MOL000296	ACACB	O00763
HMM	MOL000296	PTGIR	P43119
HMM	MOL000296	TBXAS1	P24557
HMM	MOL000296	NOS2	P35228
HMM	MOL000296	DHCR7 EBP	Q9UBM7 Q15125
HMM	MOL000296	FABP4	P15090
HMM	MOL000296	TERT	O14746
HMM	MOL000296	FABP3	P05413
HMM	MOL000296	FABP5	Q01469
HMM	MOL000296	FABP1	P07148
HMM	MOL000296	ADORA3	P0DMS8
HMM	MOL000296	MAPK3	P27361
HMM	MOL000296	PTPN11	Q06124
HMM	MOL000296	AKR1B10	O60218
HMM	MOL000296	MAPK14	Q16539
HMM	MOL000296	TACR1	P25103
HMM	MOL000296	PTGS2	P35354
HMM	MOL000296	PRKCG	P05129
HMM	MOL000296	PRKCD	Q05655
HMM	MOL000296	CCR1	P32246
HMM	MOL000296	CDC25B	P30305
HMM	MOL000296	NPY5R	Q15761
HMM	MOL000296	PTGES	O14684
HMM	MOL000296	PTPRF	P10586
HMM	MOL000296	PLA2G1B	P04054
HMM	MOL000296	ACP1	P24666
HMM	MOL000296	PPARA	Q07869
HMM	MOL000296	ABL1	P00519
HMM	MOL000296	INCENP AURKB	Q9NQS7 Q96GD4
HMM	MOL000296	TTK	P33981
HMM	MOL000296	SCD	O00767
HMM	MOL000296	OPRM1	P35372
HMM	MOL000296	OPRK1	P41145
HMM	MOL000296	OGFRL1	Q5TC84
HMM	MOL000296	MAP3K14	Q99558
HMM	MOL000296	BACE1	P56817
HMM	MOL000296	MGLL	Q99685
HMM	MOL000296	PTPN2	P17706
HMM	MOL000296	AVPR2	P30518
HMM	MOL000296	AVPR1A	P37288
HMM	MOL000296	BACE2	Q9Y5Z0
HMM	MOL000296	F11	P03951
HMM	MOL000296	GRM2	Q14416
HMM	MOL000296	PTGFR	P43088
HMM	MOL000296	PTGER3	P43115
HMM	MOL000296	PTGDR	Q13258
HMM	MOL000296	IGF1R	P08069
HMM	MOL000296	KDR	P35968
HMM	MOL000296	ALK	Q9UM73
HMM	MOL000354	XDH	P47989
HMM	MOL000354	CA2	P00918
HMM	MOL000354	CA7	P43166
HMM	MOL000354	CA12	O43570
HMM	MOL000354	CA4	P22748
HMM	MOL000354	CYP1B1	Q16678
HMM	MOL000354	ABCC1	P33527
HMM	MOL000354	NOX4	Q9NPH5
HMM	MOL000354	AKR1B1	P15121
HMM	MOL000354	ABCG2	Q9UNQ0
HMM	MOL000354	IGF1R	P08069
HMM	MOL000354	EGFR	P00533
HMM	MOL000354	ACHE	P22303
HMM	MOL000354	ALOX15	P16050
HMM	MOL000354	ALOX12	P18054
HMM	MOL000354	AVPR2	P30518
HMM	MOL000354	MAOA	P21397
HMM	MOL000354	FLT3	P36888
HMM	MOL000354	CYP19A1	P11511
HMM	MOL000354	F2	P00734
HMM	MOL000354	PIM1	P11309
HMM	MOL000354	ALOX5	P09917
HMM	MOL000354	AURKB	Q96GD4
HMM	MOL000354	DRD4	P21917
HMM	MOL000354	ADORA1	P30542
HMM	MOL000354	GLO1	Q04760
HMM	MOL000354	MPO	P05164
HMM	MOL000354	PIK3R1	P27986
HMM	MOL000354	ADORA2A	P29274
HMM	MOL000354	DAPK1	P53355
HMM	MOL000354	PYGL	P06737
HMM	MOL000354	CA1	P00915
HMM	MOL000354	GSK3B	P49841
HMM	MOL000354	PTK2	Q05397
HMM	MOL000354	HSD17B2	P37059
HMM	MOL000354	KDR	P35968
HMM	MOL000354	MMP13	P45452
HMM	MOL000354	MMP3	P08254
HMM	MOL000354	CA3	P07451
HMM	MOL000354	PLK1	P53350
HMM	MOL000354	CA6	P23280
HMM	MOL000354	CDK1	P06493
HMM	MOL000354	MMP9	P14780
HMM	MOL000354	MMP2	P08253
HMM	MOL000354	PKN1	Q16512
HMM	MOL000354	CA14	Q9ULX7
HMM	MOL000354	CA9	Q16790
HMM	MOL000354	CSNK2A1	P68400
HMM	MOL000354	MET	P08581
HMM	MOL000354	NEK2	P51955
HMM	MOL000354	CXCR1	P25024
HMM	MOL000354	CAMK2B	Q13554
HMM	MOL000354	ALK	Q9UM73
HMM	MOL000354	AKT1	P31749
HMM	MOL000354	ABCB1	P08183
HMM	MOL000354	NEK6	Q9HC98
HMM	MOL000354	PLA2G1B	P04054
HMM	MOL000354	CA5A	P35218
HMM	MOL000354	BACE1	P56817
HMM	MOL000354	AXL	P30530
HMM	MOL000354	NUAK1	O60285
HMM	MOL000354	AKR1C2	P52895
HMM	MOL000354	AKR1C1	Q04828
HMM	MOL000354	AKR1C3	P42330
HMM	MOL000354	AKR1C4	P17516
HMM	MOL000354	CA13	Q8N1Q1
HMM	MOL000354	AKR1A1	P14550
HMM	MOL000354	GPR35	Q9HC97
HMM	MOL000354	MAPT	P10636
HMM	MOL000354	KDM4E	B2RXH2
HMM	MOL000354	TOP2A	P11388
HMM	MOL000354	INSR	P06213
HMM	MOL000354	MYLK	Q15746
HMM	MOL000354	SYK	P43405
HMM	MOL000354	PIK3CG	P48736
HMM	MOL000354	APEX1	P27695
HMM	MOL000354	CDK5R1 CDK5	Q15078 Q00535
HMM	MOL000354	CCNB3 CDK1 CCNB1 CCNB2	Q8WWL7 P06493 P14635 O95067
HMM	MOL000354	CDK6	Q00534
HMM	MOL000354	CDK2	P24941
HMM	MOL000354	ARG1	P05089
HMM	MOL000354	APP	P05067
HMM	MOL000354	MCL1	Q07820
HMM	MOL000354	TERT	O14746
HMM	MOL000354	TYR	P14679
HMM	MOL000354	HSD17B1	P14061
HMM	MOL000354	AHR	P35869
HMM	MOL000354	ESRRA	P11474
HMM	MOL000354	PTPRS	Q13332
HMM	MOL000354	PLG	P00747
HMM	MOL000354	ESR2	Q92731
HMM	MOL000354	MPG	P29372
HMM	MOL000354	SLC22A12	Q96S37
HMM	MOL000354	PARP1	P09874
HMM	MOL000354	TTR	P02766
HMM	MOL000354	MMP12	P39900
HMM	MOL000354	CD38	P28907
HMM	MOL000354	AKR1B10	O60218
HMM	MOL000354	TNKS2	Q9H2K2
HMM	MOL000371	PDE3A	Q14432
HMM	MOL000371	PDE3B	Q13370
HMM	MOL000371	PDE10A	Q9Y233
HMM	MOL000371	ABCB1	P08183
HMM	MOL000371	MET	P08581
HMM	MOL000371	PTPN1	P18031
HMM	MOL000371	KDR	P35968
HMM	MOL000371	CYP11B1	P15538
HMM	MOL000371	RPS6KB1	P23443
HMM	MOL000371	AURKA	O14965
HMM	MOL000371	GRM1	Q13255
HMM	MOL000371	MCL1	Q07820
HMM	MOL000371	SLC27A1	Q6PCB7
HMM	MOL000371	SCN9A	Q15858
HMM	MOL000371	BRAF	P15056
HMM	MOL000371	ADORA2A	P29274
HMM	MOL000371	PARP1	P09874
HMM	MOL000371	MAP2K1	Q02750
HMM	MOL000371	CLK4	Q9HAZ1
HMM	MOL000371	DYRK1B	Q9Y463
HMM	MOL000371	KIT	P10721
HMM	MOL000371	FGFR1	P11362
HMM	MOL000371	GABRA1	P14867
HMM	MOL000371	PIK3CD	O00329
HMM	MOL000371	PIK3CB	P42338
HMM	MOL000371	PIK3CA	P42336
HMM	MOL000371	GABRA5	P31644
HMM	MOL000371	SYK	P43405
HMM	MOL000371	CDK2	P24941
HMM	MOL000371	CDK4	P11802
HMM	MOL000371	CDK2 CCNA1 CCNA2	P24941 P78396 P20248
HMM	MOL000371	PPP1CA	P62136
HMM	MOL000371	RGS4	P49798
HMM	MOL000371	TBXAS1	P24557
HMM	MOL000371	GABRB3 GABRA3 GABRG2	P28472 P34903 P18507
HMM	MOL000371	GABRB3 GABRG2 GABRA1	P28472 P18507 P14867
HMM	MOL000371	GABRB3 GABRG2 GABRA5	P28472 P18507 P31644
HMM	MOL000371	GABRG2 GABRB3 GABRA6	P18507 P28472 Q16445
HMM	MOL000371	ABL1	P00519
HMM	MOL000371	LRRK2	Q5S007
HMM	MOL000371	CSNK1D	P48730
HMM	MOL000371	NQO2	P16083
HMM	MOL000371	CLK1	P49759
HMM	MOL000371	CLK2	P49760
HMM	MOL000371	PGK1	P00558
HMM	MOL000371	PLK3	Q9H4B4
HMM	MOL000371	PLK2	Q9NYY3
HMM	MOL000371	GABRA2 GABRB3 GABRG2	P47869 P28472 P18507
HMM	MOL000371	MAPKAPK2	P49137
HMM	MOL000371	MERTK	Q12866
HMM	MOL000371	ALOX12	P18054
HMM	MOL000371	TUBB1	Q9H4B7
HMM	MOL000371	PDGFRA PDGFRB	P16234 P09619
HMM	MOL000371	KCNK9	Q9NPC2
HMM	MOL000371	PRKCQ	Q04759
HMM	MOL000371	CYP19A1	P11511
HMM	MOL000371	SLC1A3	P43003
HMM	MOL000371	FPR2	P25090
HMM	MOL000371	CNR1	P21554
HMM	MOL000371	PDE5A	O76074
HMM	MOL000371	CCND1 CDK4	P24385 P11802
HMM	MOL000371	CCNE2 CDK2 CCNE1	O96020 P24941 P24864
HMM	MOL000371	TUBB3	Q13509
HMM	MOL000371	PDE2A	O00408
HMM	MOL000371	TTK	P33981
HMM	MOL000371	SIRT2	Q8IXJ6
HMM	MOL000371	HTR3A	P46098
HMM	MOL000371	FLT3	P36888
HMM	MOL000371	ROCK2	O75116
HMM	MOL000371	ELANE	P08246
HMM	MOL000371	PLAU	P00749
HMM	MOL000371	NTRK1	P04629
HMM	MOL000371	MTOR	P42345
HMM	MOL000371	DHFR	P00374
HMM	MOL000371	PIK3CG	P48736
HMM	MOL000371	ALOX5AP	P20292
HMM	MOL000371	BRD4	O60885
HMM	MOL000371	BRD2	P25440
HMM	MOL000371	BRD3	Q15059
HMM	MOL000371	HSD17B2	P37059
HMM	MOL000371	IKBKE	Q14164
HMM	MOL000371	HCRTR2	O43614
HMM	MOL000371	AR	P10275
HMM	MOL000371	HSD11B1	P28845
HMM	MOL000371	NPBWR1	P48145
HMM	MOL000371	PKN2	Q16513
HMM	MOL000371	BDKRB2	P30411
HMM	MOL000371	ROCK1	Q13464
HMM	MOL000371	PIM3	Q86V86
HMM	MOL000371	CNR2	P34972
HMM	MOL000371	HSP90B1	P14625
HMM	MOL000371	CRHR1	P34998
HMM	MOL000371	CYP1A1	P04798
HMM	MOL000371	EPHX2	P34913
HMM	MOL000371	BRPF1	P55201
HMM	MOL000371	HCRTR1	O43613
HMM	MOL000371	PDGFRB	P09619
HMM	MOL000371	CCNC CDK8	P24863 P49336
HMM	MOL000371	CDK8	P49336
HMM	MOL000374	TYR	P14679
HMM	MOL000374	EPHX2	P34913
HMM	MOL000374	ADORA1	P30542
HMM	MOL000374	LGALS4	P56470
HMM	MOL000374	LGALS3	P17931
HMM	MOL000374	LGALS8	O00214
HMM	MOL000374	SLC5A2	P31639
HMM	MOL000374	CA14	Q9ULX7
HMM	MOL000374	ADORA2A	P29274
HMM	MOL000374	SLC5A1	P13866
HMM	MOL000374	ADORA3	P0DMS8
HMM	MOL000374	HRAS	P01112
HMM	MOL000374	CHIA	Q9BZP6
HMM	MOL000374	HSP90AA1	P07900
HMM	MOL000374	SLC29A1	Q99808
HMM	MOL000374	IMPDH1	P20839
HMM	MOL000374	IMPDH2	P12268
HMM	MOL000374	PRKCA	P17252
HMM	MOL000374	NADK	O95544
HMM	MOL000374	MMP13	P45452
HMM	MOL000374	MMP1	P03956
HMM	MOL000374	MMP7	P09237
HMM	MOL000374	MMP12	P39900
HMM	MOL000374	MMP8	P22894
HMM	MOL000374	JUN	P05412
HMM	MOL000374	MME	P08473
HMM	MOL000374	ECE1	P42892
HMM	MOL000374	LGALS9	O00182
HMM	MOL000374	AKR1B1	P15121
HMM	MOL000374	SLC28A2	O43868
HMM	MOL000374	PTGS2	P35354
HMM	MOL000374	ALOX15	P16050
HMM	MOL000374	AKR1B10	O60218
HMM	MOL000374	TYMS	P04818
HMM	MOL000374	EIF4A1	P60842
HMM	MOL000374	SLC5A4	Q9NY91
HMM	MOL000374	IGFBP3	P17936
HMM	MOL000374	ADORA2B	P29275
HMM	MOL000374	AMY1A	P04745
HMM	MOL000374	GAA	P10253
HMM	MOL000374	CASP3	P42574
HMM	MOL000374	SRD5A1	P18405
HMM	MOL000374	AMY2A	P04746
HMM	MOL000374	FGF2	P09038
HMM	MOL000374	ALB	P02768
HMM	MOL000374	ACE	P12821
HMM	MOL000374	ATIC	P31939
HMM	MOL000374	TARS	P26639
HMM	MOL000374	ADAM17	P78536
HMM	MOL000374	CDC25B	P30305
HMM	MOL000374	ITGAL	P20701
HMM	MOL000374	NPC1L1	Q9UHC9
HMM	MOL000374	MAP2K1	Q02750
HMM	MOL000374	PTPRA	P18433
HMM	MOL000374	HPRT1	P00492
HMM	MOL000374	MTOR	P42345
HMM	MOL000374	MAG	P20916
HMM	MOL000374	CASP6	P55212
HMM	MOL000374	FDFT1	P37268
HMM	MOL000374	CASP8	Q14790
HMM	MOL000374	CASP1	P29466
HMM	MOL000374	DOT1L	Q8TEK3
HMM	MOL000374	FHIT	P49789
HMM	MOL000374	ITGAV ITGB3	P06756 P05106
HMM	MOL000374	HCAR2	Q8TDS4
HMM	MOL000374	MMP16	P51512
HMM	MOL000374	TYMP	P19971
HMM	MOL000374	DYRK2	Q92630
HMM	MOL000374	FOLH1	Q04609
HMM	MOL000374	PDE5A	O76074
HMM	MOL000374	ITGA2B ITGB3	P08514 P05106
HMM	MOL000374	ITGB1 ITGA5	P05556 P08648
HMM	MOL000374	GLO1	Q04760
HMM	MOL000374	NEU2	Q9Y3R4
HMM	MOL000374	ENPEP	Q07075
HMM	MOL000374	AKR1C3	P42330
HMM	MOL000374	FYN	P06241
HMM	MOL000374	ITGB1 ITGA4	P05556 P13612
HMM	MOL000374	YARS	P54577
HMM	MOL000374	ABL1	P00519
HMM	MOL000374	EPHA2	P29317
HMM	MOL000374	LCK	P06239
HMM	MOL000374	MARS	P56192
HMM	MOL000374	MAP3K9	P80192
HMM	MOL000374	PIK3CA	P42336
HMM	MOL000374	AURKA	O14965
HMM	MOL000374	BTK	Q06187
HMM	MOL000374	TOP2A	P11388
HMM	MOL000374	CHRM1	P11229
HMM	MOL000374	TDP1	Q9NUW8
HMM	MOL000374	SELL	P14151
HMM	MOL000374	SELE	P16581
HMM	MOL000374	LGALS1	P09382
HMM	MOL000374	F2	P00734
HMM	MOL000374	F7	P08709
HMM	MOL000374	F3 F7	P13726 P08709
HMM	MOL000374	CASP7	P55210
HMM	MOL000374	ITGB5 ITGAV	P18084 P06756
HMM	MOL000374	TACR2	P21452
HMM	MOL000374	PPP2CA	P67775
HMM	MOL000378	ALOX15	P16050
HMM	MOL000378	ALOX15B	O15296
HMM	MOL000378	ALOX12	P18054
HMM	MOL000378	ABL1	P00519
HMM	MOL000378	SYK	P43405
HMM	MOL000378	F3	P13726
HMM	MOL000378	MAOB	P27338
HMM	MOL000378	ADAMTS5	Q9UNA0
HMM	MOL000378	SIGMAR1	Q99720
HMM	MOL000378	WEE1	P30291
HMM	MOL000378	CHEK1	O14757
HMM	MOL000378	TGFBR1	P36897
HMM	MOL000378	PDE10A	Q9Y233
HMM	MOL000378	NDUFA4	O00483
HMM	MOL000378	KDR	P35968
HMM	MOL000378	MET	P08581
HMM	MOL000378	AURKB	Q96GD4
HMM	MOL000378	PTK2	Q05397
HMM	MOL000378	PLK1	P53350
HMM	MOL000378	CA14	Q9ULX7
HMM	MOL000378	DRD2	P14416
HMM	MOL000378	MKNK1	Q9BUB5
HMM	MOL000378	CLK4	Q9HAZ1
HMM	MOL000378	CLK1	P49759
HMM	MOL000378	CLK2	P49760
HMM	MOL000378	CLK3	P49761
HMM	MOL000378	DYRK1B	Q9Y463
HMM	MOL000378	CDC25C	P30307
HMM	MOL000378	CDC25A	P30304
HMM	MOL000378	CDC25B	P30305
HMM	MOL000378	LDHB	P07195
HMM	MOL000378	ALPL	P05186
HMM	MOL000378	NOX4	Q9NPH5
HMM	MOL000378	RET	P07949
HMM	MOL000378	CDK2	P24941
HMM	MOL000378	CDK4	P11802
HMM	MOL000378	HSD17B3	P37058
HMM	MOL000378	MMP1	P03956
HMM	MOL000378	CHRNA7	P36544
HMM	MOL000378	GSK3B	P49841
HMM	MOL000378	QPCTL	Q9NXS2
HMM	MOL000378	CDK1 CCNB1	P06493 P14635
HMM	MOL000378	CDK2 CCNA1 CCNA2	P24941 P78396 P20248
HMM	MOL000378	CDK7 CCNH	P50613 P51946
HMM	MOL000378	CDK9 CCNT1	P50750 O60563
HMM	MOL000378	TLR9	Q9NR96
HMM	MOL000378	TRPM8	Q7Z2W7
HMM	MOL000378	ALDH3A1	P30838
HMM	MOL000378	JAK3	P52333
HMM	MOL000378	LCK	P06239
HMM	MOL000378	ALK	Q9UM73
HMM	MOL000378	PDK1	Q15118
HMM	MOL000378	BACE1	P56817
HMM	MOL000378	HPGD	P15428
HMM	MOL000378	PDGFRB	P09619
HMM	MOL000378	IMPDH1	P20839
HMM	MOL000378	IMPDH2	P12268
HMM	MOL000378	PDE2A	O00408
HMM	MOL000378	HSP90AB1	P08238
HMM	MOL000378	KIT	P10721
HMM	MOL000378	RAF1	P04049
HMM	MOL000378	BRAF	P15056
HMM	MOL000378	PDGFRA PDGFRB	P16234 P09619
HMM	MOL000378	PBRM1	Q86U86
HMM	MOL000378	SMARCA4	P51532
HMM	MOL000378	FPR2	P25090
HMM	MOL000378	CSF1R	P07333
HMM	MOL000378	FLT4	P35916
HMM	MOL000378	FLT3	P36888
HMM	MOL000378	CCR3	P51677
HMM	MOL000378	PIK3CA	P42336
HMM	MOL000378	PFKFB3	Q16875
HMM	MOL000378	BACE2	Q9Y5Z0
HMM	MOL000378	MTOR	P42345
HMM	MOL000378	DRD1	P21728
HMM	MOL000378	DRD3	P35462
HMM	MOL000378	FAAH	O00519
HMM	MOL000378	CXCR2	P25025
HMM	MOL000378	HSD17B2	P37059
HMM	MOL000378	ALOX5	P09917
HMM	MOL000378	MAPKAPK2	P49137
HMM	MOL000378	RPS6KA3	P51812
HMM	MOL000378	FGFR1	P11362
HMM	MOL000378	CHEK2	O96017
HMM	MOL000378	SPHK2	Q9NRA0
HMM	MOL000378	SPHK1	Q9NYA1
HMM	MOL000378	RPS6KB1	P23443
HMM	MOL000378	PTK6	Q13882
HMM	MOL000378	AURKA	O14965
HMM	MOL000378	PDGFRA	P16234
HMM	MOL000378	MCHR1	Q99705
HMM	MOL000378	NEK1	Q96PY6
HMM	MOL000378	TYR	P14679
HMM	MOL000378	CA7	P43166
HMM	MOL000378	CA6	P23280
HMM	MOL000378	CA12	O43570
HMM	MOL000378	CA9	Q16790
HMM	MOL000378	CA5B	Q9Y2D0
HMM	MOL000378	CA5A	P35218
HMM	MOL000379	ADORA1	P30542
HMM	MOL000379	EIF4A1	P60842
HMM	MOL000379	ADORA2A	P29274
HMM	MOL000379	ADORA3	P0DMS8
HMM	MOL000379	SLC29A1	Q99808
HMM	MOL000379	SLC5A2	P31639
HMM	MOL000379	ADORA2B	P29275
HMM	MOL000379	SLC28A2	O43868
HMM	MOL000379	ADK	P55263
HMM	MOL000379	CA14	Q9ULX7
HMM	MOL000379	TYR	P14679
HMM	MOL000379	HSPA5	P11021
HMM	MOL000379	SLC2A1	P11166
HMM	MOL000379	HK2	P52789
HMM	MOL000379	HK1	P19367
HMM	MOL000379	PTGS2	P35354
HMM	MOL000379	PTGS1	P23219
HMM	MOL000379	PDE5A	O76074
HMM	MOL000379	MGMT	P16455
HMM	MOL000379	NADK	O95544
HMM	MOL000379	ABL1	P00519
HMM	MOL000379	PDGFRA PDGFRB	P16234 P09619
HMM	MOL000379	CDK2	P24941
HMM	MOL000379	CDK1	P06493
HMM	MOL000379	GBA	P04062
HMM	MOL000379	DHODH	Q02127
HMM	MOL000379	LGALS3	P17931
HMM	MOL000379	LGALS1	P09382
HMM	MOL000379	LGALS7	P47929
HMM	MOL000379	LGALS9	O00182
HMM	MOL000379	PARP1	P09874
HMM	MOL000379	MAP2K1	Q02750
HMM	MOL000379	MMP8	P22894
HMM	MOL000379	SLC5A1	P13866
HMM	MOL000379	IMPDH1	P20839
HMM	MOL000379	IMPDH2	P12268
HMM	MOL000379	CMA1	P23946
HMM	MOL000379	CHEK1	O14757
HMM	MOL000379	GABRA5	P31644
HMM	MOL000379	PDGFRB	P09619
HMM	MOL000379	LCK	P06239
HMM	MOL000379	MAPK10	P53779
HMM	MOL000379	IRAK4	Q9NWZ3
HMM	MOL000379	MAPK11	Q15759
HMM	MOL000379	EPHA5	P54756
HMM	MOL000379	MAPK9	P45984
HMM	MOL000379	GAK	O14976
HMM	MOL000379	KDM4C	Q9H3R0
HMM	MOL000379	SCN9A	Q15858
HMM	MOL000379	PADI3	Q9ULW8
HMM	MOL000379	P2RY12	Q9H244
HMM	MOL000379	JAK2	O60674
HMM	MOL000379	ADAM17	P78536
HMM	MOL000379	PADI4	Q9UM07
HMM	MOL000379	SLC5A11	Q8WWX8
HMM	MOL000379	P4HTM	Q9NXG6
HMM	MOL000379	MME	P08473
HMM	MOL000379	ECE1	P42892
HMM	MOL000379	CA2	P00918
HMM	MOL000379	CA1	P00915
HMM	MOL000379	CA12	O43570
HMM	MOL000379	GCK	P35557
HMM	MOL000379	MDM4	O15151
HMM	MOL000379	PYGL	P06737
HMM	MOL000379	MDM2	Q00987
HMM	MOL000379	PRF1	P14222
HMM	MOL000379	MAP3K14	Q99558
HMM	MOL000379	MPL	P40238
HMM	MOL000379	MAPK1	P28482
HMM	MOL000379	EIF2AK1	Q9BQI3
HMM	MOL000379	UPP1	Q16831
HMM	MOL000379	UGCG	Q16739
HMM	MOL000379	HRAS	P01112
HMM	MOL000379	TYMP	P19971
HMM	MOL000379	GBA2	Q9HCG7
HMM	MOL000379	IGFBP3	P17936
HMM	MOL000379	TRPV1	Q8NER1
HMM	MOL000379	ADRB1	P08588
HMM	MOL000379	SYK	P43405
HMM	MOL000379	CA9	Q16790
HMM	MOL000379	ITGB1 ITGA4	P05556 P13612
HMM	MOL000379	KDM3A	Q9Y4C1
HMM	MOL000379	KDM5B	Q9UGL1
HMM	MOL000379	KDM4D	Q6B0I6
HMM	MOL000379	TACR2	P21452
HMM	MOL000379	PRKCA	P17252
HMM	MOL000379	PGF	P49763
HMM	MOL000379	VEGFA	P15692
HMM	MOL000379	PTPN11	Q06124
HMM	MOL000379	PIN1	Q13526
HMM	MOL000379	ITK	Q08881
HMM	MOL000379	NEU2	Q9Y3R4
HMM	MOL000379	KIT	P10721
HMM	MOL000379	LRRK2	Q5S007
HMM	MOL000379	CASP3	P42574
HMM	MOL000379	NEU3	Q9UQ49
HMM	MOL000379	NEU4	Q8WWR8
HMM	MOL000379	AGTR1	P30556
HMM	MOL000379	FDFT1	P37268
HMM	MOL000380	KDR	P35968
HMM	MOL000380	PTPN1	P18031
HMM	MOL000380	KIT	P10721
HMM	MOL000380	MET	P08581
HMM	MOL000380	RET	P07949
HMM	MOL000380	ABCB1	P08183
HMM	MOL000380	MAP2K1	Q02750
HMM	MOL000380	CDK2	P24941
HMM	MOL000380	FGFR1	P11362
HMM	MOL000380	PIM2	Q9P1W9
HMM	MOL000380	CYP19A1	P11511
HMM	MOL000380	ESR1	P03372
HMM	MOL000380	PARP1	P09874
HMM	MOL000380	CCND3 CCND1 CDK4 CCND2	P30281 P24385 P11802 P30279
HMM	MOL000380	CHEK1	O14757
HMM	MOL000380	WEE1	P30291
HMM	MOL000380	COMT	P21964
HMM	MOL000380	JAK3	P52333
HMM	MOL000380	LCK	P06239
HMM	MOL000380	MKNK1	Q9BUB5
HMM	MOL000380	HSD17B3	P37058
HMM	MOL000380	HTT	P42858
HMM	MOL000380	VCP	P55072
HMM	MOL000380	RPS6KA2	Q15349
HMM	MOL000380	ADORA2A	P29274
HMM	MOL000380	MTOR	P42345
HMM	MOL000380	PIK3CD	O00329
HMM	MOL000380	PIK3CB	P42338
HMM	MOL000380	PIK3CG	P48736
HMM	MOL000380	PIK3CA	P42336
HMM	MOL000380	PTGS1	P23219
HMM	MOL000380	AR	P10275
HMM	MOL000380	GSK3B	P49841
HMM	MOL000380	EZR	P15311
HMM	MOL000380	MAPKAPK2	P49137
HMM	MOL000380	AURKA	O14965
HMM	MOL000380	CA2	P00918
HMM	MOL000380	CA1	P00915
HMM	MOL000380	CA12	O43570
HMM	MOL000380	CA9	Q16790
HMM	MOL000380	ADAM17	P78536
HMM	MOL000380	PIK3R1	P27986
HMM	MOL000380	EPHB2	P29323
HMM	MOL000380	ALOX15	P16050
HMM	MOL000380	RAF1	P04049
HMM	MOL000380	MIF	P14174
HMM	MOL000380	ERN1	O75460
HMM	MOL000380	CA4	P22748
HMM	MOL000380	CA5B	Q9Y2D0
HMM	MOL000380	CA5A	P35218
HMM	MOL000380	MMP8	P22894
HMM	MOL000380	CA14	Q9ULX7
HMM	MOL000380	BMP1	P13497
HMM	MOL000380	MMP9	P14780
HMM	MOL000380	MMP2	P08253
HMM	MOL000380	PDE7A	Q13946
HMM	MOL000380	MMP7	P09237
HMM	MOL000380	MMP25	Q9NPA2
HMM	MOL000380	MMP16	P51512
HMM	MOL000380	CDK4	P11802
HMM	MOL000380	ADAM10	O14672
HMM	MOL000380	ALPL	P05186
HMM	MOL000380	SYK	P43405
HMM	MOL000380	CA13	Q8N1Q1
HMM	MOL000380	LNPEP	Q9UIQ6
HMM	MOL000380	PDE4C	Q08493
HMM	MOL000380	CTSS	P25774
HMM	MOL000380	NR4A1	P22736
HMM	MOL000380	DBF4 CDC7	Q9UBU7 O00311
HMM	MOL000380	HSD17B2	P37059
HMM	MOL000380	ALPG	P10696
HMM	MOL000380	PLAA	Q9Y263
HMM	MOL000380	DNM1	Q05193
HMM	MOL000380	CASP3	P42574
HMM	MOL000380	CASP7	P55210
HMM	MOL000380	PIK3CA PIK3R1	P42336 P27986
HMM	MOL000380	CCNB3 CDK1 CCNB1 CCNB2	Q8WWL7 P06493 P14635 O95067
HMM	MOL000380	HDAC3	O15379
HMM	MOL000380	HDAC2	Q92769
HMM	MOL000380	NCOR2 HDAC3	Q9Y618 O15379
HMM	MOL000380	HDAC5	Q9UQL6
HMM	MOL000380	HDAC7	Q8WUI4
HMM	MOL000380	NCOR1 HDAC3	O75376 O15379
HMM	MOL000380	HDAC11	Q96DB2
HMM	MOL000380	HDAC4	P56524
HMM	MOL000380	HDAC9	Q9UKV0
HMM	MOL000380	ESR2	Q92731
HMM	MOL000380	CDK5R1 CDK5	Q15078 Q00535
HMM	MOL000380	TUBB1	Q9H4B7
HMM	MOL000380	ADORA2B	P29275
HMM	MOL000380	MBD2	Q9UBB5
HMM	MOL000380	CLK1	P49759
HMM	MOL000380	CLK3	P49761
HMM	MOL000380	DYRK2	Q92630
HMM	MOL000380	TUBB3	Q13509
HMM	MOL000380	ALOX12	P18054
HMM	MOL000380	ANPEP	P15144
HMM	MOL000380	GRM4	Q14833
HMM	MOL000380	ABL1	P00519
HMM	MOL000387	GSK3B	P49841
HMM	MOL000387	SYK	P43405
HMM	MOL000387	EGFR	P00533
HMM	MOL000387	OXTR	P30559
HMM	MOL000387	JAK3	P52333
HMM	MOL000387	PTK2	Q05397
HMM	MOL000387	F2	P00734
HMM	MOL000387	ABCG2	Q9UNQ0
HMM	MOL000387	AVPR2	P30518
HMM	MOL000387	AVPR1A	P37288
HMM	MOL000387	CMA1	P23946
HMM	MOL000387	CTSG	P08311
HMM	MOL000387	JUN	P05412
HMM	MOL000387	HSP90AB1	P08238
HMM	MOL000387	PDE8B	O95263
HMM	MOL000387	PIK3CG	P48736
HMM	MOL000387	PIK3CA	P42336
HMM	MOL000387	GRM5	P41594
HMM	MOL000387	MMP13	P45452
HMM	MOL000387	MMP3	P08254
HMM	MOL000387	MMP9	P14780
HMM	MOL000387	MMP2	P08253
HMM	MOL000387	ATM	Q13315
HMM	MOL000387	BRD4	O60885
HMM	MOL000387	FLT3	P36888
HMM	MOL000387	MAPK10	P53779
HMM	MOL000387	KDR	P35968
HMM	MOL000387	GSK3A	P49840
HMM	MOL000387	JAK2	O60674
HMM	MOL000387	CDK2	P24941
HMM	MOL000387	IRAK4	Q9NWZ3
HMM	MOL000387	SETD7	Q8WTS6
HMM	MOL000387	CDK5R1 CDK5	Q15078 Q00535
HMM	MOL000387	FNTA FNTB	P49354 P49356
HMM	MOL000387	PDGFRB	P09619
HMM	MOL000387	JAK1	P23458
HMM	MOL000387	TYK2	P29597
HMM	MOL000387	RPS6KB2 RPS6KB1	Q9UBS0 P23443
HMM	MOL000387	MAPK8	P45983
HMM	MOL000387	KLK7	P49862
HMM	MOL000387	MAPK1	P28482
HMM	MOL000387	MAPK9	P45984
HMM	MOL000387	KLK5	Q9Y337
HMM	MOL000387	PRKD2	Q9BZL6
HMM	MOL000387	PDPK1	O15530
HMM	MOL000387	AGPAT2	O15120
HMM	MOL000387	CTSS	P25774
HMM	MOL000387	CHEK1	O14757
HMM	MOL000387	TLR4	O00206
HMM	MOL000387	MTOR	P42345
HMM	MOL000387	ADORA3	P0DMS8
HMM	MOL000387	LCK	P06239
HMM	MOL000387	ZAP70	P43403
HMM	MOL000387	KNG1	P01042
HMM	MOL000387	NQO2	P16083
HMM	MOL000387	ALK	Q9UM73
HMM	MOL000387	AURKB	Q96GD4
HMM	MOL000387	HTR2A	P28223
HMM	MOL000387	CDK7	P50613
HMM	MOL000387	CDK1	P06493
HMM	MOL000387	CDK9	P50750
HMM	MOL000387	CDK4	P11802
HMM	MOL000387	HSP90AA1	P07900
HMM	MOL000387	AURKA	O14965
HMM	MOL000387	NGFR	P08138
HMM	MOL000387	BRAF	P15056
HMM	MOL000387	STK33	Q9BYT3
HMM	MOL000387	CSNK2A1	P68400
HMM	MOL000387	HIPK2	Q9H2X6
HMM	MOL000387	EPHB4	P54760
HMM	MOL000387	ACVRL1	P37023
HMM	MOL000387	SLC5A2	P31639
HMM	MOL000387	SLC5A1	P13866
HMM	MOL000387	PRKCA	P17252
HMM	MOL000387	CAPN1	P07384
HMM	MOL000387	PDE4B	Q07343
HMM	MOL000387	NQO1	P15559
HMM	MOL000387	PDE10A	Q9Y233
HMM	MOL000387	ADORA2A	P29274
HMM	MOL000387	BCAT2	O15382
HMM	MOL000387	CPT1A	P50416
HMM	MOL000387	MAPK14	Q16539
HMM	MOL000387	TGFBR1	P36897
HMM	MOL000387	SQLE	Q14534
HMM	MOL000387	INSR	P06213
HMM	MOL000387	GUSB	P08236
HMM	MOL000387	NTRK1	P04629
HMM	MOL000387	PLA2G7	Q13093
HMM	MOL000387	CDK9 CCNT1	P50750 O60563
HMM	MOL000387	PIK3CD	O00329
HMM	MOL000387	PIK3CB	P42338
HMM	MOL000387	ABL1	P00519
HMM	MOL000387	PPARG	P37231
HMM	MOL000387	BMPR1A	P36894
HMM	MOL000387	ACVR1B	P36896
HMM	MOL000387	BMPR1B	O00238
HMM	MOL000387	ACVR1	Q04771
HMM	MOL000387	TNNI3K	Q59H18
HMM	MOL000387	SCN10A	Q9Y5Y9
HMM	MOL000392	IL2	P60568
HMM	MOL000392	CYP19A1	P11511
HMM	MOL000392	ALDH2	P05091
HMM	MOL000392	ESR1	P03372
HMM	MOL000392	CA12	O43570
HMM	MOL000392	ADORA1	P30542
HMM	MOL000392	ADORA2A	P29274
HMM	MOL000392	TBXAS1	P24557
HMM	MOL000392	MAOA	P21397
HMM	MOL000392	MGAM	O43451
HMM	MOL000392	HTR2A	P28223
HMM	MOL000392	HTR2C	P28335
HMM	MOL000392	ESRRA	P11474
HMM	MOL000392	ESRRB	O95718
HMM	MOL000392	ABCG2	Q9UNQ0
HMM	MOL000392	CA7	P43166
HMM	MOL000392	HSD17B2	P37059
HMM	MOL000392	CA4	P22748
HMM	MOL000392	CBR1	P16152
HMM	MOL000392	SLC6A2	P23975
HMM	MOL000392	ALOX12	P18054
HMM	MOL000392	EGFR	P00533
HMM	MOL000392	TYR	P14679
HMM	MOL000392	XDH	P47989
HMM	MOL000392	PFKFB3	Q16875
HMM	MOL000392	ESR2	Q92731
HMM	MOL000392	PTPRS	Q13332
HMM	MOL000392	HSD17B1	P14061
HMM	MOL000392	ABCB1	P08183
HMM	MOL000392	ALOX15	P16050
HMM	MOL000392	MIF	P14174
HMM	MOL000392	PPARA	Q07869
HMM	MOL000392	PTGS1	P23219
HMM	MOL000392	TLR9	Q9NR96
HMM	MOL000392	MAOB	P27338
HMM	MOL000392	CA2	P00918
HMM	MOL000392	CA1	P00915
HMM	MOL000392	NOX4	Q9NPH5
HMM	MOL000392	PON1	P27169
HMM	MOL000392	TNKS2	Q9H2K2
HMM	MOL000392	TNKS	O95271
HMM	MOL000392	ACHE	P22303
HMM	MOL000392	CA3	P07451
HMM	MOL000392	CA6	P23280
HMM	MOL000392	CA14	Q9ULX7
HMM	MOL000392	CA13	Q8N1Q1
HMM	MOL000392	CA5B	Q9Y2D0
HMM	MOL000392	CA5A	P35218
HMM	MOL000392	DHODH	Q02127
HMM	MOL000392	STS	P08842
HMM	MOL000392	ERCC5	P28715
HMM	MOL000392	FEN1	P39748
HMM	MOL000392	RAF1	P04049
HMM	MOL000392	CA9	Q16790
HMM	MOL000392	PTPN1	P18031
HMM	MOL000392	BACE1	P56817
HMM	MOL000392	TYK2	P29597
HMM	MOL000392	BCL2	P10415
HMM	MOL000392	PPARG	P37231
HMM	MOL000392	EZR	P15311
HMM	MOL000392	BAD	Q92934
HMM	MOL000392	IKBKE	Q14164
HMM	MOL000392	CYP1B1	Q16678
HMM	MOL000392	MCL1	Q07820
HMM	MOL000392	CHEK1	O14757
HMM	MOL000392	ALOX5	P09917
HMM	MOL000392	AVPR1A	P37288
HMM	MOL000392	PLA2G4A	P47712
HMM	MOL000392	TNF	P01375
HMM	MOL000392	GRK6	P43250
HMM	MOL000392	KIT	P10721
HMM	MOL000392	OPRD1	P41143
HMM	MOL000392	HSP90AB1	P08238
HMM	MOL000392	PTK6	Q13882
HMM	MOL000392	KIF11	P52732
HMM	MOL000392	AKR1B1	P15121
HMM	MOL000392	ABL1	P00519
HMM	MOL000392	HCK	P08631
HMM	MOL000392	PI4KB	Q9UBF8
HMM	MOL000392	EPHB4	P54760
HMM	MOL000392	AURKB	Q96GD4
HMM	MOL000392	KDM5C	P41229
HMM	MOL000392	KDM4A	O75164
HMM	MOL000392	KDM4D	Q6B0I6
HMM	MOL000392	KDM4C	Q9H3R0
HMM	MOL000392	CNOT7	Q9UIV1
HMM	MOL000392	HSP90AA1	P07900
HMM	MOL000392	LIG1	P18858
HMM	MOL000392	GSK3B	P49841
HMM	MOL000392	BIRC5	O15392
HMM	MOL000392	FLT3	P36888
HMM	MOL000392	LRRK2	Q5S007
HMM	MOL000392	BRD4	O60885
HMM	MOL000392	PTGER1	P34995
HMM	MOL000392	PTGER2	P43116
HMM	MOL000392	PTGER3	P43115
HMM	MOL000392	PTGDR	Q13258
HMM	MOL000392	KCNMA1	Q12791
HMM	MOL000392	PLG	P00747
HMM	MOL000392	CCNB3 CDK1 CCNB1 CCNB2	Q8WWL7 P06493 P14635 O95067
HMM	MOL000398	CYP19A1	P11511
HMM	MOL000398	ALOX12	P18054
HMM	MOL000398	ALOX15	P16050
HMM	MOL000398	ESR1	P03372
HMM	MOL000398	MT-ND4	P03905
HMM	MOL000398	CDK2	P24941
HMM	MOL000398	KDR	P35968
HMM	MOL000398	MAOB	P27338
HMM	MOL000398	MET	P08581
HMM	MOL000398	MAP2K1	Q02750
HMM	MOL000398	PTPN1	P18031
HMM	MOL000398	RET	P07949
HMM	MOL000398	ADORA2A	P29274
HMM	MOL000398	ALOX15B	O15296
HMM	MOL000398	ADAM17	P78536
HMM	MOL000398	PIK3R1	P27986
HMM	MOL000398	EPHB2	P29323
HMM	MOL000398	MMP1	P03956
HMM	MOL000398	KIT	P10721
HMM	MOL000398	LCK	P06239
HMM	MOL000398	BMP1	P13497
HMM	MOL000398	VCP	P55072
HMM	MOL000398	ESR2	Q92731
HMM	MOL000398	MMP7	P09237
HMM	MOL000398	MMP8	P22894
HMM	MOL000398	HSD17B2	P37059
HMM	MOL000398	DBF4 CDC7	Q9UBU7 O00311
HMM	MOL000398	KLK1	P06870
HMM	MOL000398	KLK2	P20151
HMM	MOL000398	EZR	P15311
HMM	MOL000398	CDK1	P06493
HMM	MOL000398	CDK4	P11802
HMM	MOL000398	ALPG	P10696
HMM	MOL000398	ALPL	P05186
HMM	MOL000398	PLAA	Q9Y263
HMM	MOL000398	CCND3 CCND1 CDK4 CCND2	P30281 P24385 P11802 P30279
HMM	MOL000398	CHEK1	O14757
HMM	MOL000398	WEE1	P30291
HMM	MOL000398	HTR6	P50406
HMM	MOL000398	GSK3B	P49841
HMM	MOL000398	KCNA3	P22001
HMM	MOL000398	FGFR1	P11362
HMM	MOL000398	RPS6KA2	Q15349
HMM	MOL000398	PDE7A	Q13946
HMM	MOL000398	ODC1	P11926
HMM	MOL000398	HDAC3	O15379
HMM	MOL000398	HDAC2	Q92769
HMM	MOL000398	PDE5A	O76074
HMM	MOL000398	EP300	Q09472
HMM	MOL000398	HSD17B3	P37058
HMM	MOL000398	MME	P08473
HMM	MOL000398	MMP16	P51512
HMM	MOL000398	CCND1 CDK4	P24385 P11802
HMM	MOL000398	CCNE2 CDK2 CCNE1	O96020 P24941 P24864
HMM	MOL000398	CCNB3 CDK1 CCNB1 CCNB2	Q8WWL7 P06493 P14635 O95067
HMM	MOL000398	MAPKAPK2	P49137
HMM	MOL000398	CSNK1G1	Q9HCP0
HMM	MOL000398	CXCR2	P25025
HMM	MOL000398	RPS6KA1	Q15418
HMM	MOL000398	ROCK1	Q13464
HMM	MOL000398	MAPK1	P28482
HMM	MOL000398	AR	P10275
HMM	MOL000398	MIF	P14174
HMM	MOL000398	TNF	P01375
HMM	MOL000398	PRKACA	P17612
HMM	MOL000398	ANPEP	P15144
HMM	MOL000398	SYK	P43405
HMM	MOL000398	NOX4	Q9NPH5
HMM	MOL000398	CHRNA7	P36544
HMM	MOL000398	LNPEP	Q9UIQ6
HMM	MOL000398	HSP90AA1	P07900
HMM	MOL000398	ABL1	P00519
HMM	MOL000398	PRKCA	P17252
HMM	MOL000398	PDK1	Q15118
HMM	MOL000398	HDAC5	Q9UQL6
HMM	MOL000398	ADORA2B	P29275
HMM	MOL000398	PDE4B	Q07343
HMM	MOL000398	PDE4C	Q08493
HMM	MOL000398	HSD11B1	P28845
HMM	MOL000398	DNM1	Q05193
HMM	MOL000398	TRPM8	Q7Z2W7
HMM	MOL000398	NR1D1	P20393
HMM	MOL000398	NCOR2 HDAC3	Q9Y618 O15379
HMM	MOL000398	RPS6KA3	P51812
HMM	MOL000398	HDAC11	Q96DB2
HMM	MOL000398	KCNMA1	Q12791
HMM	MOL000398	MMP25	Q9NPA2
HMM	MOL000398	CDK5R1 CDK5	Q15078 Q00535
HMM	MOL000398	FCER2	P06734
HMM	MOL000398	CLK1	P49759
HMM	MOL000398	CLK3	P49761
HMM	MOL000398	DYRK2	Q92630
HMM	MOL000398	MKNK1	Q9BUB5
HMM	MOL000398	ADAM10	O14672
HMM	MOL000398	AKR1B10	O60218
HMM	MOL000398	CHEK2	O96017
HMM	MOL000398	MMP15	P51511
HMM	MOL000398	PIM2	Q9P1W9
HMM	MOL000398	MMP26	Q9NRE1
HMM	MOL000417	CYP19A1	P11511
HMM	MOL000417	CA7	P43166
HMM	MOL000417	HSD17B2	P37059
HMM	MOL000417	CA12	O43570
HMM	MOL000417	CA4	P22748
HMM	MOL000417	CBR1	P16152
HMM	MOL000417	ABCB1	P08183
HMM	MOL000417	TYR	P14679
HMM	MOL000417	MIF	P14174
HMM	MOL000417	PPARA	Q07869
HMM	MOL000417	HSD17B1	P14061
HMM	MOL000417	ESR1	P03372
HMM	MOL000417	ESR2	Q92731
HMM	MOL000417	TLR9	Q9NR96
HMM	MOL000417	PTPRS	Q13332
HMM	MOL000417	EGFR	P00533
HMM	MOL000417	MAOB	P27338
HMM	MOL000417	PTGS1	P23219
HMM	MOL000417	SLC6A2	P23975
HMM	MOL000417	ALOX12	P18054
HMM	MOL000417	ALDH2	P05091
HMM	MOL000417	XDH	P47989
HMM	MOL000417	IL2	P60568
HMM	MOL000417	TBXAS1	P24557
HMM	MOL000417	MAOA	P21397
HMM	MOL000417	MGAM	O43451
HMM	MOL000417	HTR2A	P28223
HMM	MOL000417	HTR2C	P28335
HMM	MOL000417	ADORA1	P30542
HMM	MOL000417	ADORA2A	P29274
HMM	MOL000417	ESRRA	P11474
HMM	MOL000417	ESRRB	O95718
HMM	MOL000417	ABCG2	Q9UNQ0
HMM	MOL000417	CA2	P00918
HMM	MOL000417	PFKFB3	Q16875
HMM	MOL000417	NOX4	Q9NPH5
HMM	MOL000417	ALOX15	P16050
HMM	MOL000417	CA1	P00915
HMM	MOL000417	PTPN1	P18031
HMM	MOL000417	PON1	P27169
HMM	MOL000417	DUSP3	P51452
HMM	MOL000417	CDC25B	P30305
HMM	MOL000417	CDC7	O00311
HMM	MOL000417	ACHE	P22303
HMM	MOL000417	ABCC1	P33527
HMM	MOL000417	CYP1B1	Q16678
HMM	MOL000417	PLAT	P00750
HMM	MOL000417	F10	P00742
HMM	MOL000417	PLAU	P00749
HMM	MOL000417	STS	P08842
HMM	MOL000417	CA5B	Q9Y2D0
HMM	MOL000417	HSP90AB1	P08238
HMM	MOL000417	PTK6	Q13882
HMM	MOL000417	TNF	P01375
HMM	MOL000417	TBXA2R	P21731
HMM	MOL000417	MCL1	Q07820
HMM	MOL000417	CXCR2	P25025
HMM	MOL000417	BACE1	P56817
HMM	MOL000417	IGFBP3	P17936
HMM	MOL000417	AKR1B1	P15121
HMM	MOL000417	BAD	Q92934
HMM	MOL000417	PLG	P00747
HMM	MOL000417	CCR4	P51679
HMM	MOL000417	CHEK1	O14757
HMM	MOL000417	WEE1	P30291
HMM	MOL000417	PRMT1	Q99873
HMM	MOL000417	CA9	Q16790
HMM	MOL000417	SNCA	P37840
HMM	MOL000417	GCGR	P47871
HMM	MOL000417	KLKB1	P03952
HMM	MOL000417	ADRB2	P07550
HMM	MOL000417	RAF1	P04049
HMM	MOL000417	NTRK1	P04629
HMM	MOL000417	PIM2	Q9P1W9
HMM	MOL000417	BRAF	P15056
HMM	MOL000417	PIM3	Q86V86
HMM	MOL000417	HSP90B1	P14625
HMM	MOL000417	KDM1A	O60341
HMM	MOL000417	TNNC1 TNNT2 TNNI3	P63316 P45379 P19429
HMM	MOL000417	ADRB1	P08588
HMM	MOL000417	IGFBP6	P24592
HMM	MOL000417	IGFBP4	P22692
HMM	MOL000417	IGFBP5	P24593
HMM	MOL000417	IGFBP2	P18065
HMM	MOL000417	SORT1	Q99523
HMM	MOL000417	IGFBP1	P08833
HMM	MOL000417	PPARG	P37231
HMM	MOL000417	PTP4A3	O75365
HMM	MOL000417	ALPL	P05186
HMM	MOL000417	GRIN2B	Q13224
HMM	MOL000417	HSP90AA1	P07900
HMM	MOL000417	ALOX5	P09917
HMM	MOL000417	CA3	P07451
HMM	MOL000417	CA6	P23280
HMM	MOL000417	CA14	Q9ULX7
HMM	MOL000417	CA13	Q8N1Q1
HMM	MOL000417	CA5A	P35218
HMM	MOL000417	CRHR1	P34998
HMM	MOL000417	CHEK2	O96017
HMM	MOL000417	GPR84	Q9NQS5
HMM	MOL000422	NOX4	Q9NPH5
HMM	MOL000422	AKR1B1	P15121
HMM	MOL000422	XDH	P47989
HMM	MOL000422	TYR	P14679
HMM	MOL000422	FLT3	P36888
HMM	MOL000422	CA2	P00918
HMM	MOL000422	ALOX5	P09917
HMM	MOL000422	CA7	P43166
HMM	MOL000422	HSD17B2	P37059
HMM	MOL000422	ABCC1	P33527
HMM	MOL000422	HSD17B1	P14061
HMM	MOL000422	AHR	P35869
HMM	MOL000422	CA12	O43570
HMM	MOL000422	ESRRA	P11474
HMM	MOL000422	ABCB1	P08183
HMM	MOL000422	CYP1B1	Q16678
HMM	MOL000422	ABCG2	Q9UNQ0
HMM	MOL000422	ADORA1	P30542
HMM	MOL000422	CA4	P22748
HMM	MOL000422	ACHE	P22303
HMM	MOL000422	MAOA	P21397
HMM	MOL000422	GLO1	Q04760
HMM	MOL000422	SYK	P43405
HMM	MOL000422	GSK3B	P49841
HMM	MOL000422	MMP9	P14780
HMM	MOL000422	MMP2	P08253
HMM	MOL000422	ALOX15	P16050
HMM	MOL000422	ALOX12	P18054
HMM	MOL000422	PTPRS	Q13332
HMM	MOL000422	ADORA2A	P29274
HMM	MOL000422	CDK5R1 CDK5	Q15078 Q00535
HMM	MOL000422	CCNB3 CDK1 CCNB1 CCNB2	Q8WWL7 P06493 P14635 O95067
HMM	MOL000422	ARG1	P05089
HMM	MOL000422	GPR35	Q9HC97
HMM	MOL000422	ESR2	Q92731
HMM	MOL000422	DAPK1	P53355
HMM	MOL000422	MPG	P29372
HMM	MOL000422	SLC22A12	Q96S37
HMM	MOL000422	CDK6	Q00534
HMM	MOL000422	CDK2	P24941
HMM	MOL000422	TTR	P02766
HMM	MOL000422	AKR1B10	O60218
HMM	MOL000422	TNKS2	Q9H2K2
HMM	MOL000422	TNKS	O95271
HMM	MOL000422	CYP19A1	P11511
HMM	MOL000422	CSNK2A1	P68400
HMM	MOL000422	EGFR	P00533
HMM	MOL000422	AVPR2	P30518
HMM	MOL000422	IGF1R	P08069
HMM	MOL000422	F2	P00734
HMM	MOL000422	PIM1	P11309
HMM	MOL000422	AURKB	Q96GD4
HMM	MOL000422	DRD4	P21917
HMM	MOL000422	MPO	P05164
HMM	MOL000422	PIK3R1	P27986
HMM	MOL000422	PYGL	P06737
HMM	MOL000422	CA1	P00915
HMM	MOL000422	PTK2	Q05397
HMM	MOL000422	KDR	P35968
HMM	MOL000422	MMP13	P45452
HMM	MOL000422	MMP3	P08254
HMM	MOL000422	CA3	P07451
HMM	MOL000422	PLK1	P53350
HMM	MOL000422	CA6	P23280
HMM	MOL000422	CDK1	P06493
HMM	MOL000422	PKN1	Q16512
HMM	MOL000422	CA14	Q9ULX7
HMM	MOL000422	CA9	Q16790
HMM	MOL000422	MET	P08581
HMM	MOL000422	NEK2	P51955
HMM	MOL000422	CXCR1	P25024
HMM	MOL000422	CAMK2B	Q13554
HMM	MOL000422	ALK	Q9UM73
HMM	MOL000422	AKT1	P31749
HMM	MOL000422	NEK6	Q9HC98
HMM	MOL000422	PLA2G1B	P04054
HMM	MOL000422	CA5A	P35218
HMM	MOL000422	BACE1	P56817
HMM	MOL000422	AXL	P30530
HMM	MOL000422	NUAK1	O60285
HMM	MOL000422	AKR1C2	P52895
HMM	MOL000422	AKR1C1	Q04828
HMM	MOL000422	AKR1C3	P42330
HMM	MOL000422	AKR1C4	P17516
HMM	MOL000422	CA13	Q8N1Q1
HMM	MOL000422	AKR1A1	P14550
HMM	MOL000422	APP	P05067
HMM	MOL000422	PARP1	P09874
HMM	MOL000422	MMP12	P39900
HMM	MOL000422	CD38	P28907
HMM	MOL000422	TOP1	P11387
HMM	MOL000422	ESR1	P03372
HMM	MOL000422	PTGS2	P35354
HMM	MOL000422	CFTR	P13569
HMM	MOL000422	PFKFB3	Q16875
HMM	MOL000422	AMY1A	P04745
HMM	MOL000422	GRK6	P43250
HMM	MOL000422	TERT	O14746
HMM	MOL000422	BCHE	P06276
HMM	MOL000433	TYMS	P04818
HMM	MOL000433	DHFR	P00374
HMM	MOL000433	SLC46A1	Q96NT5
HMM	MOL000433	SLC19A1	P41440
HMM	MOL000433	HDAC6	Q9UBN7
HMM	MOL000433	FOLR1	P15328
HMM	MOL000433	FPGS	Q05932
HMM	MOL000433	FOLR2	P14207
HMM	MOL000433	HDAC8	Q9BY41
HMM	MOL000433	HDAC1	Q13547
HMM	MOL000433	GART	P22102
HMM	MOL000433	ATIC	P31939
HMM	MOL000433	AKR1B1	P15121
HMM	MOL000433	MME	P08473
HMM	MOL000433	SF3B3	Q15393
HMM	MOL000433	CASP3	P42574
HMM	MOL000433	PSMB5	P28074
HMM	MOL000433	CASP7	P55210
HMM	MOL000433	CA14	Q9ULX7
HMM	MOL000433	PYGM	P11217
HMM	MOL000433	CASP8	Q14790
HMM	MOL000433	APEX1	P27695
HMM	MOL000433	GRK6	P43250
HMM	MOL000433	CA2	P00918
HMM	MOL000433	AMPD3	Q01432
HMM	MOL000433	CSNK2A2	P19784
HMM	MOL000433	ITGAV ITGB3	P06756 P05106
HMM	MOL000433	ADORA2B	P29275
HMM	MOL000433	ADORA3	P0DMS8
HMM	MOL000433	LDHA	P00338
HMM	MOL000433	CDK5R1 CDK5	Q15078 Q00535
HMM	MOL000433	GSK3A	P49840
HMM	MOL000433	CAPN1	P07384
HMM	MOL000433	ILK	Q13418
HMM	MOL000433	PTGDR2	Q9Y5Y4
HMM	MOL000433	IMPDH2	P12268
HMM	MOL000433	UCHL1	P09936
HMM	MOL000433	MAP3K14	Q99558
HMM	MOL000433	PTPN1	P18031
HMM	MOL000433	TLR9	Q9NR96
HMM	MOL000433	GNPAT	O15228
HMM	MOL000433	PARP10	Q53GL7
HMM	MOL000433	PARP1	P09874
HMM	MOL000433	HSP90AA1	P07900
HMM	MOL000433	PFKFB3	Q16875
HMM	MOL000433	MAP3K5	Q99683
HMM	MOL000433	CA7	P43166
HMM	MOL000433	EDNRA	P25101
HMM	MOL000433	CA4	P22748
HMM	MOL000433	NAALAD2	Q9Y3Q0
HMM	MOL000433	PTGDR	Q13258
HMM	MOL000433	CA1	P00915
HMM	MOL000433	EPHX2	P34913
HMM	MOL000433	MMP8	P22894
HMM	MOL000433	DPP4	P27487
HMM	MOL000433	PIK3C2G	O75747
HMM	MOL000433	HMGCR	P04035
HMM	MOL000433	FFAR1	O14842
HMM	MOL000433	FGFR1	P11362
HMM	MOL000433	PTPN2	P17706
HMM	MOL000433	BCL2	P10415
HMM	MOL000433	ACE	P12821
HMM	MOL000433	IMPDH1	P20839
HMM	MOL000433	PTGS2	P35354
HMM	MOL000433	GPR35	Q9HC97
HMM	MOL000433	CA9	Q16790
HMM	MOL000433	ANPEP	P15144
HMM	MOL000433	PPARG	P37231
HMM	MOL000433	RNPEP	Q9H4A4
HMM	MOL000433	CXCR2	P25025
HMM	MOL000433	GSTP1	P09211
HMM	MOL000433	LAP3	P28838
HMM	MOL000433	GSTM2	P28161
HMM	MOL000433	LTA4H	P09960
HMM	MOL000433	NR3C1	P04150
HMM	MOL000433	F5	P12259
HMM	MOL000433	MAP3K8	P41279
HMM	MOL000433	ADAMTS5	Q9UNA0
HMM	MOL000433	AMPD2	Q01433
HMM	MOL000433	SELL	P14151
HMM	MOL000433	MET	P08581
HMM	MOL000433	SELE	P16581
HMM	MOL000433	CMA1	P23946
HMM	MOL000433	DYRK2	Q92630
HMM	MOL000433	SELP	P16109
HMM	MOL000433	TYR	P14679
HMM	MOL000433	PPARA	Q07869
HMM	MOL000433	MPI	P34949
HMM	MOL000433	ACLY	P53396
HMM	MOL000433	PPARD	Q03181
HMM	MOL000433	GYS1	P13807
HMM	MOL000433	PLA2G1B	P04054
HMM	MOL000433	TGFBR1	P36897
HMM	MOL000433	KDM4C	Q9H3R0
HMM	MOL000433	PTGER1	P34995
HMM	MOL000433	PTGER2	P43116
HMM	MOL000433	PTGFR	P43088
HMM	MOL000433	GABRA1 GABRB2 GABRG2	P14867 P47870 P18507
HMM	MOL000433	SOAT1	P35610
HMM	MOL000433	PTGER3	P43115
HMM	MOL000438	ALOX15	P16050
HMM	MOL000438	ALOX12	P18054
HMM	MOL000438	ALOX15B	O15296
HMM	MOL000438	KDR	P35968
HMM	MOL000438	RET	P07949
HMM	MOL000438	PIK3R1	P27986
HMM	MOL000438	CDK2	P24941
HMM	MOL000438	EPHB2	P29323
HMM	MOL000438	CHEK1	O14757
HMM	MOL000438	WEE1	P30291
HMM	MOL000438	HSP90AA1	P07900
HMM	MOL000438	NR4A1	P22736
HMM	MOL000438	GSK3B	P49841
HMM	MOL000438	HTT	P42858
HMM	MOL000438	HSP90AB1	P08238
HMM	MOL000438	CYP19A1	P11511
HMM	MOL000438	HSD17B3	P37058
HMM	MOL000438	TYR	P14679
HMM	MOL000438	DAO	P14920
HMM	MOL000438	MET	P08581
HMM	MOL000438	MAPKAPK2	P49137
HMM	MOL000438	RPS6KA2	Q15349
HMM	MOL000438	PIM1	P11309
HMM	MOL000438	PIM2	Q9P1W9
HMM	MOL000438	FLT1	P17948
HMM	MOL000438	EZR	P15311
HMM	MOL000438	CTSS	P25774
HMM	MOL000438	LCK	P06239
HMM	MOL000438	HDAC3	O15379
HMM	MOL000438	HDAC2	Q92769
HMM	MOL000438	NCOR2 HDAC3	Q9Y618 O15379
HMM	MOL000438	HDAC5	Q9UQL6
HMM	MOL000438	HDAC7	Q8WUI4
HMM	MOL000438	NCOR1 HDAC3	O75376 O15379
HMM	MOL000438	HDAC11	Q96DB2
HMM	MOL000438	HDAC4	P56524
HMM	MOL000438	HDAC9	Q9UKV0
HMM	MOL000438	HDAC10	Q969S8
HMM	MOL000438	RAF1	P04049
HMM	MOL000438	ADORA2B	P29275
HMM	MOL000438	VCP	P55072
HMM	MOL000438	MMP8	P22894
HMM	MOL000438	LNPEP	Q9UIQ6
HMM	MOL000438	MIF	P14174
HMM	MOL000438	MMP1	P03956
HMM	MOL000438	DNM1	Q05193
HMM	MOL000438	PIM3	Q86V86
HMM	MOL000438	MMP25	Q9NPA2
HMM	MOL000438	MMP16	P51512
HMM	MOL000438	SYK	P43405
HMM	MOL000438	PLK1	P53350
HMM	MOL000438	ADAM17	P78536
HMM	MOL000438	BMP1	P13497
HMM	MOL000438	MMP7	P09237
HMM	MOL000438	ADAM10	O14672
HMM	MOL000438	FLT3	P36888
HMM	MOL000438	AURKB	Q96GD4
HMM	MOL000438	CSNK1G1	Q9HCP0
HMM	MOL000438	RPS6KA1	Q15418
HMM	MOL000438	ROCK1	Q13464
HMM	MOL000438	BAD	Q92934
HMM	MOL000438	MAPK1	P28482
HMM	MOL000438	CCND1 CDK4	P24385 P11802
HMM	MOL000438	CCNE2 CDK2 CCNE1	O96020 P24941 P24864
HMM	MOL000438	CCND3 CCND1 CDK4 CCND2	P30281 P24385 P11802 P30279
HMM	MOL000438	PDK1	Q15118
HMM	MOL000438	MKNK1	Q9BUB5
HMM	MOL000438	MAOB	P27338
HMM	MOL000438	ADORA2A	P29274
HMM	MOL000438	MTOR	P42345
HMM	MOL000438	PIK3CD	O00329
HMM	MOL000438	PIK3CB	P42338
HMM	MOL000438	PIK3CG	P48736
HMM	MOL000438	PIK3CA	P42336
HMM	MOL000438	PRF1	P14222
HMM	MOL000438	EGFR	P00533
HMM	MOL000438	ALK	Q9UM73
HMM	MOL000438	IMPDH1	P20839
HMM	MOL000438	ABL1	P00519
HMM	MOL000438	IMPDH2	P12268
HMM	MOL000438	HSD17B2	P37059
HMM	MOL000438	PRKCA	P17252
HMM	MOL000438	CDK1	P06493
HMM	MOL000438	CASP3	P42574
HMM	MOL000438	SGK1	O00141
HMM	MOL000438	CASP7	P55210
HMM	MOL000438	TAAR1	Q96RJ0
HMM	MOL000438	CCNB3 CDK1 CCNB1 CCNB2	Q8WWL7 P06493 P14635 O95067
HMM	MOL000438	PTGS1	P23219
HMM	MOL000438	CDK5R1 CDK5	Q15078 Q00535
HMM	MOL000438	CLK1	P49759
HMM	MOL000438	CLK3	P49761
HMM	MOL000438	DYRK2	Q92630
HMM	MOL000438	AURKA	O14965
HMM	MOL000438	SIGMAR1	Q99720
HMM	MOL000438	EP300	Q09472
HMM	MOL000438	PIK3CA PIK3R1	P42336 P27986
HMM	MOL000438	FCER2	P06734
HMM	MOL000438	PDE7A	Q13946
HMM	MOL000439	TYR	P14679
HMM	MOL000439	EPHX2	P34913
HMM	MOL000439	SLC5A2	P31639
HMM	MOL000439	ADORA1	P30542
HMM	MOL000439	SLC5A1	P13866
HMM	MOL000439	PTGS1	P23219
HMM	MOL000439	ADORA2A	P29274
HMM	MOL000439	ADORA3	P0DMS8
HMM	MOL000439	HRAS	P01112
HMM	MOL000439	CHIA	Q9BZP6
HMM	MOL000439	ADORA2B	P29275
HMM	MOL000439	SLC5A4	Q9NY91
HMM	MOL000439	AMY2A	P04746
HMM	MOL000439	SLC29A1	Q99808
HMM	MOL000439	CA14	Q9ULX7
HMM	MOL000439	LGALS3	P17931
HMM	MOL000439	LGALS9	O00182
HMM	MOL000439	NEU2	Q9Y3R4
HMM	MOL000439	HSP90AA1	P07900
HMM	MOL000439	SLC28A3	Q9HAS3
HMM	MOL000439	CD22	P20273
HMM	MOL000439	MAG	P20916
HMM	MOL000439	TACR2	P21452
HMM	MOL000439	MME	P08473
HMM	MOL000439	FGF2	P09038
HMM	MOL000439	ECE1	P42892
HMM	MOL000439	NADK	O95544
HMM	MOL000439	NPC1L1	Q9UHC9
HMM	MOL000439	VARS	P26640
HMM	MOL000439	LARS	Q9P2J5
HMM	MOL000439	AKR1B1	P15121
HMM	MOL000439	SLC6A2	P23975
HMM	MOL000439	MGMT	P16455
HMM	MOL000439	EIF4A1	P60842
HMM	MOL000439	MMP8	P22894
HMM	MOL000439	F2	P00734
HMM	MOL000439	F7	P08709
HMM	MOL000439	SLC28A2	O43868
HMM	MOL000439	JUN	P05412
HMM	MOL000439	CASP3	P42574
HMM	MOL000439	FDFT1	P37268
HMM	MOL000439	IGFBP3	P17936
HMM	MOL000439	ITGAL	P20701
HMM	MOL000439	CSNK2A1	P68400
HMM	MOL000439	HCAR2	Q8TDS4
HMM	MOL000439	CSNK2A2	P19784
HMM	MOL000439	ACE	P12821
HMM	MOL000439	IMPDH1	P20839
HMM	MOL000439	IMPDH2	P12268
HMM	MOL000439	F10	P00742
HMM	MOL000439	TYMS	P04818
HMM	MOL000439	ITGAV ITGB3	P06756 P05106
HMM	MOL000439	CASP6	P55212
HMM	MOL000439	CASP8	Q14790
HMM	MOL000439	CASP1	P29466
HMM	MOL000439	AGTR1	P30556
HMM	MOL000439	AMY1A	P04745
HMM	MOL000439	GAA	P10253
HMM	MOL000439	FPGS	Q05932
HMM	MOL000439	PTPRC	P08575
HMM	MOL000439	AURKA	O14965
HMM	MOL000439	FOLH1	Q04609
HMM	MOL000439	CAPN1	P07384
HMM	MOL000439	AKR1B10	O60218
HMM	MOL000439	MAP2K1	Q02750
HMM	MOL000439	PTGFR	P43088
HMM	MOL000439	PDE5A	O76074
HMM	MOL000439	PPP1CA	P62136
HMM	MOL000439	ASNS	P08243
HMM	MOL000439	TYMP	P19971
HMM	MOL000439	LGALS7	P47929
HMM	MOL000439	DUSP3	P51452
HMM	MOL000439	CMA1	P23946
HMM	MOL000439	INSR	P06213
HMM	MOL000439	ADK	P55263
HMM	MOL000439	ALOX15	P16050
HMM	MOL000439	CSNK1D	P48730
HMM	MOL000439	SIRT2	Q8IXJ6
HMM	MOL000439	FYN	P06241
HMM	MOL000439	P2RY12	Q9H244
HMM	MOL000439	DHFR	P00374
HMM	MOL000439	GART	P22102
HMM	MOL000439	LGALS1	P09382
HMM	MOL000439	SLC2A1	P11166
HMM	MOL000439	TOP2A	P11388
HMM	MOL000439	CHRM1	P11229
HMM	MOL000439	PTGDR2	Q9Y5Y4
HMM	MOL000439	PYGL	P06737
HMM	MOL000439	CHRM4	P08173
HMM	MOL000439	CHRM5	P08912
HMM	MOL000439	FNTA FNTB	P49354 P49356
HMM	MOL000439	CHRM2	P08172
HMM	MOL000439	CHRM3	P20309
HMM	MOL000439	ALB	P02768
HMM	MOL000439	HK2	P52789
HMM	MOL000439	HK1	P19367
HMM	MOL000439	PIK3CA	P42336
HMM	MOL000439	SIRT1	Q96EB6
HMM	MOL000439	UPP1	Q16831
HMM	MOL000439	TBXAS1	P24557
HMM	MOL000442	PLA2G1B	P04054
HMM	MOL000442	CBR1	P16152
HMM	MOL000442	TTK	P33981
HMM	MOL000442	EIF2AK3	Q9NZJ5
HMM	MOL000442	PIK3CA	P42336
HMM	MOL000442	BRAF	P15056
HMM	MOL000442	ANO1	Q5XXA6
HMM	MOL000442	PTGER3	P43115
HMM	MOL000442	HSP90AB1	P08238
HMM	MOL000442	ADAM17	P78536
HMM	MOL000442	FBP1	P09467
HMM	MOL000442	EDNRB	P24530
HMM	MOL000442	HPRT1	P00492
HMM	MOL000442	CASP8	Q14790
HMM	MOL000442	CASP1	P29466
HMM	MOL000442	CCR4	P51679
HMM	MOL000442	EWS-Fli1	Q16198
HMM	MOL000442	SCN9A	Q15858
HMM	MOL000442	HSP90AA1	P07900
HMM	MOL000442	MMP1	P03956
HMM	MOL000442	PFKFB4 PFKFB3	Q16877 Q16875
HMM	MOL000442	PNP	P00491
HMM	MOL000442	ABCG2	Q9UNQ0
HMM	MOL000442	CASP3	P42574
HMM	MOL000442	BDKRB1	P46663
HMM	MOL000442	P2RX3	P56373
HMM	MOL000442	MAP3K7	O43318
HMM	MOL000442	BACE2	Q9Y5Z0
HMM	MOL000442	NQO2	P16083
HMM	MOL000442	CCKAR	P32238
HMM	MOL000442	CCKBR	P32239
HMM	MOL000442	CXCR2	P25025
HMM	MOL000442	MAPK10	P53779
HMM	MOL000442	ADORA2B	P29275
HMM	MOL000442	RELA	Q04206
HMM	MOL000442	ERN1	O75460
HMM	MOL000442	NFKBIA	P25963
HMM	MOL000442	ESR1	P03372
HMM	MOL000442	MMP8	P22894
HMM	MOL000442	BRD4	O60885
HMM	MOL000442	IMPDH2	P12268
HMM	MOL000442	PRKCE	Q02156
HMM	MOL000442	AURKA	O14965
HMM	MOL000442	ECE1	P42892
HMM	MOL000442	ABL1	P00519
HMM	MOL000442	ADRA2A	P08913
HMM	MOL000442	MTOR	P42345
HMM	MOL000442	PIK3CD	O00329
HMM	MOL000442	PRKDC	P78527
HMM	MOL000442	PIK3CB	P42338
HMM	MOL000442	HCK	P08631
HMM	MOL000442	HSD17B3	P37058
HMM	MOL000442	EPHB4	P54760
HMM	MOL000442	GABRB3 GABRA3 GABRG2	P28472 P34903 P18507
HMM	MOL000442	GABRB3 GABRG2 GABRA1	P28472 P18507 P14867
HMM	MOL000442	GABRB3 GABRG2 GABRA5	P28472 P18507 P31644
HMM	MOL000442	GABRA2 GABRB3 GABRG2	P47869 P28472 P18507
HMM	MOL000442	GABRG2 GABRB3 GABRA6	P18507 P28472 Q16445
HMM	MOL000442	ACPP	P15309
HMM	MOL000442	MMP7	P09237
HMM	MOL000442	PI4KB	Q9UBF8
HMM	MOL000442	PDE10A	Q9Y233
HMM	MOL000442	FCER2	P06734
HMM	MOL000442	CMA1	P23946
HMM	MOL000442	CTSG	P08311
HMM	MOL000442	JAK3	P52333
HMM	MOL000442	LCK	P06239
HMM	MOL000442	PTK2B	Q14289
HMM	MOL000442	FLT1	P17948
HMM	MOL000442	GCK	P35557
HMM	MOL000442	LDHA	P00338
HMM	MOL000442	F10	P00742
HMM	MOL000442	GUSB	P08236
HMM	MOL000442	TYMP	P19971
HMM	MOL000442	CPT1A	P50416
HMM	MOL000442	CPT1B	Q92523
HMM	MOL000442	LRRK2	Q5S007
HMM	MOL000442	HTR2B	P41595
HMM	MOL000442	PARP1	P09874
HMM	MOL000442	MMP14	P50281
HMM	MOL000442	CCR9	P51686
HMM	MOL000442	CCNE2 CDK2 CCNE1	O96020 P24941 P24864
HMM	MOL000442	CTSD	P07339
HMM	MOL000442	BCHE	P06276
HMM	MOL000442	HTR6	P50406
HMM	MOL000442	GABRA5	P31644
HMM	MOL000442	ODC1	P11926
HMM	MOL000442	CES1	P23141
HMM	MOL000442	CES2	O00748
HMM	MOL000442	TLR9	Q9NR96
[truncated: 2,182 more rows]
