# Supplementary material for: Mechanisms and network pharmacological analysis of Yangyin Fuzheng Jiedu prescription in the treatment of hepatocellular carcinoma
Source: Cancer Med. 2022 Aug 31;12(3):3237–59. doi: 10.1002/cam4.5064 (PMC9939140; doi:10.1002/cam4.5064)
Supplement: Supplementary file 4 — Appendix S4 [file CAM4-12-3237-s001.xlsx]

## Sheet: Sheet1
Supplement 4. The HCC related targets obtained from databases.
Gene_Full_Name	Gene	UniProt	Source
MET proto-oncogene, receptor tyrosine kinase	MET	P08581	disgenet
tumor protein p53	TP53	P04637	disgenet
caspase 8	CASP8	Q14790	disgenet
catenin beta 1	CTNNB1	P35222	disgenet
phosphatidylinositol-4,5-bisphosphate 3-kinase catalytic subunit alpha	PIK3CA	P42336	disgenet
HNF1 homeobox A	HNF1A	P20823	disgenet
axin 1	AXIN1	O15169	disgenet
cyclin dependent kinase inhibitor 2A	CDKN2A	P42771;Q8N726	disgenet
APC regulator of WNT signaling pathway	APC	P25054	disgenet
insulin like growth factor 2	IGF2	P01344	disgenet
insulin like growth factor 2 receptor	IGF2R	P11717	disgenet
KRAS proto-oncogene, GTPase	KRAS	P01116	disgenet
HIV-1 Tat interactive protein 2	HTATIP2	Q9BUP3	disgenet
AT-rich interaction domain 2	ARID2	Q68CP9	disgenet
forkhead box M1	FOXM1	Q08050	disgenet
glypican 3	GPC3	P51654	disgenet
glycine N-methyltransferase	GNMT	Q14749	disgenet
MYC proto-oncogene, bHLH transcription factor	MYC	P01106	disgenet
ATP binding cassette subfamily B member 1	ABCB1	P08183	disgenet
phosphatase and tensin homolog	PTEN	P60484	disgenet
prostaglandin-endoperoxide synthase 2	PTGS2	P35354	disgenet
protein tyrosine kinase 2	PTK2	Q05397	disgenet
hepcidin antimicrobial peptide	HAMP	P81172	disgenet
S-phase kinase associated protein 2	SKP2	Q13309	disgenet
telomerase reverse transcriptase	TERT	O14746	disgenet
transforming growth factor alpha	TGFA	P01135	disgenet
cyclin E1	CCNE1	P24864	disgenet
cyclin dependent kinase 1	CDK1	P06493	disgenet
cyclin dependent kinase inhibitor 3	CDKN3	Q16667	disgenet
ATP binding cassette subfamily B member 4	ABCB4	P21439	disgenet
IQ motif containing GTPase activating protein 2	IQGAP2	Q13576	disgenet
methyl-CpG binding protein 2	MECP2	P51608	disgenet
nuclear receptor subfamily 1 group H member 4	NR1H4	Q96RI1	disgenet
AT-rich interaction domain 1B	ARID1B	Q8NFD5	disgenet
alpha-2-macroglobulin	A2M	P01023	disgenet
HRas proto-oncogene, GTPase	HRAS	P01112	disgenet
nuclear factor, erythroid 2 like 2	NFE2L2	Q16236	disgenet
serpin family A member 1	SERPINA1	P01009	disgenet
signal transducer and activator of transcription 4	STAT4	Q14765	disgenet
DEP domain containing 5, GATOR1 subcomplex subunit	DEPDC5	O75140	disgenet
isocitrate dehydrogenase (NADP(+)) 1	IDH1	O75874	disgenet
cyclin dependent kinase 14	CDK14	O94921	disgenet
SprT-like N-terminal domain	SPRTN	Q9H040	disgenet
HOX transcript antisense RNA	HOTAIR		disgenet
MHC class I polypeptide-related sequence A	MICA	Q29983	disgenet
cyclin dependent kinase 4	CDK4	P11802	disgenet
cyclin dependent kinase inhibitor 1B	CDKN1B	P46527	disgenet
Yes associated protein 1	YAP1	P46937	disgenet
CCAAT enhancer binding protein alpha	CEBPA	P49715	disgenet
ubiquitin D	UBD	O15205	disgenet
heparanase	HPSE	Q9Y251	disgenet
COP9 signalosome subunit 5	COPS5	Q92905	disgenet
C-reactive protein	CRP	P02741	disgenet
cytochrome P450 family 1 subfamily A member 1	CYP1A1	P04798	disgenet
cytochrome P450 family 1 subfamily A member 2	CYP1A2	P05177	disgenet
cytochrome P450 family 2 subfamily B member 6	CYP2B6	P20813	disgenet
cytochrome P450 family 2 subfamily E member 1	CYP2E1	P05181	disgenet
angiotensin I converting enzyme	ACE	P12821	disgenet
alpha fetoprotein	AFP	P02771	disgenet
E2F transcription factor 1	E2F1	Q01094	disgenet
epidermal growth factor	EGF	P01133	disgenet
epidermal growth factor receptor	EGFR	P00533	disgenet
early growth response 1	EGR1	P18146	disgenet
epoxide hydrolase 1	EPHX1	P07099	disgenet
erythropoietin	EPO	P01588	disgenet
estrogen receptor 1	ESR1	P03372	disgenet
enhancer of zeste 2 polycomb repressive complex 2 subunit	EZH2	Q15910	disgenet
coagulation factor II, thrombin	F2	P00734	disgenet
fatty acid synthase	FASN	P49327	disgenet
fructose-bisphosphatase 1	FBP1	P09467	disgenet
Fos proto-oncogene, AP-1 transcription factor subunit	FOS	P01100	disgenet
mechanistic target of rapamycin kinase	MTOR	P42345	disgenet
glyceraldehyde-3-phosphate dehydrogenase	GAPDH	P04406	disgenet
gap junction protein beta 1	GJB1	P08034	disgenet
GLI family zinc finger 1	GLI1	P08151	disgenet
glutamate-ammonia ligase	GLUL	P15104	disgenet
CD274 molecule	CD274	Q9NZQ7	disgenet
glutathione S-transferase mu 1	GSTM1	P09488	disgenet
glutathione S-transferase pi 1	GSTP1	P09211	disgenet
hepatocyte growth factor	HGF	P14210	disgenet
apurinic/apyrimidinic endodeoxyribonuclease 1	APEX1	P27695	disgenet
heat shock protein family A (Hsp70) member 5	HSPA5	P11021	disgenet
heat shock protein family B (small) member 1	HSPB1	P04792	disgenet
baculoviral IAP repeat containing 5	BIRC5	O15392	disgenet
apolipoprotein A1	APOA1	P02647	disgenet
interferon alpha 1	IFNA1	P01562	disgenet
insulin like growth factor 1	IGF1	P05019	disgenet
insulin like growth factor 1 receptor	IGF1R	P08069	disgenet
Fas cell surface death receptor	FAS	P25445	disgenet
interleukin 6	IL6	P05231	disgenet
C-X-C motif chemokine ligand 8	CXCL8	P10145	disgenet
insulin receptor substrate 1	IRS1	P35568	disgenet
androgen receptor	AR	P10275	disgenet
Jun proto-oncogene, AP-1 transcription factor subunit	JUN	P05412	disgenet
stathmin 1	STMN1	P16949	disgenet
microRNA 122	MIR122		disgenet
MAGE family member A1	MAGEA1	P43355	disgenet
methionine adenosyltransferase 1A	MAT1A	Q00266	disgenet
marker of proliferation Ki-67	MKI67	P46013	disgenet
matrix metallopeptidase 2	MMP2	P08253	disgenet
matrix metallopeptidase 9	MMP9	P14780	disgenet
NIMA related kinase 2	NEK2	P51955	disgenet
NME/NM23 nucleoside diphosphate kinase 1	NME1	P15531	disgenet
notch receptor 3	NOTCH3	Q9UM47	disgenet
platelet derived growth factor receptor like	PDGFRL	Q15198	disgenet
pyruvate kinase M1/2	PKM	P14618	disgenet
polo like kinase 1	PLK1	P53350	disgenet
peroxisome proliferator activated receptor gamma	PPARG	P37231	disgenet
aldo-keto reductase family 1 member B10	AKR1B10	O60218	disgenet
Rac family small GTPase 1	RAC1	P63000	disgenet
RB transcriptional corepressor 1	RB1	P06400	disgenet
cyclin D1	CCND1	P24385	disgenet
actin beta	ACTB	P60709	disgenet
C-X-C motif chemokine ligand 12	CXCL12	P48061	disgenet
secreted frizzled related protein 1	SFRP1	Q8N474	disgenet
solute carrier family 2 member 1	SLC2A1	P11166	disgenet
solute carrier family 5 member 5	SLC5A5	Q92911	disgenet
sterol regulatory element binding transcription factor 1	SREBF1	P36956	disgenet
signal transducer and activator of transcription 1	STAT1	P42224	disgenet
aurora kinase A	AURKA	O14965	disgenet
transforming growth factor beta 1	TGFB1	P01137	disgenet
Thy-1 cell surface antigen	THY1	P04216	disgenet
toll like receptor 4	TLR4	O00206	disgenet
tumor necrosis factor	TNF	P01375	disgenet
AT-rich interaction domain 1A	ARID1A	O14497	disgenet
nuclear receptor subfamily 0 group B member 2	NR0B2	Q15466	disgenet
RUNX family transcription factor 3	RUNX3	Q13761	disgenet
TNF superfamily member 10	TNFSF10	P50591	disgenet
cyclin B1	CCNB1	P14635	disgenet
suppressor of cytokine signaling 3	SOCS3	O14543	disgenet
CD34 molecule	CD34	P28906	disgenet
fibroblast growth factor 19	FGF19	O95750	disgenet
N-acetyltransferase 2	NAT2	P11245	disgenet
CCAAT enhancer binding protein beta	CEBPB	P17676	disgenet
autophagy related 7	ATG7	O95352	disgenet
lipoprotein(a)	LPA	P08519	disgenet
MAGE family member A3	MAGEA3	P43357	disgenet
MAGE family member C2	MAGEC2	Q9UBF1	disgenet
stearoyl-CoA desaturase	SCD	O00767	disgenet
superoxide dismutase 2	SOD2	P04179	disgenet
tissue factor pathway inhibitor 2	TFPI2	P48307	disgenet
insulin like growth factor 2 mRNA binding protein 1	IGF2BP1	Q9NZI8	disgenet
FosB proto-oncogene, AP-1 transcription factor subunit	FOSB	P53539	disgenet
ubiquitin like with PHD and ring finger domains 1	UHRF1	Q96T88	disgenet
heat shock protein family A (Hsp70) member 9	HSPA9	P38646	disgenet
cellular communication network factor 1	CCN1	O00622	disgenet
phosphoenolpyruvate carboxykinase 1	PCK1	P35558	disgenet
BCL2 like 1	BCL2L1	Q07817	disgenet
solute carrier family 22 member 1	SLC22A1	O15245	disgenet
B-Raf proto-oncogene, serine/threonine kinase	BRAF	P15056	disgenet
vasoactive intestinal peptide receptor 1	VIPR1	P32241	disgenet
BTG anti-proliferation factor 2	BTG2	P78543	disgenet
aurora kinase B	AURKB	Q96GD4	disgenet
growth differentiation factor 15	GDF15	Q99988	disgenet
lysine methyltransferase 2B	KMT2B	Q9UMN6	disgenet
PCNA clamp associated factor	PCLAF	Q15004	disgenet
CYLD lysine 63 deubiquitinase	CYLD	Q9NQC7	disgenet
enolase 1	ENO1	P06733	disgenet
mitotic arrest deficient 2 like 1	MAD2L1	Q13257	disgenet
minichromosome maintenance complex component 2	MCM2	P49736	disgenet
ATM serine/threonine kinase	ATM	Q13315	disgenet
peroxiredoxin 2	PRDX2	P32119	disgenet
transforming growth factor beta receptor 2	TGFBR2	P37173	disgenet
DNA topoisomerase II alpha	TOP2A	P11388	disgenet
thymidylate synthetase	TYMS	P04818	disgenet
PTTG1 regulator of sister chromatid separation, securin	PTTG1	O95997	disgenet
C-C motif chemokine receptor 1	CCR1	P32246	disgenet
cytochrome P450 family 17 subfamily A member 1	CYP17A1	P05093	disgenet
dihydropyrimidine dehydrogenase	DPYD	Q12882	disgenet
acyl-CoA synthetase long chain family member 4	ACSL4	O60488	disgenet
TPX2 microtubule nucleation factor	TPX2	Q9ULW0	disgenet
kinesin family member 4A	KIF4A	O95239	disgenet
Rac GTPase activating protein 1	RACGAP1	Q9H0H5	disgenet
kinesin family member C1	KIFC1	Q9BW19	disgenet
lysine methyltransferase 2A	KMT2A	Q03164	disgenet
phosphoglycerate kinase 1	PGK1	P00558	disgenet
retinoic acid receptor alpha	RARA	P10276	disgenet
roundabout guidance receptor 1	ROBO1	Q9Y6N7	disgenet
E2F transcription factor 8	E2F8	A0AVK6	disgenet
maternal embryonic leucine zipper kinase	MELK	Q14680	disgenet
cadherin 13	CDH13	P55290	disgenet
cell division cycle associated 5	CDCA5	Q96FF9	disgenet
adrenoceptor alpha 1A	ADRA1A	P35348	disgenet
growth hormone receptor	GHR	P10912	disgenet
acetyl-CoA carboxylase alpha	ACACA	Q13085	disgenet
homeobox A13	HOXA13	P31271	disgenet
myeloperoxidase	MPO	P05164	disgenet
MYB proto-oncogene like 2	MYBL2	P10244	disgenet
NFKB inhibitor alpha	NFKBIA	P25963	disgenet
peroxiredoxin 1	PRDX1	Q06830	disgenet
acyl-CoA oxidase 1	ACOX1	Q15067	disgenet
DEP domain containing 1	DEPDC1	Q5TB30	disgenet
PDZ binding kinase	PBK	Q96KB5	disgenet
ribonucleotide reductase regulatory subunit M2	RRM2	P31350	disgenet
carbonic anhydrase 2	CA2	P00918	disgenet
CD276 molecule	CD276	Q5ZPR3	disgenet
axin 2	AXIN2	Q9Y2T1	disgenet
insulin receptor substrate 2	IRS2	Q9Y4H2	disgenet
IQ motif containing GTPase activating protein 1	IQGAP1	P46940	disgenet
protein regulator of cytokinesis 1	PRC1	O43663	disgenet
CD5 molecule like	CD5L	O43866	disgenet
CD163 molecule	CD163	Q86VB7	disgenet
ISG15 ubiquitin like modifier	ISG15	P05161	disgenet
cell division cycle 20	CDC20	Q12834	disgenet
cell division cycle 25C	CDC25C	P30307	disgenet
cyclin dependent kinase inhibitor 2C	CDKN2C	P42773	disgenet
NDC80 kinetochore complex component	NDC80	O14777	disgenet
CCAAT enhancer binding protein delta	CEBPD	P49716	disgenet
insulin like growth factor 2 mRNA binding protein 3	IGF2BP3	O00425	disgenet
endothelial cell specific molecule 1	ESM1	Q9NQ30	disgenet
cytochrome P450 family 2 subfamily C member 8	CYP2C8	P10632	disgenet
decorin	DCN	P07585	disgenet
fibroblast growth factor 4	FGF4	P08620	disgenet
protein disulfide isomerase family A member 3	PDIA3	P30101	disgenet
3-hydroxy-3-methylglutaryl-CoA reductase	HMGCR	P04035	disgenet
interleukin 1 receptor antagonist	IL1RN	P18510	disgenet
interferon regulatory factor 2	IRF2	P14316	disgenet
metallothionein 1A	MT1A	P04731	disgenet
MLX interacting protein like	MLXIPL	Q9NP71	disgenet
nucleolar and spindle associated protein 1	NUSAP1	Q9BXS6	disgenet
YTH N6-methyladenosine RNA binding protein 2	YTHDF2	Q9Y5A9	disgenet
pyruvate dehydrogenase kinase 4	PDK4	Q16654	disgenet
prohibitin	PHB	P35232	disgenet
centrosomal protein 55	CEP55	Q53EZ4	disgenet
non-SMC condensin I complex subunit G	NCAPG	Q9BPX3	disgenet
CUB and Sushi multiple domains 1	CSMD1	Q96PZ7	disgenet
microRNA 539	MIR539		disgenet
SSX family member 1	SSX1	Q16384	disgenet
microRNA 615	MIR615		disgenet
TTK protein kinase	TTK	P33981	disgenet
ZFP36 ring finger protein	ZFP36	P26651	disgenet
Rho guanine nucleotide exchange factor 39	ARHGEF39	Q8N4T4	disgenet
ficolin 3	FCN3	O75636	disgenet
suppressor of cytokine signaling 2	SOCS2	O14508	disgenet
exonuclease 1	EXO1	Q9UQ84	disgenet
thyroid hormone receptor interactor 13	TRIP13	Q15645	disgenet
DLG associated protein 5	DLGAP5	Q15398	disgenet
kinesin family member 14	KIF14	Q15058	disgenet
microRNA 885	MIR885		disgenet
trophinin associated protein	TROAP	Q12815	disgenet
follistatin	FST	P19883	disgenet
cyclase associated actin cytoskeleton regulatory protein 2	CAP2	P40123	disgenet
centromere protein F	CENPF	P49454	disgenet
lymphatic vessel endothelial hyaluronan receptor 1	LYVE1	Q9Y5Y7	disgenet
ubiquitin conjugating enzyme E2 C	UBE2C	O00762	disgenet
ADAM metallopeptidase with thrombospondin type 1 motif 13	ADAMTS13	Q76LX8	disgenet
adrenoceptor alpha 2B	ADRA2B	P18089	disgenet
regulator of calcineurin 1	RCAN1	P53805	disgenet
epithelial cell transforming 2	ECT2	Q9H8V3	disgenet
spindle and kinetochore associated complex subunit 1	SKA1	Q96BD8	disgenet
ficolin 2	FCN2	Q15485	disgenet
fibroblast growth factor 3	FGF3	P11487	disgenet
abnormal spindle microtubule assembly	ASPM	Q8IZT6	disgenet
MDM2 binding protein	MTBP	Q96DY7	disgenet
ubiquitin conjugating enzyme E2 T	UBE2T	Q9NPD8	disgenet
high mobility group box 2	HMGB2	P26583	disgenet
homeobox A10	HOXA10	P31260	disgenet
metallothionein 1E	MT1E	P04732	disgenet
metallothionein 1F	MT1F	P04733	disgenet
geminin DNA replication inhibitor	GMNN	O75496	disgenet
anillin actin binding protein	ANLN	Q9NQW6	disgenet
Holliday junction recognition protein	HJURP	Q8NCD3	disgenet
ribosomal protein S6 kinase A3	RPS6KA3	P51812	disgenet
solute carrier family 2 member 2	SLC2A2	P11168	disgenet
sterol regulatory element binding transcription factor 2	SREBF2	Q12772	disgenet
BUB1 mitotic checkpoint serine/threonine kinase	BUB1	O43683	disgenet
BUB1 mitotic checkpoint serine/threonine kinase B	BUB1B	O60566	disgenet
ubiquitin C-terminal hydrolase L1	UCHL1	P09936	disgenet
kinesin family member 18A	KIF18A	Q8NI77	disgenet
beta-carotene oxygenase 2	BCO2	Q9BYV7	disgenet
transgelin 2	TAGLN2	P37802	disgenet
tripartite motif containing 24	TRIM24	O15164	disgenet
apelin	APLN	Q9ULZ1	disgenet
cyclin B2	CCNB2	O95067	disgenet
slit guidance ligand 2	SLIT2	O94813	disgenet
ADAM metallopeptidase with thrombospondin type 1 motif 1	ADAMTS1	Q9UHI8	disgenet
cell division cycle 6	CDC6	Q99741	disgenet
centromere protein A	CENPA	P49450	disgenet
centromere protein E	CENPE	Q02224	disgenet
vasorin	VASN	Q6EMK4	disgenet
alcohol dehydrogenase 4 (class II), pi polypeptide	ADH4	P08319	disgenet
IQ motif containing GTPase activating protein 3	IQGAP3	Q86VI3	disgenet
catechol-O-methyltransferase	COMT	P21964	disgenet
cathepsin D	CTSD	P07339	disgenet
cytochrome P450 family 4 subfamily A member 11	CYP4A11	Q02928	disgenet
early growth response 2	EGR2	P11161	disgenet
fatty acid binding protein 5	FABP5	Q01469	disgenet
FA complementation group D2	FANCD2	Q9BXW9	disgenet
cytoplasmic polyadenylation element binding protein 3	CPEB3	Q8NE35	disgenet
growth differentiation factor 2	GDF2	Q9UK05	disgenet
G protein subunit alpha o1	GNAO1	P09471	disgenet
stratifin	SFN	P31947	disgenet
FLVCR heme transporter 1	FLVCR1	Q9Y5Y0	disgenet
PYD and CARD domain containing	PYCARD	Q9ULZ3	disgenet
glycogen synthase 2	GYS2	P54840	disgenet
annexin A4	ANXA4	P09525	disgenet
HGF activator	HGFAC	Q04756	disgenet
homeobox D9	HOXD9	P28356	disgenet
interleukin 1 receptor accessory protein	IL1RAP	Q9NPH3	disgenet
asparaginase	ASPG	Q86U10	disgenet
LIF receptor subunit alpha	LIFR	P42702	disgenet
malic enzyme 1	ME1	P48163	disgenet
mevalonate kinase	MVK	Q03426	disgenet
nicotinamide N-methyltransferase	NNMT	P40261	disgenet
HECT and RLD domain containing E3 ubiquitin protein ligase 5	HERC5	Q9UII4	disgenet
zinc finger DHHC-type palmitoyltransferase 2	ZDHHC2	Q9UIJ5	disgenet
C-type lectin domain family 1 member B	CLEC1B	Q9P126	disgenet
G2 and S-phase expressed 1	GTSE1	Q9NYZ3	disgenet
denticleless E3 ubiquitin protein ligase homolog	DTL	Q9NZJ0	disgenet
platelet derived growth factor subunit B	PDGFB	P01127	disgenet
paired like homeodomain 1	PITX1	P78337	disgenet
transcriptional and immune response regulator	TCIM	Q9NR00	disgenet
kinesin family member 15	KIF15	Q9NS87	disgenet
lysine methyltransferase 2C	KMT2C	Q8NEZ4	disgenet
C-C motif chemokine ligand 14	CCL14	Q16627	disgenet
BH3 interacting domain death agonist	BID	P55957	disgenet
hedgehog interacting protein	HHIP	Q96QV1	disgenet
sonic hedgehog signaling molecule	SHH	Q15465	disgenet
transaldolase 1	TALDO1	P37837	disgenet
transcription factor 19	TCF19	Q9Y242	disgenet
TSC complex subunit 1	TSC1	Q92574	disgenet
nuclear receptor subfamily 1 group H member 2	NR1H2	P55055	disgenet
WD repeat domain 76	WDR76	Q9H967	disgenet
family with sequence similarity 83 member D	FAM83D	Q9H4H8	disgenet
cell division cycle associated 3	CDCA3	Q99618	disgenet
NUF2 component of NDC80 kinetochore complex	NUF2	Q9BZD4	disgenet
macrophage receptor with collagenous structure	MARCO	Q9UEW3	disgenet
carbonyl reductase 1	CBR1	P16152	disgenet
inositol polyphosphate-4-phosphatase type II B	INPP4B	O15327	disgenet
DIRAS family GTPase 3	DIRAS3	O95661	disgenet
protein kinase, membrane associated tyrosine/threonine 1	PKMYT1	Q99640	disgenet
kinesin family member 23	KIF23	Q02241	disgenet
C-X-C motif chemokine ligand 14	CXCL14	O95715	disgenet
kinesin family member 20A	KIF20A	O95235	disgenet
endoplasmic reticulum protein 29	ERP29	P30040	disgenet
ZW10 interacting kinetochore protein	ZWINT	O95229	disgenet
Parkinsonism associated deglycase	PARK7	Q99497	disgenet
G protein-coupled receptor 182	GPR182	O15218	disgenet
V-set and immunoglobulin domain containing 4	VSIG4	Q9Y279	disgenet
thioesterase superfamily member 4	THEM4	Q5T1C6	disgenet
Jun dimerization protein 2	JDP2	Q8WYK2	disgenet
collagen type XV alpha 1 chain	COL15A1	P39059	disgenet
urocanate hydratase 1	UROC1	Q96N76	disgenet
ceruloplasmin	CP	P00450	disgenet
corticotropin releasing hormone binding protein	CRHBP	P24387	disgenet
tetratricopeptide repeat domain 36	TTC36	A6NLP5	disgenet
chondroitin sulfate proteoglycan 4	CSPG4	Q6UVK1	disgenet
BMP binding endothelial regulator	BMPER	Q8N8U9	disgenet
oncoprotein induced transcript 3	OIT3	Q8WWZ8	disgenet
extracellular matrix protein 1	ECM1	Q16610	disgenet
cadherin EGF LAG seven-pass G-type receptor 3	CELSR3	Q9NYQ7	disgenet
NLR family CARD domain containing 3	NLRC3	Q7RTR2	disgenet
spindle and kinetochore associated complex subunit 3	SKA3	Q8IX90	disgenet
SREBF chaperone	SCAP	Q12770	disgenet
centrosomal protein 131	CEP131	Q9UPN4	disgenet
non-SMC condensin I complex subunit H	NCAPH	Q15003	disgenet
G protein subunit alpha z	GNAZ	P19086	disgenet
solute carrier family 25 member 47	SLC25A47	Q6Q0C1	disgenet
hyaluronan mediated motility receptor	HMMR	O75330	disgenet
apolipoprotein F	APOF	Q13790	disgenet
amyloid P component, serum	APCS	P02743	disgenet
long intergenic non-protein coding RNA 221	LINC00221		disgenet
Rho family GTPase 3	RND3	P61587	disgenet
MAGE family member A6	MAGEA6	P43360	disgenet
microtubule associated protein tau	MAPT	P10636	disgenet
metallothionein 2A	MT2A	P02795	disgenet
ATP citrate lyase	ACLY	P53396	disgenet
tonsoku like, DNA repair protein	TONSL	Q96HA7	disgenet
aconitase 2	ACO2	Q99798	disgenet
hydroxyacid oxidase 2	HAO2	Q9NYQ3	disgenet
complement factor properdin	CFP	P27918	disgenet
mediator complex subunit 1	MED1	Q15648	disgenet
leucine rich repeat containing 1	LRRC1	Q9BTT6	disgenet
minichromosome maintenance 10 replication initiation factor	MCM10	Q7L590	disgenet
stabilin 2	STAB2	Q8WWQ8	disgenet
DEP domain containing 1B	DEPDC1B	Q8WUY9	disgenet
parathyroid hormone 1 receptor	PTH1R	Q03431	disgenet
microtubule associated scaffold protein 1	MTUS1	Q9ULD2	disgenet
ribosomal protein S6	RPS6	P62753	disgenet
C-C motif chemokine ligand 3	CCL3	P10147	disgenet
transglutaminase 3	TGM3	Q08188	disgenet
tyrosine hydroxylase	TH	P07101	disgenet
thiosulfate sulfurtransferase	TST	Q16762	disgenet
complement C9	C9	P02748	disgenet
uridine monophosphate synthetase	UMPS	P11172	disgenet
vascular cell adhesion molecule 1	VCAM1	P19320	disgenet
Zic family member 2	ZIC2	O95409	disgenet
zinc finger protein 23	ZNF23	P17027	disgenet
centromere protein M	CENPM	Q9NSP4	disgenet
EPS8 like 3	EPS8L3	Q8TE67	disgenet
lysine demethylase 8	KDM8	Q8N371	disgenet
chromatin assembly factor 1 subunit B	CHAF1B	Q13112	disgenet
receptor transporter protein 3	RTP3	Q9BQQ7	disgenet
TatD DNase domain containing 1	TATDN1	Q6P1N9	disgenet
major facilitator superfamily domain containing 2A	MFSD2A	Q8NA29	disgenet
Zic family member 5	ZIC5	Q96T25	disgenet
eukaryotic translation initiation factor 3 subunit H	EIF3H	O15372	disgenet
cyclin A1	CCNA1	P78396	disgenet
Rho GTPase activating protein 11A	ARHGAP11A	Q6P4F7	disgenet
DnaJ heat shock protein family (Hsp40) member C6	DNAJC6	O75061	disgenet
cyclin dependent kinase inhibitor 1A	CDKN1A	P38936	disgenet
TRAF interacting protein	TRAIP	Q9BWF2	disgenet
C-type lectin domain family 4 member M	CLEC4M	Q9H2X3	disgenet
transforming acidic coiled-coil containing protein 3	TACC3	Q9Y6A5	disgenet
ATP synthase peripheral stalk subunit d	ATP5PD	O75947	disgenet
NF-kappaB interacting lncRNA	NKILA		disgenet
collectin subfamily member 10	COLEC10	Q9Y6Z7	disgenet
cholesteryl ester transfer protein	CETP	P11597	disgenet
leukocyte immunoglobulin like receptor B5	LILRB5	O75023	disgenet
kinesin family member 2C	KIF2C	Q99661	disgenet
indolethylamine N-methyltransferase	INMT	O95050	disgenet
ring finger protein 157	RNF157	Q96PX1	disgenet
adducin 1	ADD1	P35611	disgenet
DDB1 and CUL4 associated factor 4 like 2	DCAF4L2	Q8NA75	disgenet
protein phosphatase 4 regulatory subunit 3C	PPP4R3C	Q6ZMV5	disgenet
kinesin family member 18B	KIF18B	Q86Y91	disgenet
collagen and calcium binding EGF domains 1	CCBE1	Q6UXH8	disgenet
cytoskeleton associated protein 2 like	CKAP2L	Q8IYA6	disgenet
cell division cycle associated 2	CDCA2	Q69YH5	disgenet
dopamine beta-hydroxylase	DBH	P09172	disgenet
aldo-keto reductase family 1 member C2	AKR1C2	P52895	disgenet
olfactomedin like 2A	OLFML2A	Q68BL7	disgenet
cytochrome c oxidase subunit 7B2	COX7B2	Q8TF08	disgenet
deoxyribonuclease 1 like 3	DNASE1L3	Q13609	disgenet
DNA methyltransferase 1	DNMT1	P26358	disgenet
DNA methyltransferase 3 alpha	DNMT3A	Q9Y6K1	disgenet
DNA methyltransferase 3 beta	DNMT3B	Q9UBC3	disgenet
endoglin	ENG	P17813	disgenet
AKT serine/threonine kinase 2	AKT2	P31751	disgenet
electron transfer flavoprotein subunit alpha	ETFA	P13804	disgenet
farnesyl-diphosphate farnesyltransferase 1	FDFT1	P37268	disgenet
fragile histidine triad diadenosine triphosphatase	FHIT	P49789	disgenet
pleckstrin homology like domain family A member 1	PHLDA1	Q8WV24	disgenet
gamma-aminobutyric acid type A receptor subunit delta	GABRD	O14764	disgenet
peptidase domain containing associated with muscle regeneration 1	PAMR1	Q6UXH9	disgenet
olfactomedin like 2B	OLFML2B	Q68BL8	disgenet
glycoprotein M6A	GPM6A	P51674	disgenet
WD repeat domain 62	WDR62	O43379	disgenet
EH domain containing 3	EHD3	Q9NZN3	disgenet
hypoxia inducible factor 1 subunit alpha	HIF1A	Q16665	disgenet
hepatocyte nuclear factor 4 alpha	HNF4A	P41235	disgenet
hydroxy-delta-5-steroid dehydrogenase, 3 beta- and steroid delta-isomerase 2	HSD3B2	P26439	disgenet
C-type lectin domain family 4 member G	CLEC4G	Q6UXB4	disgenet
immunoglobulin binding protein 1	IGBP1	P78318	disgenet
insulin like growth factor binding protein acid labile subunit	IGFALS	P35858	disgenet
adenine phosphoribosyltransferase	APRT	P07741	disgenet
interleukin 10	IL10	P22301	disgenet
insulin receptor	INSR	P06213	disgenet
inter-alpha-trypsin inhibitor heavy chain 3	ITIH3	Q06033	disgenet
family with sequence similarity 111 member B	FAM111B	Q6SJ93	disgenet
potassium calcium-activated channel subfamily N member 2	KCNN2	Q9H2S1	disgenet
kinesin family member 11	KIF11	P52732	disgenet
centromere protein W	CENPW	Q5EE01	disgenet
solute carrier family 22 member 10	SLC22A10	Q63ZE4	disgenet
family with sequence similarity 180 member A	FAM180A	Q6UWF9	disgenet
lecithin-cholesterol acyltransferase	LCAT	P04180	disgenet
leucine zipper and EF-hand containing transmembrane protein 1	LETM1	O95202	disgenet
chromosome 14 open reading frame 180	C14orf180	Q8N912	disgenet
microRNA 106b	MIR106B		disgenet
microRNA 145	MIR145		disgenet
microRNA 195	MIR195		disgenet
microRNA 93	MIR93		disgenet
microRNA 96	MIR96		disgenet
SMAD family member 2	SMAD2	Q15796	disgenet
SMAD family member 4	SMAD4	Q13485	disgenet
mutS homolog 5	MSH5	O43196	disgenet
origin recognition complex subunit 1	ORC1	Q13415	disgenet
proliferating cell nuclear antigen	PCNA	P12004	disgenet
aminoadipate aminotransferase	AADAT	Q8N5Z0	disgenet
cytochrome P450 family 39 subfamily A member 1	CYP39A1	Q9NYL5	disgenet
placenta associated 8	PLAC8	Q9NZF1	disgenet
membrane bound transcription factor peptidase, site 2	MBTPS2	O43462	disgenet
phosphogluconate dehydrogenase	PGD	P52209	disgenet
serpin family A member 4	SERPINA4	P29622	disgenet
plakophilin 1	PKP1	Q13835	disgenet
plasminogen activator, urokinase	PLAU	P00749	disgenet
peroxisome proliferator activated receptor alpha	PPARA	Q07869	disgenet
transmembrane protein 70	TMEM70	Q9BUB7	disgenet
protein phosphatase 1 regulatory inhibitor subunit 1A	PPP1R1A	Q13522	disgenet
cell division cycle associated 8	CDCA8	Q53HL2	disgenet
FA complementation group I	FANCI	Q9NVI1	disgenet
nei like DNA glycosylase 3	NEIL3	Q8TAT5	disgenet
leucine rich repeat containing 59	LRRC59	Q96AG4	disgenet
anti-silencing function 1B histone chaperone	ASF1B	Q9NVP2	disgenet
ELL associated factor 2	EAF2	Q96CJ1	disgenet
plexin domain containing 1	PLXDC1	Q8IUK5	disgenet
collectrin, amino acid transport regulator	CLTRN	Q9HBJ8	disgenet
SPC25 component of NDC80 kinetochore complex	SPC25	Q9HBM1	disgenet
microRNA 520b	MIR520B		disgenet
G protein-coupled receptor 158	GPR158	Q5T848	disgenet
glucosylceramidase beta 3 (gene/pseudogene)	GBA3	Q9H227	disgenet
glycogen phosphorylase L	PYGL	P06737	disgenet
PZP alpha-2-macroglobulin like	PZP	P20742	disgenet
ribonucleotide reductase catalytic subunit M1	RRM1	P23921	disgenet
cysteine and serine rich nuclear protein 1	CSRNP1	Q96S65	disgenet
solute carrier family 26 member 6	SLC26A6	Q9BXS9	disgenet
X antigen family member 1B	XAGE1B	Q9HD64	disgenet
family with sequence similarity 72 member B	FAM72B	Q86X60	disgenet
transferrin receptor	TFRC	P02786	disgenet
thymidine kinase 1	TK1	P04183	disgenet
INS-IGF2 readthrough	INS-IGF2	F8WCM5	disgenet
ubiquitin conjugating enzyme E2 E2	UBE2E2	Q96LR5	disgenet
centromere protein U	CENPU	Q71F23	disgenet
divergent protein kinase domain 2B	DIPK2B	Q9H7Y0	disgenet
F-box and leucine rich repeat protein 18	FBXL18	Q96ME1	disgenet
monoacylglycerol O-acyltransferase 2	MOGAT2	Q3SYC2	disgenet
tubulin epsilon and delta complex 2	TEDC2	Q7L2K0	disgenet
collagen type XVIII alpha 1 chain	COL18A1	P39060	disgenet
chromatin licensing and DNA replication factor 1	CDT1	Q9H211	disgenet
cell division cycle 45	CDC45	O75419	disgenet
PITPNM family member 3	PITPNM3	Q9BZ71	disgenet
plasmalemma vesicle associated protein	PLVAP	Q9BX97	disgenet
caspase 3	CASP3	P42574	disgenet
angiopoietin like 6	ANGPTL6	Q8NI99	disgenet
maestro	MRO	Q9BYG7	disgenet
sushi repeat containing protein X-linked	SRPX	P78539	disgenet
Zic family member 4	ZIC4	Q8N9L1	disgenet
RAD54 like	RAD54L	Q92698	disgenet
carnosine dipeptidase 1	CNDP1	Q96KN2	disgenet
R-spondin 3	RSPO3	Q9BXY4	disgenet
adhesion G protein-coupled receptor G7	ADGRG7	Q96K78	disgenet
contactin associated protein family member 4	CNTNAP4	Q9C0A0	disgenet
thymic stromal lymphopoietin	TSLP	Q969D9	disgenet
polyribonucleotide nucleotidyltransferase 1	PNPT1	Q8TCS8	disgenet
membrane bound transcription factor peptidase, site 1	MBTPS1	Q14703	disgenet
fetal and adult testis expressed 1	FATE1	Q969F0	disgenet
cyclin F	CCNF	P41002	disgenet
TOPBP1 interacting checkpoint and replication regulator	TICRR	Q7Z2Z1	disgenet
ubiquitin specific peptidase 2	USP2	O75604	disgenet
T cell immunoglobulin and mucin domain containing 4	TIMD4	Q96H15	disgenet
lecithin retinol acyltransferase	LRAT	O95237	disgenet
peroxiredoxin 6	PRDX6	P30041	disgenet
GINS complex subunit 1	GINS1	Q14691	disgenet
kelch repeat and BTB domain containing 11	KBTBD11	O94819	disgenet
cadherin 1	CDH1	P12830	disgenet
microRNA 18a	MIR18A		disgenet
serum response factor	SRF	P11831	disgenet
regucalcin	RGN	Q15493	disgenet
TEK receptor tyrosine kinase	TEK	Q02763	disgenet
caspase 9	CASP9	P55211	disgenet
thioredoxin interacting protein	TXNIP	Q9H3M7	disgenet
cell adhesion molecule 1	CADM1	Q9BY67	disgenet
forkhead box P1	FOXP1	Q9H334	disgenet
ATP binding cassette subfamily C member 3	ABCC3	O15438	disgenet
glucose-6-phosphate dehydrogenase	G6PD	P11413	disgenet
heterogeneous nuclear ribonucleoprotein D	HNRNPD	Q14103	disgenet
aldo-keto reductase family 1 member B	AKR1B1	P15121	disgenet
membrane metalloendopeptidase	MME	P08473	disgenet
lysophosphatidic acid receptor 1	LPAR1	Q92633	disgenet
heterogeneous nuclear ribonucleoprotein A2/B1	HNRNPA2B1	P22626	disgenet
interleukin 6 signal transducer	IL6ST	P40189	disgenet
microRNA 25	MIR25		disgenet
inhibitor of growth family member 3	ING3	Q9NXR8	disgenet
SHC adaptor protein 1	SHC1	P29353	disgenet
carbamoyl-phosphate synthetase 2, aspartate transcarbamylase, and dihydroorotase	CAD	P27708	disgenet
cathepsin B	CTSB	P07858	disgenet
ATP binding cassette subfamily A member 1	ABCA1	O95477	disgenet
E1A binding protein p300	EP300	Q09472	disgenet
gap junction protein beta 2	GJB2	P29033	disgenet
minichromosome maintenance complex component 7	MCM7	P33993	disgenet
complement C3	C3	P01024	disgenet
C-terminal Src kinase	CSK	P41240	disgenet
hypoxanthine phosphoribosyltransferase 1	HPRT1	P00492	disgenet
microRNA 181c	MIR181C		disgenet
asparagine synthetase (glutamine-hydrolyzing)	ASNS	P08243	disgenet
cytochrome c oxidase subunit I	COX1	P00395	disgenet
xanthine dehydrogenase	XDH	P47989	disgenet
methylenetetrahydrofolate dehydrogenase (NADP+ dependent) 2, methenyltetrahydrofolate cyclohydrolase	MTHFD2	P13995	disgenet
cathepsin L	CTSL	P07711	disgenet
ferritin heavy chain 1	FTH1	P02794	disgenet
phosphoribosyl pyrophosphate amidotransferase	PPAT	Q06203	disgenet
salvador family WW domain containing protein 1	SAV1	Q9H4B6	disgenet
serine and arginine rich splicing factor 1	SRSF1	Q07955	disgenet
DLC1 Rho GTPase activating protein	DLC1	Q96QB1	disgenet
coactivator associated arginine methyltransferase 1	CARM1	Q86X55	disgenet
jagged canonical Notch ligand 1	JAG1	P78504	disgenet
aldolase, fructose-bisphosphate C	ALDOC	P09972	disgenet
kinesin family member 1B	KIF1B	O60333	disgenet
glucose-6-phosphatase catalytic subunit	G6PC	P35575	disgenet
minichromosome maintenance 9 homologous recombination repair factor	MCM9	Q9NXL9	disgenet
GC vitamin D binding protein	GC	P02774	disgenet
homeostatic iron regulator	HFE	Q30201	disgenet
major histocompatibility complex, class I, A	HLA-A	P04439	disgenet
Janus kinase 2	JAK2	O60674	disgenet
epithelial cell adhesion molecule	EPCAM	P16422	disgenet
mutL homolog 1	MLH1	P40692	disgenet
mutS homolog 2	MSH2	P43246	disgenet
macrophage stimulating 1	MST1	P26927	disgenet
NADH dehydrogenase, subunit 5 (complex I)	ND5	P03915	disgenet
nuclear factor, erythroid 2 like 1	NFE2L1	Q14494	disgenet
phosphoribosylformylglycinamidine synthase	PFAS	O15067	disgenet
DNA polymerase gamma, catalytic subunit	POLG	P54098	disgenet
uveal autoantigen with coiled-coil domains and ankyrin repeats	UACA	Q9BZF9	disgenet
protein phosphatase 1 regulatory subunit 9A	PPP1R9A	Q9ULJ8	disgenet
transcription factor 4	TCF4	P15884	disgenet
vav guanine nucleotide exchange factor 1	VAV1	P15498	disgenet
patatin like phospholipase domain containing 3	PNPLA3	Q9NST1	disgenet
calpain 3	CAPN3	P20807	disgenet
guanine monophosphate synthase	GMPS	P49915	disgenet
fibroblast growth factor receptor 1	FGFR1	P11362	disgenet
NRAS proto-oncogene, GTPase	NRAS	P01111	disgenet
major histocompatibility complex, class II, DP beta 1	HLA-DPB1	P04440	disgenet
major histocompatibility complex, class II, DQ beta 1	HLA-DQB1	P01920	disgenet
ATP binding cassette subfamily B member 11	ABCB11	O95342	disgenet
fumarylacetoacetate hydrolase	FAH	P16930	disgenet
isocitrate dehydrogenase (NADP(+)) 2	IDH2	P48735	disgenet
H19 imprinted maternally expressed transcript	H19		disgenet
major histocompatibility complex, class II, DQ alpha 1	HLA-DQA1	P01909	disgenet
Fas ligand	FASLG	P48023	disgenet
interleukin 12A	IL12A	P29459	disgenet
tolloid like 1	TLL1	O43897	disgenet
solute carrier family 25 member 13	SLC25A13	Q9UJS0	disgenet
protocadherin 9	PCDH9	Q9HC56	disgenet
retinoid X receptor alpha	RXRA	P19793	disgenet
bone morphogenetic protein 2	BMP2	P12643	disgenet
adenosylhomocysteinase	AHCY	P23526	disgenet
coagulation factor V	F5	P12259	disgenet
splicing factor 3b subunit 1	SF3B1	O75533	disgenet
hydroxymethylbilane synthase	HMBS	P08397	disgenet
interferon regulatory factor 5	IRF5	Q13568	disgenet
bone morphogenetic protein receptor type 1A	BMPR1A	P36894	disgenet
caspase 10	CASP10	Q92851	disgenet
tripartite motif containing 31	TRIM31	Q9BZY9	disgenet
CREB binding protein	CREBBP	Q92793	disgenet
glutamate ionotropic receptor kainate type subunit 1	GRIK1	P39086	disgenet
mutS homolog 6	MSH6	P52701	disgenet
major histocompatibility complex, class II, DP alpha 1	HLA-DPA1	P20036	disgenet
PMS1 homolog 1, mismatch repair system component	PMS1	P54277	disgenet
PMS1 homolog 2, mismatch repair system component	PMS2	P54278	disgenet
semaphorin 4A	SEMA4A	Q9H3S1	disgenet
complement C2	C2	P06681	disgenet
TNF superfamily member 15	TNFSF15	O95150	disgenet
CD24 molecule	CD24	P25063	disgenet
TMED7-TICAM2 readthrough	TMED7-TICAM2	Q86XR7;Q9Y3B3	disgenet
KLRC4-KLRK1 readthrough	KLRC4-KLRK1	P26718	disgenet
COMMD3-BMI1 readthrough	COMMD3-BMI1	P35226	disgenet
RAS guanyl releasing protein 1	RASGRP1	O95267	disgenet
cyclin dependent kinase 2	CDK2	P24941	disgenet
ADAM metallopeptidase domain 10	ADAM10	O14672	disgenet
inactive glutathione hydrolase 2	LOC102724197		disgenet
cyclin dependent kinase inhibitor 1C	CDKN1C	P49918	disgenet
cyclin dependent kinase inhibitor 2B	CDKN2B	P42772	disgenet
aldo-keto reductase family 1 member A1	AKR1A1	P14550	disgenet
N-myc downstream regulated 1	NDRG1	Q92597	disgenet
CEA cell adhesion molecule 5	CEACAM5	P06731	disgenet
calcium and integrin binding 1	CIB1	Q99828	disgenet
zinc ribbon domain containing 2	ZNRD2	O60232	disgenet
activator of HSP90 ATPase activity 1	AHSA1	O95433	disgenet
KH RNA binding domain containing, signal transduction associated 1	KHDRBS1	Q07666	disgenet
dynactin subunit 6	DCTN6	O00399	disgenet
MT-CO2 pseudogene 12	MTCO2P12		disgenet
leukocyte immunoglobulin like receptor B1	LILRB1	Q8NHL6	disgenet
SUB1 regulator of transcription	SUB1	P53999	disgenet
splicing factor 3b subunit 2	SF3B2	Q13435	disgenet
interleukin 24	IL24	Q13007	disgenet
TERT 5' regulatory region	LOC110806263		disgenet
checkpoint kinase 1	CHEK1	O14757	disgenet
Ras association domain family member 1	RASSF1	Q9NS23	disgenet
cytokine inducible SH2 containing protein	CISH	Q9NSE2	disgenet
H3 histone pseudogene 23	H3P23		disgenet
H3 histone pseudogene 10	H3P10		disgenet
clusterin	CLU	P10909	disgenet
C-C motif chemokine receptor 6	CCR6	P51684	disgenet
ATP binding cassette subfamily C member 2	ABCC2	Q92887	disgenet
Kruppel like factor 6	KLF6	Q99612	disgenet
solute carrier organic anion transporter family member 6A1	SLCO6A1	Q86UG4	disgenet
cytochrome c oxidase subunit 8A	COX8A	P10176	disgenet
coproporphyrinogen oxidase	CPOX	P36551	disgenet
CRK proto-oncogene, adaptor protein	CRK	P46108	disgenet
poly(ADP-ribose) polymerase 1	PARP1	P09874	disgenet
mitogen-activated protein kinase 14	MAPK14	Q16539	disgenet
Prader Willi/Angelman region RNA 1	PWAR1		disgenet
cellular communication network factor 2	CCN2	P29279	disgenet
cytotoxic T-lymphocyte associated protein 4	CTLA4	P16410	disgenet
cytochrome P450 family 3 subfamily A member 4	CYP3A4	P08684	disgenet
cytochrome P450 family 21 subfamily A member 2	CYP21A2	P08686	disgenet
NAD(P)H quinone dehydrogenase 1	NQO1	P15559	disgenet
angiotensinogen	AGT	P01019	disgenet
E2F transcription factor 3	E2F3	O00716	disgenet
aryl hydrocarbon receptor	AHR	P35869	disgenet
elastase, neutrophil expressed	ELANE	P08246	disgenet
ELAV like RNA binding protein 2	ELAVL2	Q12926	disgenet
endothelial PAS domain protein 1	EPAS1	Q99814	disgenet
EPH receptor B2	EPHB2	P29323	disgenet
erb-b2 receptor tyrosine kinase 2	ERBB2	P04626	disgenet
ERCC excision repair 2, TFIIH core complex helicase subunit	ERCC2	P18074	disgenet
AKT serine/threonine kinase 1	AKT1	P31749	disgenet
fibrillarin	FBL	P22087	disgenet
albumin	ALB	P02768	disgenet
coagulation factor II thrombin receptor	F2R	P25116	disgenet
aldehyde dehydrogenase 2 family member	ALDH2	P05091	disgenet
protein tyrosine kinase 2 beta	PTK2B	Q14289	disgenet
fibroblast growth factor 2	FGF2	P09038	disgenet
fibroblast growth factor receptor 4	FGFR4	P22455	disgenet
zinc fingers and homeoboxes 2	ZHX2	Q9Y6X8	disgenet
FANCD2 and FANCI associated nuclease 1	FAN1	Q9Y2M0	disgenet
killer cell lectin like receptor K1	KLRK1	P26718	disgenet
dickkopf WNT signaling pathway inhibitor 1	DKK1	O94907	disgenet
forkhead box O1	FOXO1	Q12778	disgenet
paternally expressed 10	PEG10	Q86TG7	disgenet
forkhead box O3	FOXO3	O43524	disgenet
TBC1 domain family member 9	TBC1D9	Q6ZT07	disgenet
fms related receptor tyrosine kinase 1	FLT1	P17948	disgenet
sulfatase 1	SULF1	Q8IWU6	disgenet
fibronectin 1	FN1	P02751	disgenet
sirtuin 3	SIRT3	Q9NTG7	disgenet
sirtuin 1	SIRT1	Q96EB6	disgenet
bromodomain containing 4	BRD4	O60885	disgenet
transportin 3	TNPO3	Q9Y5L0	disgenet
single-strand-selective monofunctional uracil-DNA glycosylase 1	SMUG1	Q53HV7	disgenet
nucleoporin 62	NUP62	P37198	disgenet
solute carrier family 37 member 4	SLC37A4	O43826	disgenet
GA binding protein transcription factor subunit alpha	GABPA	Q06546	disgenet
SAMM50 sorting and assembly machinery component	SAMM50	Q9Y512	disgenet
ring finger protein 19A, RBR E3 ubiquitin protein ligase	RNF19A	Q9NV58	disgenet
DNA polymerase delta interacting protein 2	POLDIP2	Q9Y2S7	disgenet
solute carrier family 17 member 5	SLC17A5	Q9NRA2	disgenet
gamma-glutamyltransferase 1	GGT1	P19440	disgenet
mutL homolog 3	MLH3	Q9UHC1	disgenet
programmed cell death 4	PDCD4	Q53EL6	disgenet
hematopoietic prostaglandin D synthase	HPGDS	O60760	disgenet
G protein subunit alpha 12	GNA12	Q03113	disgenet
GNAS complex locus	GNAS	O95467;P63092;P84996;Q5JWF2	disgenet
ABO, alpha 1-3-N-acetylgalactosaminyltransferase and alpha 1-3-galactosyltransferase	ABO	P16442	disgenet
interferon lambda 3	IFNL3	Q8IZI9	disgenet
nuclear paraspeckle assembly transcript 1	NEAT1		disgenet
angiopoietin 1	ANGPT1	Q15389	disgenet
MIR7-3 host gene	MIR7-3HG	Q8N6C7	disgenet
angiopoietin 2	ANGPT2	O15123	disgenet
G protein-coupled receptor 35	GPR35	Q9HC97	disgenet
glutamic--pyruvic transaminase	GPT	P24298	disgenet
granulin precursor	GRN	P28799	disgenet
SET domain containing 2, histone lysine methyltransferase	SETD2	Q9BYW2	disgenet
glycogen synthase kinase 3 beta	GSK3B	P49841	disgenet
glutathione S-transferase mu 2	GSTM2	P28161	disgenet
glutathione S-transferase theta 1	GSTT1	P30711	disgenet
general transcription factor IIH subunit 1	GTF2H1	P32780	disgenet
annexin A2	ANXA2	P07355	disgenet
histone deacetylase 1	HDAC1	Q13547	disgenet
histone deacetylase 2	HDAC2	Q92769	disgenet
heparin binding growth factor	HDGF	P51858	disgenet
hexokinase 2	HK2	P52789	disgenet
major histocompatibility complex, class II, DQ alpha 2	HLA-DQA2	P01906	disgenet
major histocompatibility complex, class II, DQ beta 2	HLA-DQB2	P05538	disgenet
major histocompatibility complex, class II, DR beta 1	HLA-DRB1	P01911	disgenet
high mobility group box 1	HMGB1	P09429	disgenet
heme oxygenase 1	HMOX1	P09601	disgenet
forkhead box A2	FOXA2	Q9Y261	disgenet
haptoglobin	HP	P00738	disgenet
heat shock transcription factor 1	HSF1	Q00613	disgenet
heat shock protein family A (Hsp70) member 4	HSPA4	P34932	disgenet
X-linked inhibitor of apoptosis	XIAP	P98170	disgenet
heat shock protein 90 alpha family class A member 1	HSP90AA1	P07900	disgenet
heparan sulfate proteoglycan 2	HSPG2	P98160	disgenet
apolipoprotein B	APOB	P04114	disgenet
intercellular adhesion molecule 1	ICAM1	P05362	disgenet
interferon alpha inducible protein 27	IFI27	P40305	disgenet
interferon alpha 13	IFNA13	P01562	disgenet
interferon gamma	IFNG	P01579	disgenet
MET transcriptional regulator MACC1	MACC1	Q6ZN28	disgenet
insulin like growth factor binding protein 1	IGFBP1	P08833	disgenet
insulin like growth factor binding protein 3	IGFBP3	P17936	disgenet
toll like receptor adaptor molecule 2	TICAM2	Q86XR7;Q9Y3B3	disgenet
interleukin 1 beta	IL1B	P01584	disgenet
interleukin 2	IL2	P60568	disgenet
interleukin 12 receptor subunit beta 1	IL12RB1	P42701	disgenet
interleukin 17A	IL17A	Q16552	disgenet
interleukin 18	IL18	Q14116	disgenet
interferon stimulated exonuclease gene 20	ISG20	Q96AZ6	disgenet
integrin subunit alpha 5	ITGA5	P08648	disgenet
integrin subunit beta 1	ITGB1	P05556	disgenet
Janus kinase 1	JAK1	P23458	disgenet
glutathione S-transferase kappa 1	GSTK1	Q9Y2Q3	disgenet
amphiregulin	AREG	P15514	disgenet
metastasis associated lung adenocarcinoma transcript 1	MALAT1		disgenet
kinase insert domain receptor	KDR	P35968	disgenet
arginase 1	ARG1	P05089	disgenet
keratin 19	KRT19	P08727	disgenet
low density lipoprotein receptor	LDLR	P01130	disgenet
leptin	LEP	P41159	disgenet
galectin 1	LGALS1	P09382	disgenet
galectin 3 binding protein	LGALS3BP	Q08380	disgenet
galectin 9	LGALS9	O00182	disgenet
microRNA let-7c	MIRLET7C		disgenet
microRNA 10b	MIR10B		disgenet
microRNA 125a	MIR125A		disgenet
microRNA 126	MIR126		disgenet
microRNA 137	MIR137		disgenet
microRNA 139	MIR139		disgenet
microRNA 140	MIR140		disgenet
microRNA 141	MIR141		disgenet
microRNA 142	MIR142		disgenet
microRNA 143	MIR143		disgenet
microRNA 144	MIR144		disgenet
microRNA 146a	MIR146A		disgenet
microRNA 148a	MIR148A		disgenet
microRNA 149	MIR149		disgenet
microRNA 155	MIR155		disgenet
microRNA 17	MIR17		disgenet
microRNA 182	MIR182		disgenet
microRNA 192	MIR192		disgenet
microRNA 193a	MIR193A		disgenet
microRNA 199a-1	MIR199A1		disgenet
microRNA 199a-2	MIR199A2		disgenet
microRNA 200a	MIR200A		disgenet
microRNA 203a	MIR203A		disgenet
microRNA 204	MIR204		disgenet
microRNA 21	MIR21		disgenet
microRNA 214	MIR214		disgenet
microRNA 22	MIR22		disgenet
microRNA 221	MIR221		disgenet
microRNA 223	MIR223		disgenet
microRNA 224	MIR224		disgenet
microRNA 23a	MIR23A		disgenet
microRNA 23b	MIR23B		disgenet
microRNA 26b	MIR26B		disgenet
microRNA 27a	MIR27A		disgenet
microRNA 29a	MIR29A		disgenet
microRNA 31	MIR31		disgenet
microRNA 34a	MIR34A		disgenet
microRNA 34b	MIR34B		disgenet
SMAD family member 3	SMAD3	P84022	disgenet
SMAD family member 7	SMAD7	O15105	disgenet
methionine adenosyltransferase 2A	MAT2A	P31153	disgenet
mannose binding lectin 2	MBL2	P11226	disgenet
MCL1 apoptosis regulator, BCL2 family member	MCL1	Q07820	disgenet
midkine	MDK	P21741	disgenet
MDM2 proto-oncogene	MDM2	Q00987	disgenet
microfibril associated protein 1	MFAP1	P55081	disgenet
O-6-methylguanine-DNA methyltransferase	MGMT	P16455	disgenet
MHC class I polypeptide-related sequence D (pseudogene)	MICD		disgenet
matrix metallopeptidase 1	MMP1	P03956	disgenet
matrix metallopeptidase 7	MMP7	P09237	disgenet
matrix metallopeptidase 14	MMP14	P50281	disgenet
ATP binding cassette subfamily C member 1	ABCC1	P33527	disgenet
microRNA 338	MIR338		disgenet
aspartate beta-hydroxylase	ASPH	Q12797	disgenet
argininosuccinate synthase 1	ASS1	P00966	disgenet
cytochrome c oxidase subunit II	COX2	P00403	disgenet
methylenetetrahydrofolate reductase	MTHFR	P42898	disgenet
nuclear factor kappa B subunit 1	NFKB1	P19838	disgenet
notch receptor 1	NOTCH1	P46531	disgenet
notch receptor 2	NOTCH2	Q04721	disgenet
microRNA 375	MIR375		disgenet
microRNA 424	MIR424		disgenet
8-oxoguanine DNA glycosylase	OGG1	O15527	disgenet
progestagen associated endometrial protein	PAEP	P09466	disgenet
serpin family E member 1	SERPINE1	P05121	disgenet
interleukin 22	IL22	Q9GZX6	disgenet
forkhead box P3	FOXP3	Q9BZS1	disgenet
transmembrane p24 trafficking protein 7	TMED7	Q86XR7;Q9Y3B3	disgenet
dynactin subunit 4	DCTN4	Q9UJW0	disgenet
golgi membrane protein 1	GOLM1	Q8NBJ4	disgenet
programmed cell death 1	PDCD1	Q15116	disgenet
sirtuin 6	SIRT6	Q8N6T7	disgenet
platelet derived growth factor receptor alpha	PDGFRA	P16234	disgenet
glycerophosphodiester phosphodiesterase 1	GDE1	Q9NZC3	disgenet
WW domain containing oxidoreductase	WWOX	Q9NZC7	disgenet
platelet and endothelial cell adhesion molecule 1	PECAM1	P16284	disgenet
phosphatidylinositol-4,5-bisphosphate 3-kinase catalytic subunit beta	PIK3CB	P42338	disgenet
phosphatidylinositol-4,5-bisphosphate 3-kinase catalytic subunit delta	PIK3CD	O00329	disgenet
phosphatidylinositol-4,5-bisphosphate 3-kinase catalytic subunit gamma	PIK3CG	P48736	disgenet
peptidylprolyl cis/trans isomerase, NIMA-interacting 1	PIN1	Q13526	disgenet
transmembrane 6 superfamily member 2	TM6SF2	Q9BZW4	disgenet
plasminogen	PLG	P00747	disgenet
POU class 2 homeobox associating factor 1	POU2AF1	Q16633	disgenet
UDP glucuronosyltransferase family 1 member A7	UGT1A7	Q9HAW7	disgenet
POU class 5 homeobox 1	POU5F1	Q01860	disgenet
protein phosphatase 2 phosphatase activator	PTPA	Q15257	disgenet
F-box and WD repeat domain containing 7	FBXW7	Q969H0	disgenet
lysosomal protein transmembrane 4 beta	LAPTM4B	Q86VI4	disgenet
maternally expressed 3	MEG3		disgenet
protein kinase AMP-activated catalytic subunit alpha 1	PRKAA1	Q13131	disgenet
protein kinase AMP-activated catalytic subunit alpha 2	PRKAA2	P54646	disgenet
protein kinase AMP-activated non-catalytic subunit beta 1	PRKAB1	Q9Y478	disgenet
protein kinase cAMP-dependent type I regulatory subunit alpha	PRKAR1A	P10644	disgenet
cap methyltransferase 2	CMTR2	Q8IYT2	disgenet
protein kinase C delta	PRKCD	Q05655	disgenet
mitogen-activated protein kinase 1	MAPK1	P28482	disgenet
mitogen-activated protein kinase 3	MAPK3	P27361	disgenet
mitogen-activated protein kinase 8	MAPK8	P45983	disgenet
mitogen-activated protein kinase kinase 7	MAP2K7	O14733	disgenet
eukaryotic translation initiation factor 5A2	EIF5A2	Q9GZV4	disgenet
solute carrier family 12 member 9	SLC12A9	Q9BXP2	disgenet
atypical chemokine receptor 3	ACKR3	P25106	disgenet
proteasome 26S subunit, non-ATPase 9	PSMD9	O00233	disgenet
proteasome 26S subunit, non-ATPase 10	PSMD10	O75832	disgenet
spalt like transcription factor 4	SALL4	Q9UJQ4	disgenet
microRNA 490	MIR490		disgenet
NDRG family member 2	NDRG2	Q9UN36	disgenet
microRNA 499a	MIR499A		disgenet
semaphorin 6A	SEMA6A	Q9H2E6	disgenet
protein tyrosine phosphatase non-receptor type 6	PTPN6	P29350	disgenet
BCL2 associated X, apoptosis regulator	BAX	Q07812	disgenet
Pvt1 oncogene	PVT1		disgenet
Raf-1 proto-oncogene, serine/threonine kinase	RAF1	P04049	disgenet
BCL2 apoptosis regulator	BCL2	P10415	disgenet
RELA proto-oncogene, NF-kB subunit	RELA	Q04206	disgenet
growth arrest specific 5	GAS5		disgenet
ROS proto-oncogene 1, receptor tyrosine kinase	ROS1	P08922	disgenet
thyroid carcinoma, Hurthle cell	HCC		disgenet
ribosomal protein S20	RPS20	P60866	disgenet
S100 calcium binding protein A9	S100A9	P06702	disgenet
serpin family B member 3	SERPINB3	P29508	disgenet
C-C motif chemokine ligand 2	CCL2	P13500	disgenet
C-C motif chemokine ligand 5	CCL5	P13501	disgenet
C-C motif chemokine ligand 20	CCL20	P78556	disgenet
golgi phosphoprotein 3	GOLPH3	Q9H4A6	disgenet
POU class 5 homeobox 1 pseudogene 3	POU5F1P3		disgenet
POU class 5 homeobox 1 pseudogene 4	POU5F1P4		disgenet
major histocompatibility complex, class II, DP alpha 2 (pseudogene)	HLA-DPA2		disgenet
golgi reassembly stacking protein 1	GORASP1	Q9BQQ3	disgenet
SET and MYND domain containing 3	SMYD3	Q9H7B4	disgenet
BMI1 proto-oncogene, polycomb ring finger	BMI1	P35226	disgenet
WNK lysine deficient protein kinase 1	WNK1	Q9H4A3	disgenet
bone morphogenetic protein 4	BMP4	P12644	disgenet
urothelial cancer associated 1	UCA1		disgenet
solute carrier family 6 member 2	SLC6A2	P23975	disgenet
solute carrier family 10 member 1	SLC10A1	Q14973	disgenet
snail family transcriptional repressor 2	SNAI2	O43623	disgenet
snail family transcriptional repressor 1	SNAI1	O95863	disgenet
sterol O-acyltransferase 1	SOAT1	P35610	disgenet
SRY-box transcription factor 2	SOX2	P48431	disgenet
SRY-box transcription factor 9	SOX9	P48436	disgenet
Sp1 transcription factor	SP1	P08047	disgenet
secreted protein acidic and cysteine rich	SPARC	P09486	disgenet
Spi-B transcription factor	SPIB	Q01892	disgenet
serine peptidase inhibitor Kazal type 1	SPINK1	P00995	disgenet
secreted phosphoprotein 1	SPP1	P10451	disgenet
somatostatin	SST	P61278	disgenet
signal transducer and activator of transcription 3	STAT3	P40763	disgenet
serine/threonine kinase 11	STK11	Q15831	disgenet
basigin (Ok blood group)	BSG	P35613	disgenet
synaptotagmin 1	SYT1	P21579	disgenet
ADAM metallopeptidase domain 17	ADAM17	P78536	disgenet
tafazzin	TAZ	Q16635	disgenet
transcription factor 7 like 2	TCF7L2	Q9NQB0	disgenet
zinc finger E-box binding homeobox 1	ZEB1	P37275	disgenet
thrombospondin 1	THBS1	P07996	disgenet
TIMP metallopeptidase inhibitor 1	TIMP1	P01033	disgenet
TIMP metallopeptidase inhibitor 3	TIMP3	P35625	disgenet
toll like receptor 2	TLR2	O60603	disgenet
toll like receptor 3	TLR3	O15455	disgenet
tumor protein p53 binding protein 2	TP53BP2	Q13625	disgenet
tumor protein p73	TP73	O15350	disgenet
heat shock protein 90 beta family member 1	HSP90B1	P14625	disgenet
transthyretin	TTR	P02766	disgenet
MAGE family member D4	MAGED4	Q96JG8	disgenet
DNL-type zinc finger	DNLZ	Q5SXM8	disgenet
hepatocellular carcinoma up-regulated long non-coding RNA	HULC		disgenet
twist family bHLH transcription factor 1	TWIST1	Q15672	disgenet
uroporphyrinogen decarboxylase	UROD	P06132	disgenet
vitamin D receptor	VDR	P11473	disgenet
vascular endothelial growth factor A	VEGFA	P15692	disgenet
vimentin	VIM	P08670	disgenet
Wnt family member 5A	WNT5A	P41221	disgenet
X inactive specific transcript	XIST		disgenet
X-ray repair cross complementing 1	XRCC1	P18887	disgenet
X-ray repair cross complementing 3	XRCC3	O43542	disgenet
carbonic anhydrase 9	CA9	Q16790	disgenet
C-X-C motif chemokine receptor 4	CXCR4	P61073	disgenet
fibronectin type III and SPRY domain containing 1	FSD1	Q9BTV5	disgenet
membrane metalloendopeptidase like 1	MMEL1	Q495T6	disgenet
solute carrier family 52 member 2	SLC52A2	Q9HAB3	disgenet
aminoacyl tRNA synthetase complex interacting multifunctional protein 2	AIMP2	Q13155	disgenet
lin-28 homolog A	LIN28A	Q9H9Z2	disgenet
Nanog homeobox	NANOG	Q9H9S0	disgenet
high mobility group AT-hook 2	HMGA2	P52926	disgenet
MAGE family member D4B	MAGED4B	Q96JG8	disgenet
frizzled class receptor 7	FZD7	O75084	disgenet
Rho GTPase activating protein 24	ARHGAP24	Q8N264	disgenet
fibronectin type III and SPRY domain containing 1 like	FSD1L	Q9BXM9	disgenet
calcium sensing receptor	CASR	P41180	disgenet
catalase	CAT	P04040	disgenet
hepatitis A virus cellular receptor 2	HAVCR2	Q8TDQ0	disgenet
leucine rich repeat containing G protein-coupled receptor 5	LGR5	O75473	disgenet
caveolin 1	CAV1	Q03135	disgenet
suppressor of cytokine signaling 1	SOCS1	O15524	disgenet
dynein light chain LC8-type 1	DYNLL1	P63167	disgenet
beclin 1	BECN1	Q14457	disgenet
histone deacetylase 3	HDAC3	O15379	disgenet
prominin 1	PROM1	O43490	disgenet
cholecystokinin	CCK	P06307	disgenet
nuclear receptor subfamily 1 group I member 2	NR1I2	O75469	disgenet
sphingosine kinase 1	SPHK1	Q9NYA1	disgenet
sequestosome 1	SQSTM1	Q13501	disgenet
methyl-CpG binding domain protein 2	MBD2	Q9UBB5	disgenet
transmembrane 4 L six family member 5	TM4SF5	O14894	disgenet
StAR related lipid transfer domain containing 13	STARD13	Q9Y3M8	disgenet
metastasis associated 1	MTA1	Q13330	disgenet
CCR4-NOT transcription complex subunit 9	CNOT9	Q92600	disgenet
oncostatin M receptor	OSMR	Q99650	disgenet
gamma-glutamyltransferase light chain 1	GGTLC1	Q9BX51	disgenet
xenotropic and polytropic retrovirus receptor 1	XPR1	Q9UBH6	disgenet
metadherin	MTDH	Q86UE4	disgenet
Kruppel like factor 4	KLF4	O43474	disgenet
adiponectin, C1Q and collagen domain containing	ADIPOQ	Q15848	disgenet
cytochrome c oxidase subunit 5A	COX5A	P20674	disgenet
GRB2 related adaptor protein 2	GRAP2	O75791	disgenet
tight junction protein 2	TJP2	Q9UDY2	disgenet
ATP binding cassette subfamily G member 2 (Junior blood group)	ABCG2	Q9UNQ0	disgenet
autophagy related 5	ATG5	Q9H1Y0	disgenet
chromodomain helicase DNA binding protein 1 like	CHD1L	Q86WJ1	disgenet
CD44 molecule (Indian blood group)	CD44	P16070	disgenet
histone deacetylase 9	HDAC9	Q9UKV0	disgenet
CD151 molecule (Raph blood group)	CD151	P48509	disgenet
kelch like ECH associated protein 1	KEAP1	Q14145	disgenet
zinc finger E-box binding homeobox 2	ZEB2	O60315	disgenet
DLEC1 cilia and flagella associated protein	DLEC1	Q9Y238	disgenet
nuclear receptor subfamily 1 group I member 3	NR1I3	Q14994	disgenet
histone deacetylase 6	HDAC6	Q9UBN7	disgenet
synaptonemal complex central element protein 1 like	SYCE1L	A8MT33	disgenet
colon cancer associated transcript 1	CCAT1		disgenet
ATP binding cassette subfamily B member 6 (Langereis blood group)	ABCB6	Q9NP58	disgenet
cadherin 17	CDH17	Q12864	disgenet
tripartite motif containing 13	TRIM13	O60858	disgenet
protein arginine methyltransferase 5	PRMT5	O14744	disgenet
mitochondrial ribosomal protein L28	MRPL28	Q13084	disgenet
antizyme inhibitor 2	AZIN2	Q96A70	disgenet
H3 histone pseudogene 9	H3P9		disgenet
clathrin heavy chain	CLTC	Q00610	disgenet
adrenomedullin	ADM	P35318	disgenet
colony stimulating factor 2	CSF2	P04141	disgenet
CXADR Ig-like cell adhesion molecule	CXADR	P78310	disgenet
2,4-dienoyl-CoA reductase 1	DECR1	Q16698	disgenet
advanced glycosylation end-product specific receptor	AGER	Q15109	disgenet
folate hydrolase 1	FOLH1	Q04609	disgenet
staphylococcal nuclease and tudor domain containing 1	SND1	Q7KZF4	disgenet
galactosidase beta 1	GLB1	P16278	disgenet
glutaminase	GLS	O94925	disgenet
nuclear transport factor 2 like export factor 1	NXT1	Q9UKK6	disgenet
HLF transcription factor, PAR bZIP family member	HLF	Q16534	disgenet
glutamate decarboxylase like 1	GADL1	Q6ZQY3	disgenet
apolipoprotein E	APOE	P02649	disgenet
interleukin 1 alpha	IL1A	P01583	disgenet
interleukin 2 receptor subunit alpha	IL2RA	P01589	disgenet
C-X-C motif chemokine ligand 10	CXCL10	P02778	disgenet
interferon regulatory factor 1	IRF1	P10914	disgenet
CD82 molecule	CD82	P27701	disgenet
LIM and SH3 protein 1	LASP1	Q14847	disgenet
lipocalin 2	LCN2	P80188	disgenet
long intergenic non-protein coding RNA 1194	LINC01194		disgenet
microRNA 100	MIR100		disgenet
microRNA 130b	MIR130B		disgenet
microRNA 152	MIR152		disgenet
microRNA 200b	MIR200B		disgenet
microRNA 205	MIR205		disgenet
microRNA 206	MIR206		disgenet
microRNA 210	MIR210		disgenet
arrestin 3	ARR3	P36575	disgenet
microRNA 222	MIR222		disgenet
Pim-3 proto-oncogene, serine/threonine kinase	PIM3	Q86V86	disgenet
MDM4 regulator of p53	MDM4	O15151	disgenet
ZNFX1 antisense RNA 1	ZFAS1		disgenet
metallothionein 1G	MT1G	P13640	disgenet
metallothionein 1M	MT1M	Q8N339	disgenet
MYD88 innate immune signal transduction adaptor	MYD88	Q99836	disgenet
growth arrest and DNA damage inducible beta	GADD45B	O75293	disgenet
EGF like domain multiple 7	EGFL7	Q9UHF1	disgenet
serpin family F member 1	SERPINF1	P36955	disgenet
toll like receptor 9	TLR9	Q9NR96	disgenet
POU class 2 homeobox 1	POU2F1	P14859	disgenet
sulfatase 2	SULF2	Q8IWU5	disgenet
eukaryotic translation initiation factor 2 alpha kinase 2	EIF2AK2	P19525	disgenet
patatin like phospholipase domain containing 2	PNPLA2	Q96AD5	disgenet
kelch like family member 1	KLHL1	Q9NR64	disgenet
cellular inhibitor of PP2A	CIP2A	Q8TCG1	disgenet
protein tyrosine phosphatase non-receptor type 11	PTPN11	Q06124	disgenet
S100 calcium binding protein A4	S100A4	P26447	disgenet
colorectal neoplasia differentially expressed	CRNDE		disgenet
SIX homeobox 1	SIX1	Q15475	disgenet
CXADR pseudogene 1	CXADRP1		disgenet
gamma-glutamyltransferase light chain 5 pseudogene	GGTLC5P		disgenet
SPG7 matrix AAA peptidase subunit, paraplegin	SPG7	Q9UQ90	disgenet
SRC proto-oncogene, non-receptor tyrosine kinase	SRC	P12931	disgenet
sex determining region Y	SRY	Q05066	disgenet
signal transducer and activator of transcription 5B	STAT5B	P51692	disgenet
transforming growth factor beta receptor 1	TGFBR1	P36897	disgenet
gamma-glutamyltransferase light chain family member 3	GGTLC3	B5MD39	disgenet
POTE ankyrin domain family member F	POTEF	A5A3E0	disgenet
gamma-glutamyltransferase 2	GGT2	P36268	disgenet
C-C motif chemokine receptor 2	CCR2	P41597	disgenet
thioredoxin	TXN	P10599	disgenet
gamma-glutamyltransferase light chain 4 pseudogene	GGTLC4P		disgenet
VPS51 subunit of GARP complex	VPS51	Q9UID3	disgenet
Wnt family member 1	WNT1	P04628	disgenet
reversion inducing cysteine rich protein with kazal motifs	RECK	O95980	disgenet
TNF receptor superfamily member 10b	TNFRSF10B	O14763	disgenet
Wnt family member 3A	WNT3A	P56704	disgenet
heat shock protein family B (small) member 3	HSPB3	Q12988	disgenet
large tumor suppressor kinase 1	LATS1	O95835	disgenet
Rho associated coiled-coil containing protein kinase 2	ROCK2	O75116	disgenet
CD47 molecule	CD47	Q08722	disgenet
cell division cycle 25A	CDC25A	P30304	disgenet
small nucleolar RNA host gene 16	SNHG16		disgenet
tetraspanin 1	TSPAN1	O60635	disgenet
cyclin dependent kinase 6	CDK6	Q00534	disgenet
neuroepithelial cell transforming 1	NET1	Q7Z628	disgenet
PPARG coactivator 1 alpha	PPARGC1A	Q9UBK2	disgenet
CDC28 protein kinase regulatory subunit 1B	CKS1B	P61024	disgenet
C-C motif chemokine receptor 7	CCR7	P32248	disgenet
alcohol dehydrogenase 1B (class I), beta polypeptide	ADH1B	P00325	disgenet
regulator of microtubule dynamics 2	RMDN2	Q96LZ7	disgenet
EPH receptor A2	EPHA2	P29317	disgenet
eukaryotic translation initiation factor 4E	EIF4E	P06730	disgenet
microtubule affinity regulating kinase 2	MARK2	Q7KZI7	disgenet
ETS proto-oncogene 1, transcription factor	ETS1	P14921	disgenet
lysine demethylase 1A	KDM1A	O60341	disgenet
cancer susceptibility 2	CASC2		disgenet
WW domain containing transcription regulator 1	WWTR1	Q9GZV5	disgenet
interleukin 37	IL37	Q9NZH6	disgenet
alanyl aminopeptidase, membrane	ANPEP	P15144	disgenet
nuclear receptor subfamily 4 group A member 1	NR4A1	P22736	disgenet
baculoviral IAP repeat containing 3	BIRC3	Q13489	disgenet
heat shock protein family B (small) member 2	HSPB2	Q16082	disgenet
interferon alpha 2	IFNA2	P01563	disgenet
interferon beta 1	IFNB1	P01574	disgenet
insulin like growth factor binding protein 7	IGFBP7	Q16270	disgenet
integrin subunit alpha V	ITGAV	P06756	disgenet
lin-28 homolog B	LIN28B	Q6ZN17	disgenet
lysyl oxidase	LOX	P28300	disgenet
microRNA 15b	MIR15B		disgenet
microRNA 19a	MIR19A		disgenet
microRNA 20a	MIR20A		disgenet
microRNA 215	MIR215		disgenet
microRNA 30a	MIR30A		disgenet
matrix metallopeptidase 3	MMP3	P08254	disgenet
mannose receptor C-type 1	MRC1	P22897	disgenet
microRNA 133b	MIR133B		disgenet
microRNA 148b	MIR148B		disgenet
microRNA 340	MIR340		disgenet
mucin 1, cell surface associated	MUC1	P15941	disgenet
ornithine decarboxylase 1	ODC1	P11926	disgenet
p21 (RAC1) activated kinase 1	PAK1	Q13153	disgenet
parkin RBR E3 ubiquitin protein ligase	PRKN	O60260	disgenet
regulator of microtubule dynamics 1	RMDN1	Q96DB5	disgenet
inhibitor of growth family member 4	ING4	Q9UNL4	disgenet
promyelocytic leukemia	PML	P29590	disgenet
DNA polymerase delta 1, catalytic subunit	POLD1	P28340	disgenet
proopiomelanocortin	POMC	P01189	disgenet
regulator of microtubule dynamics 3	RMDN3	Q96TC7	disgenet
syntabulin	SYBU	Q9NX95	disgenet
protein kinase C alpha	PRKCA	P17252	disgenet
prospero homeobox 1	PROX1	Q92786	disgenet
microRNA 363	MIR363		disgenet
microRNA 451a	MIR451A		disgenet
microRNA 497	MIR497		disgenet
microRNA 503	MIR503		disgenet
Rho associated coiled-coil containing protein kinase 1	ROCK1	Q13464	disgenet
CAP-Gly domain containing linker protein 1	CLIP1	P30622	disgenet
small nucleolar RNA host gene 6	SNHG6		disgenet
Fanconi renotubular syndrome	FRTS1		disgenet
SWI/SNF related, matrix associated, actin dependent regulator of chromatin, subfamily a, member 2	SMARCA2	P51531	disgenet
SWI/SNF related, matrix associated, actin dependent regulator of chromatin, subfamily a, member 4	SMARCA4	P51532	disgenet
survival of motor neuron 1, telomeric	SMN1	Q16637	disgenet
survival of motor neuron 2, centromeric	SMN2	Q16637	disgenet
SRY-box transcription factor 4	SOX4	Q06945	disgenet
signal transducer and activator of transcription 5A	STAT5A	P42229	disgenet
transforming growth factor beta induced	TGFBI	Q15582	disgenet
TIMP metallopeptidase inhibitor 2	TIMP2	P16035	disgenet
transmembrane 7 superfamily member 2	TM7SF2	O76062	disgenet
ezrin	EZR	P15311	disgenet
CAP-Gly domain containing linker protein 2	CLIP2	Q9UDT6	disgenet
WEE1 G2 checkpoint kinase	WEE1	P30291	disgenet
X-box binding protein 1	XBP1	P17861	disgenet
YY1 transcription factor	YY1	P25490	disgenet
tyrosine 3-monooxygenase/tryptophan 5-monooxygenase activation protein zeta	YWHAZ	P63104	disgenet
zinc finger protein 148	ZNF148	Q9UQR1	disgenet
PR/SET domain 2	PRDM2	Q13029	disgenet
lysine methyltransferase 2D	KMT2D	O14686	disgenet
TNF receptor superfamily member 10a	TNFRSF10A	O00220	disgenet
CD68 molecule	CD68	P34810	disgenet
CD81 molecule	CD81	P60033	disgenet
mitofusin 2	MFN2	O95140	disgenet
cell division cycle 42	CDC42	P60953	disgenet
microRNA 1246	MIR1246		disgenet
HOXA distal transcript antisense RNA	HOTTIP		disgenet
sprouty RTK signaling antagonist 2	SPRY2	O43597	disgenet
periostin	POSTN	Q15063	disgenet
peroxiredoxin 3	PRDX3	P30048	disgenet
collagen triple helix repeat containing 1	CTHRC1	Q96CG8	disgenet
crystallin zeta	CRYZ	Q08257	disgenet
cancer/testis antigen 1B	CTAG1B	P78358	disgenet
cytochrome P450 family 2 subfamily C member 19	CYP2C19	P33261	disgenet
G protein-coupled receptor kinase 2	GRK2	P25098	disgenet
DEAD-box helicase 3 X-linked	DDX3X	O00571	disgenet
deoxyribonuclease 1	DNASE1	P24855	disgenet
eukaryotic translation initiation factor 4E binding protein 1	EIF4EBP1	Q13541	disgenet
F2R like trypsin receptor 1	F2RL1	P55085	disgenet
aldehyde dehydrogenase 1 family member A1	ALDH1A1	P00352	disgenet
ATP binding cassette subfamily A member 4	ABCA4	P78363	disgenet
fucosyltransferase 8	FUT8	Q9BYC5	disgenet
GRB2 associated binding protein 1	GAB1	Q13480	disgenet
large tumor suppressor kinase 2	LATS2	Q9NRM7	disgenet
growth factor, augmenter of liver regeneration	GFER	P55789	disgenet
growth hormone 1	GH1	P01241	disgenet
argonaute RISC catalytic component 2	AGO2	Q9UKV8	disgenet
C-X-C motif chemokine ligand 1	CXCL1	P09341	disgenet
H2A.X variant histone	H2AX	P16104	disgenet
heterogeneous nuclear ribonucleoprotein A1	HNRNPA1	P09651	disgenet
interleukin 4	IL4	P05112	disgenet
interleukin 15	IL15	P40933	disgenet
indoleamine 2,3-dioxygenase 1	IDO1	P14902	disgenet
JunB proto-oncogene, AP-1 transcription factor subunit	JUNB	P17275	disgenet
KIT proto-oncogene, receptor tyrosine kinase	KIT	P10721	disgenet
lactate dehydrogenase A	LDHA	P00338	disgenet
leptin receptor	LEPR	P48357	disgenet
galectin 3	LGALS3	P17931	disgenet
lysyl oxidase like 2	LOXL2	Q9Y4K0	disgenet
LDL receptor related protein 6	LRP6	O75581	disgenet
microRNA 106a	MIR106A		disgenet
microRNA 130a	MIR130A		disgenet
microRNA 150	MIR150		disgenet
microRNA 15a	MIR15A		disgenet
microRNA 183	MIR183		disgenet
microRNA 196a-2	MIR196A2		disgenet
microRNA 219a-1	MIR219A1		disgenet
microRNA 29c	MIR29C		disgenet
microRNA 326	MIR326		disgenet
microRNA 331	MIR331		disgenet
nucleophosmin 1	NPM1	P06748	disgenet
phosphatidylethanolamine binding protein 1	PEBP1	P30086	disgenet
lymphoid enhancer binding factor 1	LEF1	Q9UJU2	disgenet
sirtuin 7	SIRT7	Q9NRC8	disgenet
peptidylprolyl isomerase A	PPIA	P62937	disgenet
pre-mRNA processing factor 38B	PRPF38B	Q5VTL8	disgenet
microRNA 449a	MIR449A		disgenet
acyl-CoA synthetase short chain family member 2	ACSS2	Q9NR19	disgenet
patched 1	PTCH1	Q13635	disgenet
microRNA 485	MIR485		disgenet
microRNA 494	MIR494		disgenet
interleukin 21	IL21	Q9HBE4	disgenet
UPF1 RNA helicase and ATPase	UPF1	Q92900	disgenet
microRNA 483	MIR483		disgenet
C-X-C motif chemokine ligand 5	CXCL5	P42830	disgenet
syndecan 1	SDC1	P18827	disgenet
fibronectin type III domain containing 3B	FNDC3B	Q53EP0	disgenet
BCL2 interacting protein 3	BNIP3	Q12983	disgenet
spleen associated tyrosine kinase	SYK	P43405	disgenet
Kruppel like factor 5	KLF5	Q13887	disgenet
TIAM Rac1 associated GEF 1	TIAM1	Q13009	disgenet
TNF receptor superfamily member 1A	TNFRSF1A	P19438	disgenet
TNF receptor associated factor 6	TRAF6	Q9Y4K3	disgenet
thioredoxin reductase 1	TXNRD1	Q16881	disgenet
vitronectin	VTN	P04004	disgenet
X-ray repair cross complementing 5	XRCC5	P13010	disgenet
tet methylcytosine dioxygenase 1	TET1	Q8NFU7	disgenet
intraflagellar transport 88	IFT88	Q13099	disgenet
solute carrier family 7 member 5	SLC7A5	Q01650	disgenet
nuclear receptor coactivator 3	NCOA3	Q9Y6Q9	disgenet
sestrin 2	SESN2	P58004	disgenet
inhibitor of nuclear factor kappa B kinase regulatory subunit gamma	IKBKG	Q9Y6K9	disgenet
TNF receptor superfamily member 6b	TNFRSF6B	O95407	disgenet
neuropilin 1	NRP1	O14786	disgenet
CASP8 and FADD like apoptosis regulator	CFLAR	O15519	disgenet
claudin 1	CLDN1	O95832	disgenet
solute carrier family 6 member 5	SLC6A5	Q9Y345	disgenet
peptidylprolyl isomerase G	PPIG	Q13427	disgenet
apolipoprotein B mRNA editing enzyme catalytic subunit 3B	APOBEC3B	Q9UH17	disgenet
AKT serine/threonine kinase 3	AKT3	Q9Y243	disgenet
CDKN2B antisense RNA 1	CDKN2B-AS1		disgenet
histone deacetylase 5	HDAC5	Q9UQL6	disgenet
dynamin 1 like	DNM1L	O00429	disgenet
Epstein-Barr virus induced 3	EBI3	Q14213	disgenet
cyclin dependent kinase 5	CDK5	Q00535	disgenet
p21 (RAC1) activated kinase 4	PAK4	O96013	disgenet
receptor for activated C kinase 1	RACK1	P63244	disgenet
serine peptidase inhibitor, Kunitz type 2	SPINT2	O43291	disgenet
C-X-C motif chemokine receptor 6	CXCR6	O00574	disgenet
WNT inhibitory factor 1	WIF1	Q9Y5W5	disgenet
cytoskeleton regulator RNA	CYTOR		disgenet
NLR family pyrin domain containing 3	NLRP3	Q96P20	disgenet
CDC28 protein kinase regulatory subunit 2	CKS2	P33552	disgenet
H4 histone 16	H4-16	P62805	disgenet
cAMP responsive element binding protein 1	CREB1	P16220	disgenet
catenin delta 1	CTNND1	O60716	disgenet
DAB2 interacting protein	DAB2IP	Q5VWQ8	disgenet
cytochrome P450 family 2 subfamily A member 6	CYP2A6	P11509	disgenet
cytochrome P450 family 2 subfamily C member 9	CYP2C9	P11712	disgenet
Cbl proto-oncogene like 2	CBLL2	Q8N7E2	disgenet
cytochrome P450 family 19 subfamily A member 1	CYP19A1	P11511	disgenet
translocase of inner mitochondrial membrane 8A	TIMM8A	O60220	disgenet
dual specificity phosphatase 1	DUSP1	P28562	disgenet
angiotensin II receptor type 1	AGTR1	P30556	disgenet
EPH receptor A3	EPHA3	P29320	disgenet
EPH receptor B6	EPHB6	O15197	disgenet
ERCC excision repair 1, endonuclease non-catalytic subunit	ERCC1	P07992	disgenet
estrogen receptor 2	ESR2	Q92731	disgenet
activating transcription factor 6	ATF6	P18850	disgenet
spen family transcriptional repressor	SPEN	Q96T58	disgenet
dicer 1, ribonuclease III	DICER1	Q9UPY3	disgenet
small nucleolar RNA host gene 1	SNHG1		disgenet
ALK receptor tyrosine kinase	ALK	Q9UM73	disgenet
cancer/testis antigen 1A	CTAG1A	P78358	disgenet
interleukin 27	IL27	Q8NEV9	disgenet
BRMS1 transcriptional repressor and anoikis regulator	BRMS1	Q9HCU9	disgenet
pre-mRNA processing factor 31	PRPF31	Q8WWY3	disgenet
DiGeorge syndrome critical region gene 5	DGCR5		disgenet
nuclear protein 1, transcriptional regulator	NUPR1	O60356	disgenet
gap junction protein alpha 1	GJA1	P17302	disgenet
BCL2 binding component 3	BBC3	Q96PG8;Q9BXH1	disgenet
dickkopf WNT signaling pathway inhibitor 3	DKK3	Q9UBP4	disgenet
small G protein signaling modulator 3	SGSM3	Q96HU1	disgenet
GLI family zinc finger 2	GLI2	P10070	disgenet
methionine adenosyltransferase 2B	MAT2B	Q9NZL9	disgenet
solute carrier organic anion transporter family member 1B3	SLCO1B3	Q9NPD5	disgenet
ATPase family AAA domain containing 2	ATAD2	Q6PL18	disgenet
gelsolin	GSN	P06396	disgenet
forkhead box A1	FOXA1	P55317	disgenet
baculoviral IAP repeat containing 2	BIRC2	Q13490	disgenet
hypertrichosis 2 (generalized, congenital)	HTC2		disgenet
C-X-C motif chemokine receptor 2	CXCR2	P25025	disgenet
interleukin enhancer binding factor 3	ILF3	Q12906	disgenet
aquaporin 9	AQP9	O43315	disgenet
JunD proto-oncogene, AP-1 transcription factor subunit	JUND	P17535	disgenet
karyopherin subunit alpha 2	KPNA2	P52292	disgenet
keratin 7	KRT7	P08729	disgenet
ras homolog family member A	RHOA	P61586	disgenet
suppressor of tumorigenicity 20	ST20	Q9HBF5	disgenet
aryl hydrocarbon receptor nuclear translocator	ARNT	P27540	disgenet
cytochrome P450 family 4 subfamily F member 3	CYP4F3	Q08477	disgenet
microRNA let-7b	MIRLET7B		disgenet
microRNA 107	MIR107		disgenet
microRNA 132	MIR132		disgenet
microRNA 185	MIR185		disgenet
microRNA 217	MIR217		disgenet
microRNA 302a	MIR302A		disgenet
microRNA 33a	MIR33A		disgenet
microRNA 98	MIR98		disgenet
miR-17-92a-1 cluster host gene	MIR17HG	Q75NE6	disgenet
menin 1	MEN1	O00255	disgenet
alpha-1,6-mannosylglycoprotein 6-beta-N-acetylglucosaminyltransferase	MGAT5	Q09328	disgenet
MHC class I polypeptide-related sequence B	MICB	Q29980	disgenet
C-X-C motif chemokine ligand 9	CXCL9	Q07325	disgenet
matrix metallopeptidase 13	MMP13	P45452	disgenet
microRNA 370	MIR370		disgenet
mutS homolog 3	MSH3	P20585	disgenet
MYCN proto-oncogene, bHLH transcription factor	MYCN	P04198	disgenet
activating transcription factor 3	ATF3	P18847	disgenet
nitric oxide synthase 2	NOS2	P35228	disgenet
notch receptor 4	NOTCH4	Q99466	disgenet
Y-box binding protein 1	YBX1	P67809	disgenet
microRNA 383	MIR383		disgenet
microRNA 423	MIR423		disgenet
NADPH oxidase 4	NOX4	Q9NPH5	disgenet
TNF receptor superfamily member 12A	TNFRSF12A	Q9NP84	disgenet
platelet derived growth factor receptor beta	PDGFRB	P09619	disgenet
pyruvate dehydrogenase kinase 1	PDK1	Q15118	disgenet
Pim-1 proto-oncogene, serine/threonine kinase	PIM1	P11309	disgenet
ATPase copper transporting beta	ATP7B	P35670	disgenet
paraoxonase 1	PON1	P27169	disgenet
delta like canonical Notch ligand 4	DLL4	Q9NR61	disgenet
PIN2 (TERF1) interacting telomerase inhibitor 1	PINX1	Q96BK5	disgenet
taurine up-regulated 1	TUG1		disgenet
VPS53 subunit of GARP complex	VPS53	Q5VIR6	disgenet
microRNA 429	MIR429		disgenet
H4 clustered histone 15	H4C15	P62805	disgenet
protein kinase, DNA-activated, catalytic subunit	PRKDC	P78527	disgenet
mitogen-activated protein kinase 9	MAPK9	P45984	disgenet
microRNA 491	MIR491		disgenet
microRNA 500a	MIR500A		disgenet
protein tyrosine phosphatase non-receptor type 1	PTPN1	P18031	disgenet
MOK protein kinase	MOK	Q9UQ07	disgenet
retinoic acid receptor beta	RARB	P10826	disgenet
phospholipase A and acyltransferase 4	PLAAT4	Q9UL19	disgenet
RAS p21 protein activator 1	RASA1	P20936	disgenet
ret proto-oncogene	RET	P07949	disgenet
ribosomal protein L36a	RPL36A	P83881	disgenet
microRNA 486-1	MIR486-1		disgenet
ribosomal protein S6 kinase B1	RPS6KB1	P23443	disgenet
brain derived neurotrophic factor	BDNF	P23560	disgenet
serpin family B member 4	SERPINB4	P48594	disgenet
CEA cell adhesion molecule 1	CEACAM1	P13688	disgenet
betaine--homocysteine S-methyltransferase	BHMT	Q93088	disgenet
C-C motif chemokine ligand 4	CCL4	P13236;Q8NHW4	disgenet
ST6 beta-galactoside alpha-2,6-sialyltransferase 1	ST6GAL1	P15907	disgenet
MARCKS like 1	MARCKSL1	P49006	disgenet
SWI/SNF related, matrix associated, actin dependent regulator of chromatin, subfamily a, member 1	SMARCA1	P28370	disgenet
SRY-box transcription factor 1	SOX1	O00570	disgenet
tyrosine aminotransferase	TAT	P17735	disgenet
microRNA 638	MIR638		disgenet
transcription factor CP2	TFCP2	Q12800	disgenet
transferrin receptor 2	TFR2	Q9UP52	disgenet
ubiquitin conjugating enzyme E2 N	UBE2N	P61088	disgenet
vasoactive intestinal peptide	VIP	P01282	disgenet
CCHC-type zinc finger nucleic acid binding protein	CNBP	P62633	disgenet
DEK proto-oncogene	DEK	P35659	disgenet
mitochondrial E3 ubiquitin protein ligase 1	MUL1	Q969V5	disgenet
polypeptide N-acetylgalactosaminyltransferase 14	GALNT14	Q96FL9	disgenet
TNF alpha induced protein 8 like 2	TNFAIP8L2	Q6P589	disgenet
V-set domain containing T cell activation inhibitor 1	VTCN1	Q7Z7D3	disgenet
microtubule associated protein 1 light chain 3 beta	MAP1LC3B	Q9GZQ8	disgenet
Myeloid leukemia-related gene (myeloid tumor suppressor)	MLRL		disgenet
H4 clustered histone 9	H4C9	P62805	disgenet
H4 clustered histone 1	H4C1	P62805	disgenet
Ras association domain family member 5	RASSF5	Q8WWW0	disgenet
H4 clustered histone 4	H4C4	P62805	disgenet
H4 clustered histone 6	H4C6	P62805	disgenet
H4 clustered histone 12	H4C12	P62805	disgenet
H4 clustered histone 11	H4C11	P62805	disgenet
H4 clustered histone 3	H4C3	P62805	disgenet
H4 clustered histone 8	H4C8	P62805	disgenet
H4 clustered histone 2	H4C2	P62805	disgenet
H4 clustered histone 5	H4C5	P62805	disgenet
H4 clustered histone 13	H4C13	P62805	disgenet
H4 clustered histone 14	H4C14	P62805	disgenet
MIR22 host gene	MIR22HG	Q0VDD5	disgenet
RUNX family transcription factor 2	RUNX2	Q13950	disgenet
URI1 prefoldin like chaperone	URI1	O94763	disgenet
receptor interacting serine/threonine kinase 1	RIPK1	Q13546	disgenet
far upstream element binding protein 1	FUBP1	Q96AE4	disgenet
BCL10 immune signaling adaptor	BCL10	O95999	disgenet
cyclin G1	CCNG1	P51959	disgenet
artemin	ARTN	Q5T4W7	disgenet
doublecortin like kinase 1	DCLK1	O15075	disgenet
CD80 molecule	CD80	P33681	disgenet
forkhead box Q1	FOXQ1	Q9C009	disgenet
microRNA 876	MIR876		disgenet
BCL2 like 11	BCL2L11	O43521	disgenet
microRNA 1271	MIR1271		disgenet
SPRY4 intronic transcript 1	SPRY4-IT1		disgenet
prostate cancer associated transcript 1	PCAT1		disgenet
long intergenic non-protein coding RNA, regulator of reprogramming	LINC-ROR		disgenet
interferon lambda 4 (gene/pseudogene)	IFNL4	K9M1U5	disgenet
cyclin dependent kinase 9	CDK9	P50750	disgenet
cyclin dependent kinase 2 associated protein 2	CDK2AP2	O75956	disgenet
CDR1 antisense RNA	CDR1-AS		disgenet
Kruppel like factor 2	KLF2	Q9Y5W3	disgenet
EBP cholestenol delta-isomerase	EBP	Q15125	disgenet
ubiquitin specific peptidase 39	USP39	Q53GS9	disgenet
polo like kinase 4	PLK4	O00444	disgenet
lysine demethylase 5B	KDM5B	Q9UGL1	disgenet
KCNQ1 opposite strand/antisense transcript 1	KCNQ1OT1		disgenet
ribonuclease P/MRP subunit p14	RPP14	O95059	disgenet
coronin 1A	CORO1A	P31146	disgenet
protein tyrosine phosphatase 4A3	PTP4A3	O75365	disgenet
chitinase 3 like 1	CHI3L1	P36222	disgenet
Kruppel like factor 8	KLF8	O95600	disgenet
monoglyceride lipase	MGLL	Q99685	disgenet
H3 histone pseudogene 8	H3P8		disgenet
H3 histone pseudogene 47	H3P47		disgenet
alpha kinase 2	ALPK2	Q86TB3	disgenet
serpin family A member 3	SERPINA3	P01011	disgenet
C-C motif chemokine receptor 5 (gene/pseudogene)	CCR5	P51681	disgenet
heat shock protein family B (small) member 6	HSPB6	O14558	disgenet
RNA binding motif protein 45	RBM45	Q8IUH3	disgenet
collagen type XI alpha 2 chain	COL11A2	P13942	disgenet
CDC28 protein kinase regulatory subunit 1B pseudogene 7	CKS1BP7		disgenet
interleukin 23 receptor	IL23R	Q5VWK5	disgenet
COMM domain containing 7	COMMD7	Q86VX2	disgenet
cytochrome P450 family 7 subfamily A member 1	CYP7A1	P22680	disgenet
atrophin 1	ATN1	P54259	disgenet
eukaryotic translation elongation factor 1 alpha 1	EEF1A1	P68104	disgenet
ephrin A1	EFNA1	P20827	disgenet
ETS transcription factor ELK1	ELK1	P19419	disgenet
EYA transcriptional coactivator and phosphatase 4	EYA4	O95677	disgenet
endoplasmic reticulum to nucleus signaling 1	ERN1	O75460	disgenet
ETS proto-oncogene 2, transcription factor	ETS2	P15036	disgenet
coagulation factor III, tissue factor	F3	P13726	disgenet
fatty acid binding protein 4	FABP4	P15090	disgenet
aldehyde dehydrogenase 3 family member A1	ALDH3A1	P30838	disgenet
fibrillin 2	FBN2	P35556	disgenet
HOXA11 antisense RNA	HOXA11-AS		disgenet
fibroblast growth factor receptor 3	FGFR3	P22607	disgenet
fibroblast growth factor receptor 2	FGFR2	P21802	disgenet
fibrinogen like 1	FGL1	Q08830	disgenet
forkhead box C1	FOXC1	Q12948	disgenet
SMG1 nonsense mediated mRNA decay associated PI3K related kinase	SMG1	Q96Q15	disgenet
fms related receptor tyrosine kinase 4	FLT4	P35916	disgenet
sirtuin 5	SIRT5	Q9NXA8	disgenet
arachidonate 5-lipoxygenase	ALOX5	P09917	disgenet
fucosyltransferase 6	FUT6	P51993	disgenet
proprotein convertase subtilisin/kexin type 9	PCSK9	Q8NBP7	disgenet
peroxiredoxin 5	PRDX5	P30044	disgenet
chromodomain helicase DNA binding protein 5	CHD5	Q8TDI0	disgenet
Hypercalciuria, absorptive, 1	HCA1		disgenet
glutaminase 2	GLS2	Q9UI32	disgenet
glyoxalase I	GLO1	Q04760	disgenet
glucose-6-phosphate isomerase	GPI	P06744	disgenet
small nucleolar RNA host gene 15	SNHG15		disgenet
scavenger receptor class A member 5	SCARA5	Q6ZMJ2	disgenet
glutathione peroxidase 1	GPX1	P07203	disgenet
late endosomal/lysosomal adaptor, MAPK and MTOR activator 2	LAMTOR2	Q9Y2Q5	disgenet
solute carrier family 25 member 5	SLC25A5	P05141	disgenet
annexin A3	ANXA3	P12429	disgenet
annexin A5	ANXA5	P08758	disgenet
annexin A7	ANXA7	P20073	disgenet
high mobility group AT-hook 1	HMGA1	P17096	disgenet
interferon alpha 5	IFNA5	P01569	disgenet
apolipoprotein C3	APOC3	P02656	disgenet
interferon alpha and beta receptor subunit 2	IFNAR2	P48551	disgenet
interleukin 6 receptor	IL6R	P08887	disgenet
interleukin 11	IL11	P20809	disgenet
interleukin 12B	IL12B	P29460	disgenet
aquaporin 3 (Gill blood group)	AQP3	Q92482	disgenet
insulin	INS	P01308	disgenet
integrin subunit alpha 6	ITGA6	P23229	disgenet
inter-alpha-trypsin inhibitor heavy chain 4	ITIH4	Q14624	disgenet
keratin 18	KRT18	P05783	disgenet
lymphocyte activating 3	LAG3	P18627	disgenet
laminin subunit gamma 1	LAMC1	P11047	disgenet
leukocyte cell derived chemotaxin 2	LECT2	O14960	disgenet
LIF interleukin 6 family cytokine	LIF	P15018	disgenet
microRNA let-7g	MIRLET7G		disgenet
microRNA let-7i	MIRLET7I		disgenet
microRNA 101-1	MIR101-1		disgenet
microRNA 10a	MIR10A		disgenet
microRNA 27b	MIR27B		disgenet
microRNA 30e	MIR30E		disgenet
microRNA 320a	MIR320A		disgenet
microRNA 99a	MIR99A		disgenet
mitogen-activated protein kinase kinase kinase 5	MAP3K5	Q99683	disgenet
matrix metallopeptidase 12	MMP12	P39900	disgenet
microRNA 151a	MIR151A		disgenet
microRNA 330	MIR330		disgenet
microRNA 335	MIR335		disgenet
microRNA 372	MIR372		disgenet
serpin family C member 1	SERPINC1	P01008	disgenet
activating transcription factor 4	ATF4	P18848	disgenet
neural cell adhesion molecule 1	NCAM1	P13591	disgenet
microRNA 378a	MIR378A		disgenet
opioid receptor mu 1	OPRM1	P35372	disgenet
purinergic receptor P2X 7	P2RX7	Q99572	disgenet
regenerating family member 3 alpha	REG3A	Q06141	disgenet
angiopoietin like 4	ANGPTL4	Q9BY76	disgenet
phosphate cytidylyltransferase 1, choline, alpha	PCYT1A	P49585	disgenet
zinc finger MYND-type containing 10	ZMYND10	O75800	disgenet
interleukin 23 subunit alpha	IL23A	Q9NPF7	disgenet
splicing factor 3b subunit 6	SF3B6	Q9Y3B4	disgenet
RAB23, member RAS oncogene family	RAB23	Q9ULC3	disgenet
phosphoinositide-3-kinase regulatory subunit 1	PIK3R1	P27986	disgenet
MIR4435-2 host gene	MIR4435-2HG		disgenet
ERBB receptor feedback inhibitor 1	ERRFI1	Q9UJM3	disgenet
XIAP associated factor 1	XAF1	Q6GPH4	disgenet
N-acetyltransferase 10	NAT10	Q9H0A0	disgenet
upregulator of cell proliferation	URGCP	Q8TCY9	disgenet
mitogen-activated protein kinase kinase 1	MAP2K1	Q02750	disgenet
diablo IAP-binding mitochondrial protein	DIABLO	Q9NR28	disgenet
microRNA 493	MIR493		disgenet
mindbomb E3 ubiquitin protein ligase 1	MIB1	Q86YT6	disgenet
branched chain amino acid transaminase 1	BCAT1	P54687	disgenet
RAD51 recombinase	RAD51	Q06609	disgenet
retinoic acid receptor responder 2	RARRES2	Q99969	disgenet
RB transcriptional corepressor like 2	RBL2	Q08999	disgenet
regenerating family member 1 alpha	REG1A	P05451	disgenet
renin	REN	P00797	disgenet
ribonuclease A family member 3	RNASE3	P12724	disgenet
BCL9 transcription coactivator	BCL9	O00512	disgenet
opsin 1, short wave sensitive	OPN1SW	P03999	disgenet
SET nuclear proto-oncogene	SET	Q01105	disgenet
autophagy related 3	ATG3	Q9NT62	disgenet
sex hormone binding globulin	SHBG	P04278	disgenet
siah E3 ubiquitin protein ligase 1	SIAH1	Q8IUQ4	disgenet
solute carrier family 1 member 5	SLC1A5	Q15758	disgenet
solute carrier family 4 member 1 (Diego blood group)	SLC4A1	P02730	disgenet
small nucleolar RNA host gene 20	SNHG20		disgenet
bone morphogenetic protein 7	BMP7	P18075	disgenet
fascin actin-bundling protein 1	FSCN1	Q16658	disgenet
microRNA 542	MIR542		disgenet
transgelin	TAGLN	Q01995	disgenet
mitogen-activated protein kinase kinase kinase 7	MAP3K7	O43318	disgenet
microRNA 590	MIR590		disgenet
microRNA 613	MIR613		disgenet
transglutaminase 2	TGM2	P21980	disgenet
translocator protein	TSPO	P30536	disgenet
transketolase	TKT	P29401	disgenet
talin 1	TLN1	Q9Y490	disgenet
valosin containing protein	VCP	P55072	disgenet
von Willebrand factor	VWF	P04275	disgenet
WT1 transcription factor	WT1	P19544	disgenet
X-ray repair cross complementing 4	XRCC4	Q13426	disgenet
myeloid zinc finger 1	MZF1	P28698	disgenet
calcitonin receptor	CALCR	P30988	disgenet
Wnt ligand secretion mediator	WLS	Q5T9L3	disgenet
phosphatidylinositol-3,4,5-trisphosphate dependent Rac exchange factor 2	PREX2	Q70Z35	disgenet
calreticulin	CALR	P27797	disgenet
SRY-box transcription factor 7	SOX7	Q9BT81	disgenet
small nucleolar RNA host gene 3	SNHG3		disgenet
AFAP1 antisense RNA 1	AFAP1-AS1		disgenet
FOXD2 adjacent opposite strand RNA 1	FOXD2-AS1		disgenet
regulator of G protein signaling 5	RGS5	O15539	disgenet
NKD inhibitor of WNT signaling pathway 1	NKD1	Q969G9	disgenet
cystathionine beta-synthase	CBS	P0DN79;P35520	disgenet
ADAM metallopeptidase domain 9	ADAM9	Q13443	disgenet
delta like non-canonical Notch ligand 1	DLK1	P80370	disgenet
interleukin 18 receptor 1	IL18R1	Q13478	disgenet
period circadian regulator 3	PER3	P56645	disgenet
cyclin A2	CCNA2	P20248	disgenet
sperm associated antigen 9	SPAG9	O60271	disgenet
interleukin 33	IL33	O95760	disgenet
musculin	MSC	O60682	disgenet
piwi like RNA-mediated gene silencing 1	PIWIL1	Q96J94	disgenet
CD36 molecule	CD36	P16671	disgenet
BAG cochaperone 3	BAG3	O95817	disgenet
macroH2A.1 histone	MACROH2A1	O75367	disgenet
CD40 molecule	CD40	P25942	disgenet
MTSS I-BAR domain containing 1	MTSS1	O43312	disgenet
NUAK family kinase 1	NUAK1	O60285	disgenet
synthesis of cytochrome C oxidase 2	SCO2	O43819	disgenet
microRNA 877	MIR877		disgenet
microRNA 543	MIR543		disgenet
microRNA 1247	MIR1247		disgenet
long intergenic non-protein coding RNA 1672	LINC01672		disgenet
occludin	OCLN	Q16625	disgenet
nicotinamide phosphoribosyltransferase	NAMPT	P43490	disgenet
proteasome 26S subunit, non-ATPase 14	PSMD14	O00487	disgenet
cyclin dependent kinase 7	CDK7	P50613	disgenet
splicing factor 3b subunit 4	SF3B4	Q15427	disgenet
adenosine deaminase RNA specific	ADAR	P55265	disgenet
lysine acetyltransferase 5	KAT5	Q92993	disgenet
competing endogenous lncRNA 3 for miR-645	CERNA3		disgenet
anterior gradient 2, protein disulphide isomerase family member	AGR2	O95994	disgenet
solute carrier organic anion transporter family member 1B1	SLCO1B1	Q9Y6L6	disgenet
insulin like growth factor 2 mRNA binding protein 2	IGF2BP2	Q9Y6M1	disgenet
CF transmembrane conductance regulator	CFTR	P13569	disgenet
formimidoyltransferase cyclodeaminase	FTCD	O95954	disgenet
RuvB like AAA ATPase 2	RUVBL2	Q9Y230	disgenet
fibrinogen like 2	FGL2	Q14314	disgenet
submaxillary gland androgen regulated protein 3B	SMR3B	P02814	disgenet
growth arrest and DNA damage inducible gamma	GADD45G	O95257	disgenet
euchromatic histone lysine methyltransferase 2	EHMT2	Q96KQ7	disgenet
nudix hydrolase 21	NUDT21	O43809	disgenet
forkhead box N3	FOXN3	O00409	disgenet
choline kinase alpha	CHKA	P35790	disgenet
checkpoint kinase 2	CHEK2	O96017	disgenet
cholinergic receptor muscarinic 3	CHRM3	P20309	disgenet
collagen type I alpha 1 chain	COL1A1	P02452	disgenet
organic solute carrier partner 1	OSCP1	Q8WVF1	disgenet
collagen type I alpha 2 chain	COL1A2	P08123	disgenet
potassium voltage-gated channel subfamily H member 8	KCNH8	Q96L42	disgenet
carnitine palmitoyltransferase 2	CPT2	P23786	disgenet
dynein light chain LC8-type 2	DYNLL2	Q96FJ2	disgenet
colony stimulating factor 1	CSF1	P09603	disgenet
colony stimulating factor 1 receptor	CSF1R	P07333	disgenet
E2F transcription factor 7	E2F7	Q96AV8	disgenet
versican	VCAN	P13611	disgenet
cystatin B	CSTB	P04080	disgenet
hemojuvelin BMP co-receptor	HJV	Q6ZVN8	disgenet
klotho beta	KLB	Q86Z14	disgenet
cytochrome P450 family 2 subfamily J member 2	CYP2J2	P51589	disgenet
cytochrome P450 family 3 subfamily A member 5	CYP3A5	P20815	disgenet
cytochrome P450 family 27 subfamily A member 1	CYP27A1	Q02318	disgenet
dachshund family transcription factor 1	DACH1	Q9UI36	disgenet
DNA damage inducible transcript 3	DDIT3	P35638	disgenet
DEAD-box helicase 53	DDX53	Q86TM3	disgenet
thymidine phosphorylase	TYMP	P19971	disgenet
enoyl-CoA hydratase, short chain 1	ECHS1	P30084	disgenet
sphingosine-1-phosphate receptor 1	S1PR1	P21453	disgenet
endothelin 1	EDN1	P05305	disgenet
endothelin receptor type A	EDNRA	P25101	disgenet
cortactin	CTTN	Q14247	disgenet
erb-b2 receptor tyrosine kinase 3	ERBB3	P21860	disgenet
erb-b2 receptor tyrosine kinase 4	ERBB4	Q15303	disgenet
von Willebrand factor C and EGF domains	VWCE	Q96DN2	disgenet
ZEB1 antisense RNA 1	ZEB1-AS1		disgenet
Fc fragment of IgG receptor IIIa	FCGR3A	P08637	disgenet
Fc fragment of IgG receptor IIIb	FCGR3B	O75015	disgenet
activating transcription factor 5	ATF5	Q9Y2D1	disgenet
multimerin 1	MMRN1	Q13201	disgenet
sirtuin 2	SIRT2	Q8IXJ6	disgenet
PHD finger protein 8	PHF8	Q9UPP1	disgenet
autophagy related 4B cysteine peptidase	ATG4B	Q9Y4P1	disgenet
PH domain and leucine rich repeat protein phosphatase 1	PHLPP1	O60346	disgenet
ubiquitin specific peptidase 22	USP22	Q9UPT9	disgenet
potassium voltage-gated channel subfamily H member 4	KCNH4	Q9UQ05	disgenet
RING1 and YY1 binding protein	RYBP	Q8N488	disgenet
alpha-methylacyl-CoA racemase	AMACR	Q9UHK6	disgenet
solute carrier family 7 member 11	SLC7A11	Q9UPY5	disgenet
serum/glucocorticoid regulated kinase family member 3	SGK3	Q96BR1	disgenet
frizzled related protein	FRZB	Q92765	disgenet
nuclear receptor subfamily 5 group A member 2	NR5A2	O00482	disgenet
alkaline phosphatase, placental	ALPP	P05187	disgenet
fucosyltransferase 1 (H blood group)	FUT1	P19526	disgenet
fucosyltransferase 4	FUT4	P22083	disgenet
fibroblast growth factor 21	FGF21	Q9NSA1	disgenet
G protein nucleolar 3	GNL3	Q9BVP2	disgenet
ubiquitin specific peptidase 21	USP21	Q9UK80	disgenet
glutamate-cysteine ligase catalytic subunit	GCLC	P48506	disgenet
angiogenin	ANG	P03950	disgenet
C-X-C motif chemokine ligand 17	CXCL17	Q6UXB2	disgenet
LY6/PLAUR domain containing 5	LYPD5	Q6UWN5	disgenet
growth factor receptor bound protein 2	GRB2	P62993	disgenet
nuclear receptor subfamily 3 group C member 1	NR3C1	P04150	disgenet
glutathione S-transferase alpha 1	GSTA1	P08263	disgenet
annexin A1	ANXA1	P04083	disgenet
high density lipoprotein binding protein	HDLBP	Q00341	disgenet
HIC ZBTB transcriptional repressor 1	HIC1	Q14526	disgenet
histidine triad nucleotide binding protein 1	HINT1	P49773	disgenet
hexokinase 1	HK1	P19367	disgenet
major histocompatibility complex, class I, C	HLA-C	P10321	disgenet
major histocompatibility complex, class I, G	HLA-G	P17693	disgenet
heterogeneous nuclear ribonucleoprotein C	HNRNPC	P07910	disgenet
homeobox B7	HOXB7	P09629	disgenet
homeobox B9	HOXB9	P17482	disgenet
hepsin	HPN	P05981	disgenet
hes family bHLH transcription factor 1	HES1	Q14469	disgenet
hydroxysteroid 17-beta dehydrogenase 13	HSD17B13	Q7Z5P4	disgenet
interferon alpha and beta receptor subunit 1	IFNAR1	P17181	disgenet
inhibitor of nuclear factor kappa B kinase subunit beta	IKBKB	O14920	disgenet
TNF receptor superfamily member 9	TNFRSF9	Q07011	disgenet
aquaporin 5	AQP5	P55064	disgenet
inositol polyphosphate phosphatase like 1	INPPL1	O15357	disgenet
interleukin 1 receptor associated kinase 1	IRAK1	P51617	disgenet
integrin subunit alpha 2	ITGA2	P17301	disgenet
A-Raf proto-oncogene, serine/threonine kinase	ARAF	P10398	disgenet
natural killer cell cytotoxicity receptor 3 ligand 1	NCR3LG1	Q68D85	disgenet
killer cell immunoglobulin like receptor, three Ig domains and long cytoplasmic tail 1	KIR3DL1	P43629	disgenet
kininogen 1	KNG1	P01042	disgenet
keratin 8	KRT8	P05787	disgenet
lymphotoxin alpha	LTA	P01374	disgenet
aryl hydrocarbon receptor nuclear translocator like	ARNTL	O00327	disgenet
microRNA 127	MIR127		disgenet
microRNA 129-2	MIR129-2		disgenet
microRNA 136	MIR136		disgenet
microRNA 191	MIR191		disgenet
microRNA 196a-1	MIR196A1		disgenet
microRNA 199b	MIR199B		disgenet
microRNA 211	MIR211		disgenet
microRNA 212	MIR212		disgenet
tumor associated calcium signal transducer 2	TACSTD2	P09758	disgenet
microRNA 296	MIR296		disgenet
microRNA 29b-1	MIR29B1		disgenet
microRNA 29b-2	MIR29B2		disgenet
microRNA 301a	MIR301A		disgenet
microRNA 7-1	MIR7-1		disgenet
microRNA 7-2	MIR7-2		disgenet
microRNA 7-3	MIR7-3		disgenet
MAX dimerization protein 1	MXD1	Q05195	disgenet
SMAD family member 1	SMAD1	Q15797	disgenet
melanoma cell adhesion molecule	MCAM	P43121	disgenet
CD46 molecule	CD46	P15529	disgenet
myocyte enhancer factor 2A	MEF2A	Q02078	disgenet
myocyte enhancer factor 2D	MEF2D	Q14814	disgenet
KIT ligand	KITLG	P21583	disgenet
macrophage migration inhibitory factor	MIF	P14174	disgenet
microRNA 342	MIR342		disgenet
microRNA 346	MIR346		disgenet
microRNA 367	MIR367		disgenet
microRNA 374a	MIR374A		disgenet
microRNA 196b	MIR196B		disgenet
macrophage stimulating 1 receptor	MST1R	Q04912	disgenet
metallothionein 1H	MT1H	P80294	disgenet
metallothionein 1X	MT1X	P80297	disgenet
methylthioadenosine phosphorylase	MTAP	Q13126	disgenet
nudix hydrolase 1	NUDT1	P36639	disgenet
nucleolin	NCL	P19338	disgenet
NEDD8 ubiquitin like modifier	NEDD8	Q15843	disgenet
neural precursor cell expressed, developmentally down-regulated 9	NEDD9	Q14511	disgenet
neurofibromin 2	NF2	P35240	disgenet
NME/NM23 nucleoside diphosphate kinase 2	NME2	P22392	disgenet
nitric oxide synthase 3	NOS3	P29474	disgenet
cellular communication network factor 3	CCN3	P48745	disgenet
purine nucleoside phosphorylase	PNP	P00491	disgenet
5'-nucleotidase ecto	NT5E	P21589	disgenet
neurotensin	NTS	P30990	disgenet
microRNA 377	MIR377		disgenet
microRNA 384	MIR384		disgenet
microRNA 425	MIR425		disgenet
purinergic receptor P2X 5	P2RX5	Q93086	disgenet
double homeobox A pseudogene 9	DUXAP9		disgenet
double homeobox A pseudogene 10	DUXAP10		disgenet
deleted in esophageal cancer 1	DELEC1	Q9P2X7	disgenet
PBX homeobox 3	PBX3	P40426	disgenet
phosphoenolpyruvate carboxykinase 2, mitochondrial	PCK2	Q16822	disgenet
NADH:ubiquinone oxidoreductase subunit A13	NDUFA13	Q9P0J0	disgenet
long intergenic non-protein coding RNA 328	LINC00328		disgenet
doublecortin domain containing 2	DCDC2	Q9UHG0	disgenet
eEF1A lysine and N-terminal methyltransferase	EEF1AKNMT	Q8N6R0	disgenet
6-phosphofructo-2-kinase/fructose-2,6-biphosphatase 3	PFKFB3	Q16875	disgenet
placental growth factor	PGF	P49763	disgenet
phospholipase A2 group IB	PLA2G1B	P04054	disgenet
phospholipase A2 group IVA	PLA2G4A	P47712	disgenet
plasminogen activator, tissue type	PLAT	P00750	disgenet
paired related homeobox 1	PRRX1	P54821	disgenet
UDP glucuronosyltransferase family 1 member A9	UGT1A9	O60656	disgenet
peroxisome proliferator activated receptor delta	PPARD	Q03181	disgenet
castor zinc finger 1	CASZ1	Q86V15	disgenet
protein phosphatase, Mg2+/Mn2+ dependent 1A	PPM1A	P35813	disgenet
autophagy related 16 like 1	ATG16L1	Q676U5	disgenet
arginine vasopressin	AVP	P01185	disgenet
YY1 associated protein 1	YY1AP1	Q9H869	disgenet
zinc finger protein 654	ZNF654	Q8IZM8	disgenet
ArfGAP with SH3 domain, ankyrin repeat and PH domain 3	ASAP3	Q8TDY4	disgenet
protein kinase C beta	PRKCB	P05771	disgenet
histone deacetylase 8	HDAC8	Q9BY41	disgenet
apolipoprotein M	APOM	O95445	disgenet
myeloid derived growth factor	MYDGF	Q969H8	disgenet
alpha-2-glycoprotein 1, zinc-binding	AZGP1	P25311	disgenet
TP73 antisense RNA 1	TP73-AS1		disgenet
polypyrimidine tract binding protein 1	PTBP1	P26599	disgenet
differentiation antagonizing non-protein coding RNA	DANCR	P0C864	disgenet
prostaglandin E receptor 1	PTGER1	P34995	disgenet
prostaglandin E receptor 4	PTGER4	P35408	disgenet
activation induced cytidine deaminase	AICDA	Q9GZX7	disgenet
microRNA 362	MIR362		disgenet
microRNA 452	MIR452		disgenet
microRNA 511	MIR511		disgenet
microRNA 517a	MIR517A		disgenet
microRNA 501	MIR501		disgenet
microRNA 506	MIR506		disgenet
exportin 5	XPO5	Q9HAV4	disgenet
protocadherin 10	PCDH10	Q9P2E7	disgenet
myocardin related transcription factor A	MRTFA	Q969V6	disgenet
ankyrin repeat domain 36B	ANKRD36B	Q8N2N9	disgenet
protein tyrosine phosphatase non-receptor type 13	PTPN13	Q12923	disgenet
paxillin	PXN	P49023	disgenet
RAB1A, member RAS oncogene family	RAB1A	P62820	disgenet
retinol binding protein 4	RBP4	P02753	disgenet
regulatory factor X1	RFX1	P22670	disgenet
ALX homeobox 4	ALX4	Q9H161	disgenet
small nucleolar RNA, C/D box 15A	SNORD15A		disgenet
microRNA 455	MIR455		disgenet
ribosomal protein S15a	RPS15A	P62244	disgenet
S100 calcium binding protein A8	S100A8	P05109	disgenet
suppression of anchorage independence 1	SAI1		disgenet
SATB homeobox 1	SATB1	Q01826	disgenet
C-C motif chemokine ligand 15	CCL15	Q16663	disgenet
X-C motif chemokine ligand 1	XCL1	P47992	disgenet
syndecan 2	SDC2	P34741	disgenet
tubulointerstitial nephritis antigen like 1	TINAGL1	Q9GZM7	disgenet
hepatocellular carcinoma, down-regulated 1	HEPN1	Q6WQI6	disgenet
secreted frizzled related protein 2	SFRP2	Q96HF1	disgenet
exportin 4	XPO4	Q9C0E2	disgenet
biliverdin reductase B	BLVRB	P30043	disgenet
serine hydroxymethyltransferase 2	SHMT2	P34897	disgenet
solute carrier family 5 member 2	SLC5A2	P31639	disgenet
solute carrier family 6 member 8	SLC6A8	P48029	disgenet
bone morphogenetic protein 6	BMP6	P22004	disgenet
heterogeneous nuclear ribonucleoprotein A1 pseudogene 10	HNRNPA1P10		disgenet
SRY-box transcription factor 12	SOX12	O15370	disgenet
steroid 5 alpha-reductase 2	SRD5A2	P31213	disgenet
somatostatin receptor 2	SSTR2	P30874	disgenet
stanniocalcin 1	STC1	P52823	disgenet
serine/threonine kinase 3	STK3	Q13188	disgenet
T-box transcription factor 3	TBX3	O15119	disgenet
HNF1 homeobox B	HNF1B	P35680	disgenet
transcription factor 3	TCF3	P15923	disgenet
microRNA 589	MIR589		disgenet
microRNA 608	MIR608		disgenet
microRNA 92b	MIR92B		disgenet
BTG anti-proliferation factor 1	BTG1	P62324	disgenet
TEA domain transcription factor 1	TEAD1	P28347	disgenet
telomerase associated protein 1	TEP1	Q99973	disgenet
telomeric repeat binding factor 2	TERF2	Q15554	disgenet
trefoil factor 3	TFF3	Q07654	disgenet
transforming growth factor beta 1 induced transcript 1	TGFB1I1	O43294	disgenet
transforming growth factor beta 2	TGFB2	P61812	disgenet
tight junction protein 1	TJP1	Q07157	disgenet
nuclear receptor subfamily 2 group C member 2	NR2C2	P49116	disgenet
chaperonin containing TCP1 subunit 3	CCT3	P49368	disgenet
microRNA 650	MIR650		disgenet
ubiquitin conjugating enzyme E2 I	UBE2I	P63279	disgenet
uncoupling protein 2	UCP2	P55851	disgenet
UDP-glucose ceramide glucosyltransferase	UGCG	Q16739	disgenet
UDP-glucose pyrophosphorylase 2	UGP2	Q16851	disgenet
UDP glucuronosyltransferase family 1 member A complex locus	UGT1A		disgenet
uridine-cytidine kinase 2	UCK2	Q9BZX2	disgenet
upstream transcription factor 1	USF1	P22415	disgenet
von Hippel-Lindau tumor suppressor	VHL	P40337	disgenet
XPC complex subunit, DNA damage recognition and repair factor	XPC	Q01831	disgenet
zinc finger protein X-linked	ZFX	P17010	disgenet
discoidin domain receptor tyrosine kinase 1	DDR1	Q08345	disgenet
ubiquitin specific peptidase 7	USP7	Q93009	disgenet
nucleoporin 37	NUP37	Q8NFH4	disgenet
membrane bound O-acyltransferase domain containing 7	MBOAT7	Q96N66	disgenet
baculoviral IAP repeat containing 7	BIRC7	Q96CA5	disgenet
nuclear receptor subfamily 4 group A member 3	NR4A3	Q92570	disgenet
asparaginase and isoaspartyl peptidase 1	ASRGL1	Q7L266	disgenet
MUS81 structure-specific endonuclease subunit	MUS81	Q96NY9	disgenet
CDK5 regulatory subunit associated protein 3	CDK5RAP3	Q96JB5	disgenet
ubiquitin specific peptidase 5	USP5	P45974	disgenet
actinin alpha 4	ACTN4	O43707	disgenet
thioredoxin domain containing 5	TXNDC5	Q8NBS9	disgenet
caspase 1	CASP1	P29466	disgenet
mitotic arrest deficient 1 like 1	MAD1L1	Q9Y6D9	disgenet
SAP domain containing ribonucleoprotein	SARNP	P82979	disgenet
phospholipid phosphatase 5	PLPP5	Q8NEB5	disgenet
small nucleolar RNA, C/D box 35B	SNORD35B		disgenet
histidine triad nucleotide binding protein 2	HINT2	Q9BX68	disgenet
O-linked N-acetylglucosamine (GlcNAc) transferase	OGT	O15294	disgenet
phosphoinositide-3-kinase regulatory subunit 3	PIK3R3	Q92569	disgenet
chromobox 4	CBX4	O00257	disgenet
small nucleolar RNA, C/D box 14B	SNORD14B		disgenet
small nucleolar RNA, C/D box 14C	SNORD14C		disgenet
small nucleolar RNA, C/D box 14D	SNORD14D		disgenet
small nucleolar RNA, C/D box 14E	SNORD14E		disgenet
basic helix-loop-helix family member e40	BHLHE40	O14503	disgenet
stanniocalcin 2	STC2	O76061	disgenet
tumor protein p63	TP63	Q9H3D4	disgenet
cyclin D2	CCND2	P30279	disgenet
cyclin D3	CCND3	P30281	disgenet
myelin protein zero like 1	MPZL1	O95297	disgenet
cyclin H	CCNH	P51946	disgenet
solute carrier family 16 member 4	SLC16A4	O15374	disgenet
solute carrier family 16 member 3	SLC16A3	O15427	disgenet
intestine specific homeobox	ISX	Q2M1V0	disgenet
lysophosphatidic acid receptor 2	LPAR2	Q9HBW0	disgenet
interleukin 32	IL32	P24001	disgenet
CD14 molecule	CD14	P08571	disgenet
klotho	KL	Q9UEF7	disgenet
forkhead box P2	FOXP2	O15409	disgenet
glutathione S-transferase omega 1	GSTO1	P78417	disgenet
absent in melanoma 2	AIM2	O14862	disgenet
TATA-box binding protein like 1	TBPL1	P62380	disgenet
RNA binding motif protein 39	RBM39	Q14498	disgenet
kinesin family member 20B	KIF20B	Q96Q89	disgenet
CD40 ligand	CD40LG	P29965	disgenet
A-kinase anchoring protein 12	AKAP12	Q02952	disgenet
histone deacetylase 4	HDAC4	P56524	disgenet
SET domain bifurcated histone lysine methyltransferase 1	SETDB1	Q15047	disgenet
ubiquitin associated protein 2 like	UBAP2L	Q14157	disgenet
major vault protein	MVP	Q14764	disgenet
cadherin 2	CDH2	P19022	disgenet
microRNA 675	MIR675		disgenet
steroid receptor RNA activator 1	SRA1	Q9HD15	disgenet
microRNA 298	MIR298		disgenet
microRNA 300	MIR300		disgenet
microRNA 744	MIR744		disgenet
microRNA 665	MIR665		disgenet
microRNA 873	MIR873		disgenet
microRNA 216b	MIR216B		disgenet
microRNA 940	MIR940		disgenet
microRNA 874	MIR874		disgenet
microRNA 889	MIR889		disgenet
microRNA 760	MIR760		disgenet
BCL2 like 10	BCL2L10	Q9HD36	disgenet
cancer susceptibility 11	CASC11		disgenet
microRNA 1275	MIR1275		disgenet
microRNA 1269a	MIR1269A		disgenet
microRNA 1180	MIR1180		disgenet
ZEB2 antisense RNA 1	ZEB2-AS1		disgenet
microRNA 718	MIR718		disgenet
long intergenic non-protein coding RNA 1093	LINC01093		disgenet
DDX11 antisense RNA 1	DDX11-AS1		disgenet
MYC-induced long non-coding RNA	MINCR		disgenet
structural maintenance of chromosomes 4	SMC4	Q9NTJ3	disgenet
TMX2-CTNND1 readthrough (NMD candidate)	TMX2-CTNND1		disgenet
leucine rich pentatricopeptide repeat containing	LRPPRC	P42704	disgenet
tripartite motif containing 28	TRIM28	Q13263	disgenet
lysophosphatidic acid receptor 6	LPAR6	P43657	disgenet
proteasome activator subunit 3	PSME3	P61289	disgenet
mesothelin	MSLN	Q13421	disgenet
ATP binding cassette subfamily C member 4	ABCC4	O15439	disgenet
glutamine amidotransferase like class 1 domain containing 3B	GATD3B	A0A0B4J2D5;P0DPI2	disgenet
cystathionine beta-synthase like	CBSL	P0DN79;P35520	disgenet
tumor protein p53 pathway corepressor 1	TP53COR1		disgenet
semaphorin 3A	SEMA3A	Q14563	disgenet
long intergenic non-protein coding RNA 1287	LINC01287		disgenet
tubulin alpha 1b	TUBA1B	P68363	disgenet
cerebellar degeneration related protein 1	CDR1	P51861	disgenet
interferon induced transmembrane protein 3	IFITM3	Q01628	disgenet
spondin 2	SPON2	Q9BUD6	disgenet
C-type lectin domain containing 10A	CLEC10A	Q8IUN9	disgenet
cyclase associated actin cytoskeleton regulatory protein 1	CAP1	Q01518	disgenet
acidic nuclear phosphoprotein 32 family member B	ANP32B	Q92688	disgenet
WNT signaling pathway activating non-coding RNA	WSPAR		disgenet
chaperonin containing TCP1 subunit 4	CCT4	P50991	disgenet
sperm associated antigen 5	SPAG5	Q96R06	disgenet
SIRT1 antisense RNA	SIRT1-AS		disgenet
CCCTC-binding factor	CTCF	P49711	disgenet
CD226 molecule	CD226	Q15762	disgenet
delta like canonical Notch ligand 3	DLL3	Q9NYJ7	disgenet
cofilin 1	CFL1	P23528	disgenet
nuclear factor of activated T cells 5	NFAT5	O94916	disgenet
placenta enriched 1	PLAC1	Q9HBJ0	disgenet
NIMA related kinase 6	NEK6	Q9HC98	disgenet
CEA cell adhesion molecule 3	CEACAM3	P40198	disgenet
protein phosphatase 1 regulatory subunit 13 like	PPP1R13L	Q8WUF5	disgenet
CEA cell adhesion molecule 7	CEACAM7	Q14002	disgenet
urotensin 2	UTS2	O95399	disgenet
stress induced phosphoprotein 1	STIP1	P31948	disgenet
cytoskeleton associated protein 4	CKAP4	Q07065	disgenet
Pim-2 proto-oncogene, serine/threonine kinase	PIM2	Q9P1W9	disgenet
NUS1 pseudogene 3	NUS1P3		disgenet
WW domain containing E3 ubiquitin protein ligase 1	WWP1	Q9H0M0	disgenet
cell division cycle 37	CDC37	Q16543	disgenet
phosphatase and tensin homolog pseudogene 1	PTENP1		disgenet
interleukin 17F	IL17F	Q96PD4	disgenet
zinc finger protein 689	ZNF689	Q96CS4	disgenet
NUS1 dehydrodolichyl diphosphate synthase subunit	NUS1	Q96E22	disgenet
CKLF like MARVEL transmembrane domain containing 5	CMTM5	Q96DZ9	disgenet
chloride voltage-gated channel 3	CLCN3	P51790	disgenet
signal peptide peptidase like 3	SPPL3	Q8TCT6	disgenet
alcohol dehydrogenase 1A (class I), alpha polypeptide	ADH1A	P07327	disgenet
alcohol dehydrogenase 1C (class I), gamma polypeptide	ADH1C	P00326	disgenet
calponin 1	CNN1	P51911	disgenet
cannabinoid receptor 2	CNR2	P34972	disgenet
alcohol dehydrogenase 5 (class III), chi polypeptide	ADH5	P11766	disgenet
cartilage oligomeric matrix protein	COMP	P49747	disgenet
mitogen-activated protein kinase kinase kinase 8	MAP3K8	P41279	disgenet
carboxypeptidase E	CPE	P16870	disgenet
claudin 4	CLDN4	O14493	disgenet
claudin 3	CLDN3	O15551	disgenet
claudin 7	CLDN7	O95471	disgenet
carbamoyl-phosphate synthase 1	CPS1	P31327	disgenet
VPS37A subunit of ESCRT-I	VPS37A	Q8NEZ2	disgenet
UBX domain protein 2B	UBXN2B	Q14CS0	disgenet
activating transcription factor 2	ATF2	P15336	disgenet
[truncated: 4,410 more rows]
