# Supplementary material for: Mechanisms and network pharmacological analysis of Yangyin Fuzheng Jiedu prescription in the treatment of hepatocellular carcinoma
Source: Cancer Med. 2022 Aug 31;12(3):3237–59. doi: 10.1002/cam4.5064 (PMC9939140; doi:10.1002/cam4.5064)
Supplement: Supplementary file 5 — Appendix S5 [file CAM4-12-3237-s002.xlsx]

## Sheet: bp
GOID	GOTerm	Ontology Source	Term PValue	Term PValue Corrected with Bonferroni step down	Group PValue	Group PValue Corrected with Bonferroni step down	GOLevels	GOGroups	% Associated Genes	Nr. Genes	Associated Genes Found
GO:0060548	negative regulation of cell death	GO_BiologicalProcess-EBI-UniProt-GOA-ACAP-ARAP_08.05.2020_00h00	1.99598e-27	9.64058e-25	1.99598e-27	1.43711e-25	[3, 4, 5]	Group09	4.18994	45	[ALB, AR, AURKA, BAD, BIRC5, CASP3, EDNRB, EGFR, FABP1, FGF2, FLT4, GSK3B, GSTP1, HDAC1, HSP90B1, HSPA5, IGF1R, IL2, KDR, KIT, LGALS3, MCL1, MET, MGMT, MIF, MMP9, MTOR, NFKBIA, NTRK1, PDGFRB, PIK3CA, PIK3CG, PIN1, PLK1, PTGS2, PTK2, RAF1, RARA, RHOA, SHH, SMO, SRC, TERT, TGFBR1, VEGFA]
GO:0043069	negative regulation of programmed cell death	GO_BiologicalProcess-EBI-UniProt-GOA-ACAP-ARAP_08.05.2020_00h00	4.3806e-28	2.12021e-25	1.99598e-27	1.43711e-25	[4, 5, 6]	Group09	4.51282	44	[ALB, AR, AURKA, BAD, BIRC5, CASP3, EDNRB, EGFR, FABP1, FLT4, GSK3B, GSTP1, HDAC1, HSP90B1, HSPA5, IGF1R, IL2, KDR, KIT, LGALS3, MCL1, MET, MGMT, MIF, MMP9, MTOR, NFKBIA, NTRK1, PDGFRB, PIK3CA, PIK3CG, PIN1, PLK1, PTGS2, PTK2, RAF1, RARA, RHOA, SHH, SMO, SRC, TERT, TGFBR1, VEGFA]
GO:0043066	negative regulation of apoptotic process	GO_BiologicalProcess-EBI-UniProt-GOA-ACAP-ARAP_08.05.2020_00h00	3.27706e-26	1.57954e-23	1.99598e-27	1.43711e-25	[5, 6, 7]	Group09	4.38871	42	[ALB, AR, AURKA, BAD, BIRC5, CASP3, EDNRB, EGFR, FABP1, FLT4, GSK3B, GSTP1, HDAC1, HSP90B1, HSPA5, IGF1R, IL2, KDR, LGALS3, MCL1, MGMT, MIF, MMP9, MTOR, NFKBIA, NTRK1, PDGFRB, PIK3CA, PIK3CG, PIN1, PLK1, PTGS2, PTK2, RAF1, RARA, RHOA, SHH, SMO, SRC, TERT, TGFBR1, VEGFA]
GO:0008284	positive regulation of cell population proliferation	GO_BiologicalProcess-EBI-UniProt-GOA-ACAP-ARAP_08.05.2020_00h00	1.01447e-24	4.87961e-22	1.37137e-25	9.46242e-24	[3, 4, 5]	Group55	4.17941	41	[ADAM17, AKR1C2, AR, ARG1, BAD, BIRC5, CD81, CDC25B, CDK4, EDNRB, EGFR, ERBB2, ESR1, FGF2, FLT4, GLI1, HDAC1, IGF1R, IL2, KDR, KIT, MAPK1, MAPK3, MIF, MMP12, MMP2, MMP9, MTOR, NAMPT, PDGFRA, PDGFRB, PTGS2, PTK2, RARA, S1PR1, SHH, SMO, SPHK2, TERT, TGFBR1, VEGFA]
GO:0051347	positive regulation of transferase activity	GO_BiologicalProcess-EBI-UniProt-GOA-ACAP-ARAP_08.05.2020_00h00	2.96614e-21	1.42375e-18	1.23411e-21	7.40467e-20	[5]	Group54	4.49141	34	[ADAM17, BAD, CD81, CDC25B, EGFR, ERBB2, FGF2, FLT4, GSK3A, HSP90AA1, IGF1R, IL2, KDR, KIT, MAP2K1, MAPK1, MAPK3, MET, MIF, MTOR, NTRK1, PDGFRA, PDGFRB, PIK3CA, PIK3CG, PIN1, PLK1, PTK2, RAF1, RET, RHOA, SRC, TGFBR1, VEGFA]
GO:0051347	positive regulation of transferase activity	GO_BiologicalProcess-EBI-UniProt-GOA-ACAP-ARAP_08.05.2020_00h00	2.96614e-21	1.42375e-18	9.56798e-23	6.02783e-21	[5]	Group57	4.49141	34	[ADAM17, BAD, CD81, CDC25B, EGFR, ERBB2, FGF2, FLT4, GSK3A, HSP90AA1, IGF1R, IL2, KDR, KIT, MAP2K1, MAPK1, MAPK3, MET, MIF, MTOR, NTRK1, PDGFRA, PDGFRB, PIK3CA, PIK3CG, PIN1, PLK1, PTK2, RAF1, RET, RHOA, SRC, TGFBR1, VEGFA]
GO:0051347	positive regulation of transferase activity	GO_BiologicalProcess-EBI-UniProt-GOA-ACAP-ARAP_08.05.2020_00h00	2.96614e-21	1.42375e-18	1.87769e-23	1.2205e-21	[5]	Group64	4.49141	34	[ADAM17, BAD, CD81, CDC25B, EGFR, ERBB2, FGF2, FLT4, GSK3A, HSP90AA1, IGF1R, IL2, KDR, KIT, MAP2K1, MAPK1, MAPK3, MET, MIF, MTOR, NTRK1, PDGFRA, PDGFRB, PIK3CA, PIK3CG, PIN1, PLK1, PTK2, RAF1, RET, RHOA, SRC, TGFBR1, VEGFA]
GO:0051347	positive regulation of transferase activity	GO_BiologicalProcess-EBI-UniProt-GOA-ACAP-ARAP_08.05.2020_00h00	2.96614e-21	1.42375e-18	2.92563e-27	2.0772e-25	[5]	Group71	4.49141	34	[ADAM17, BAD, CD81, CDC25B, EGFR, ERBB2, FGF2, FLT4, GSK3A, HSP90AA1, IGF1R, IL2, KDR, KIT, MAP2K1, MAPK1, MAPK3, MET, MIF, MTOR, NTRK1, PDGFRA, PDGFRB, PIK3CA, PIK3CG, PIN1, PLK1, PTK2, RAF1, RET, RHOA, SRC, TGFBR1, VEGFA]
GO:0009611	response to wounding	GO_BiologicalProcess-EBI-UniProt-GOA-ACAP-ARAP_08.05.2020_00h00	1.5069e-20	7.21803e-18	1.23411e-21	7.40467e-20	[3]	Group54	4.47154	33	[ADAM17, ADORA3, ARG1, AURKA, CASP3, CD81, EGFR, ERBB2, FGF2, GLI1, HDAC1, IGFBP1, KDR, KNG1, MAP2K1, MAPK1, MAPK3, MMP12, MTOR, NTRK1, PDGFRA, PDGFRB, PIK3CA, PIK3CG, PLAU, PLG, PTK2, RAF1, RHOA, SHH, SRC, TGFBR1, VEGFA]
GO:0009611	response to wounding	GO_BiologicalProcess-EBI-UniProt-GOA-ACAP-ARAP_08.05.2020_00h00	1.5069e-20	7.21803e-18	2.92563e-27	2.0772e-25	[3]	Group71	4.47154	33	[ADAM17, ADORA3, ARG1, AURKA, CASP3, CD81, EGFR, ERBB2, FGF2, GLI1, HDAC1, IGFBP1, KDR, KNG1, MAP2K1, MAPK1, MAPK3, MMP12, MTOR, NTRK1, PDGFRA, PDGFRB, PIK3CA, PIK3CG, PLAU, PLG, PTK2, RAF1, RHOA, SHH, SRC, TGFBR1, VEGFA]
GO:0033674	positive regulation of kinase activity	GO_BiologicalProcess-EBI-UniProt-GOA-ACAP-ARAP_08.05.2020_00h00	1.01728e-19	4.86262e-17	1.23411e-21	7.40467e-20	[6, 7, 8, 9]	Group54	4.63378	31	[ADAM17, BAD, CD81, CDC25B, EGFR, ERBB2, FGF2, FLT4, HSP90AA1, IGF1R, IL2, KDR, KIT, MAP2K1, MAPK1, MAPK3, MET, MIF, MTOR, NTRK1, PDGFRA, PDGFRB, PIK3CA, PIK3CG, PTK2, RAF1, RET, RHOA, SRC, TGFBR1, VEGFA]
GO:0033674	positive regulation of kinase activity	GO_BiologicalProcess-EBI-UniProt-GOA-ACAP-ARAP_08.05.2020_00h00	1.01728e-19	4.86262e-17	9.56798e-23	6.02783e-21	[6, 7, 8, 9]	Group57	4.63378	31	[ADAM17, BAD, CD81, CDC25B, EGFR, ERBB2, FGF2, FLT4, HSP90AA1, IGF1R, IL2, KDR, KIT, MAP2K1, MAPK1, MAPK3, MET, MIF, MTOR, NTRK1, PDGFRA, PDGFRB, PIK3CA, PIK3CG, PTK2, RAF1, RET, RHOA, SRC, TGFBR1, VEGFA]
GO:0007169	transmembrane receptor protein tyrosine kinase signaling pathway	GO_BiologicalProcess-EBI-UniProt-GOA-ACAP-ARAP_08.05.2020_00h00	4.57562e-18	2.17342e-15	1.87769e-23	1.2205e-21	[5, 6, 7]	Group64	4.05759	31	[ADAM17, AR, CASP3, CDK4, EGFR, ERBB2, FGF2, FLT4, GSK3A, GSK3B, HSP90AA1, IGF1R, IGFBP1, IGFBP3, KDR, KIT, MAPK1, MAPK3, MET, MMP2, MMP9, NTRK1, PDGFRA, PDGFRB, PIK3CA, PTK2, RAF1, RET, RHOA, SRC, VEGFA]
GO:0033674	positive regulation of kinase activity	GO_BiologicalProcess-EBI-UniProt-GOA-ACAP-ARAP_08.05.2020_00h00	1.01728e-19	4.86262e-17	1.87769e-23	1.2205e-21	[6, 7, 8, 9]	Group64	4.63378	31	[ADAM17, BAD, CD81, CDC25B, EGFR, ERBB2, FGF2, FLT4, HSP90AA1, IGF1R, IL2, KDR, KIT, MAP2K1, MAPK1, MAPK3, MET, MIF, MTOR, NTRK1, PDGFRA, PDGFRB, PIK3CA, PIK3CG, PTK2, RAF1, RET, RHOA, SRC, TGFBR1, VEGFA]
GO:0007169	transmembrane receptor protein tyrosine kinase signaling pathway	GO_BiologicalProcess-EBI-UniProt-GOA-ACAP-ARAP_08.05.2020_00h00	4.57562e-18	2.17342e-15	2.92563e-27	2.0772e-25	[5, 6, 7]	Group71	4.05759	31	[ADAM17, AR, CASP3, CDK4, EGFR, ERBB2, FGF2, FLT4, GSK3A, GSK3B, HSP90AA1, IGF1R, IGFBP1, IGFBP3, KDR, KIT, MAPK1, MAPK3, MET, MMP2, MMP9, NTRK1, PDGFRA, PDGFRB, PIK3CA, PTK2, RAF1, RET, RHOA, SRC, VEGFA]
GO:0033674	positive regulation of kinase activity	GO_BiologicalProcess-EBI-UniProt-GOA-ACAP-ARAP_08.05.2020_00h00	1.01728e-19	4.86262e-17	2.92563e-27	2.0772e-25	[6, 7, 8, 9]	Group71	4.63378	31	[ADAM17, BAD, CD81, CDC25B, EGFR, ERBB2, FGF2, FLT4, HSP90AA1, IGF1R, IL2, KDR, KIT, MAP2K1, MAPK1, MAPK3, MET, MIF, MTOR, NTRK1, PDGFRA, PDGFRB, PIK3CA, PIK3CG, PTK2, RAF1, RET, RHOA, SRC, TGFBR1, VEGFA]
GO:0040017	positive regulation of locomotion	GO_BiologicalProcess-EBI-UniProt-GOA-ACAP-ARAP_08.05.2020_00h00	6.24659e-18	2.96089e-15	1.87769e-23	1.2205e-21	[2, 3, 4]	Group64	4.69012	28	[ADAM17, EGFR, FGF2, FLT4, HSPA5, IGF1R, KDR, KIT, LGALS3, MAPK1, MAPK3, MET, MMP14, MMP9, MTOR, PDGFRA, PDGFRB, PLAU, PTGS2, PTK2, RET, RHOA, S1PR1, SMO, SRC, TERT, TGFBR1, VEGFA]
GO:0051272	positive regulation of cellular component movement	GO_BiologicalProcess-EBI-UniProt-GOA-ACAP-ARAP_08.05.2020_00h00	6.81559e-18	3.22378e-15	1.87769e-23	1.2205e-21	[3, 4, 5]	Group64	4.67446	28	[ADAM17, EGFR, FGF2, FLT4, HSPA5, IGF1R, KDR, KIT, LGALS3, MAPK1, MAPK3, MET, MMP14, MMP9, MTOR, PDGFRA, PDGFRB, PLAU, PTGS2, PTK2, RET, RHOA, S1PR1, SMO, SRC, TERT, TGFBR1, VEGFA]
GO:2000147	positive regulation of cell motility	GO_BiologicalProcess-EBI-UniProt-GOA-ACAP-ARAP_08.05.2020_00h00	3.07267e-18	1.46259e-15	1.87769e-23	1.2205e-21	[3, 4, 5, 6]	Group64	4.81928	28	[ADAM17, EGFR, FGF2, FLT4, HSPA5, IGF1R, KDR, KIT, LGALS3, MAPK1, MAPK3, MET, MMP14, MMP9, MTOR, PDGFRA, PDGFRB, PLAU, PTGS2, PTK2, RET, RHOA, S1PR1, SMO, SRC, TERT, TGFBR1, VEGFA]
GO:0030335	positive regulation of cell migration	GO_BiologicalProcess-EBI-UniProt-GOA-ACAP-ARAP_08.05.2020_00h00	1.01616e-18	4.84709e-16	1.87769e-23	1.2205e-21	[4, 5, 6, 7]	Group64	5.02693	28	[ADAM17, EGFR, FGF2, FLT4, HSPA5, IGF1R, KDR, KIT, LGALS3, MAPK1, MAPK3, MET, MMP14, MMP9, MTOR, PDGFRA, PDGFRB, PLAU, PTGS2, PTK2, RET, RHOA, S1PR1, SMO, SRC, TERT, TGFBR1, VEGFA]
GO:0040017	positive regulation of locomotion	GO_BiologicalProcess-EBI-UniProt-GOA-ACAP-ARAP_08.05.2020_00h00	6.24659e-18	2.96089e-15	2.92563e-27	2.0772e-25	[2, 3, 4]	Group71	4.69012	28	[ADAM17, EGFR, FGF2, FLT4, HSPA5, IGF1R, KDR, KIT, LGALS3, MAPK1, MAPK3, MET, MMP14, MMP9, MTOR, PDGFRA, PDGFRB, PLAU, PTGS2, PTK2, RET, RHOA, S1PR1, SMO, SRC, TERT, TGFBR1, VEGFA]
GO:0051272	positive regulation of cellular component movement	GO_BiologicalProcess-EBI-UniProt-GOA-ACAP-ARAP_08.05.2020_00h00	6.81559e-18	3.22378e-15	2.92563e-27	2.0772e-25	[3, 4, 5]	Group71	4.67446	28	[ADAM17, EGFR, FGF2, FLT4, HSPA5, IGF1R, KDR, KIT, LGALS3, MAPK1, MAPK3, MET, MMP14, MMP9, MTOR, PDGFRA, PDGFRB, PLAU, PTGS2, PTK2, RET, RHOA, S1PR1, SMO, SRC, TERT, TGFBR1, VEGFA]
GO:2000147	positive regulation of cell motility	GO_BiologicalProcess-EBI-UniProt-GOA-ACAP-ARAP_08.05.2020_00h00	3.07267e-18	1.46259e-15	2.92563e-27	2.0772e-25	[3, 4, 5, 6]	Group71	4.81928	28	[ADAM17, EGFR, FGF2, FLT4, HSPA5, IGF1R, KDR, KIT, LGALS3, MAPK1, MAPK3, MET, MMP14, MMP9, MTOR, PDGFRA, PDGFRB, PLAU, PTGS2, PTK2, RET, RHOA, S1PR1, SMO, SRC, TERT, TGFBR1, VEGFA]
GO:0030335	positive regulation of cell migration	GO_BiologicalProcess-EBI-UniProt-GOA-ACAP-ARAP_08.05.2020_00h00	1.01616e-18	4.84709e-16	2.92563e-27	2.0772e-25	[4, 5, 6, 7]	Group71	5.02693	28	[ADAM17, EGFR, FGF2, FLT4, HSPA5, IGF1R, KDR, KIT, LGALS3, MAPK1, MAPK3, MET, MMP14, MMP9, MTOR, PDGFRA, PDGFRB, PLAU, PTGS2, PTK2, RET, RHOA, S1PR1, SMO, SRC, TERT, TGFBR1, VEGFA]
GO:0042060	wound healing	GO_BiologicalProcess-EBI-UniProt-GOA-ACAP-ARAP_08.05.2020_00h00	1.20401e-16	5.62272e-14	1.23411e-21	7.40467e-20	[4]	Group54	4.41899	27	[ADAM17, CASP3, CD81, EGFR, ERBB2, FGF2, HDAC1, IGFBP1, KDR, KNG1, MAPK1, MAPK3, MMP12, MTOR, PDGFRA, PDGFRB, PIK3CA, PIK3CG, PLAU, PLG, PTK2, RAF1, RHOA, SHH, SRC, TGFBR1, VEGFA]
GO:0042060	wound healing	GO_BiologicalProcess-EBI-UniProt-GOA-ACAP-ARAP_08.05.2020_00h00	1.20401e-16	5.62272e-14	2.92563e-27	2.0772e-25	[4]	Group71	4.41899	27	[ADAM17, CASP3, CD81, EGFR, ERBB2, FGF2, HDAC1, IGFBP1, KDR, KNG1, MAPK1, MAPK3, MMP12, MTOR, PDGFRA, PDGFRB, PIK3CA, PIK3CG, PLAU, PLG, PTK2, RAF1, RHOA, SHH, SRC, TGFBR1, VEGFA]
GO:0045860	positive regulation of protein kinase activity	GO_BiologicalProcess-EBI-UniProt-GOA-ACAP-ARAP_08.05.2020_00h00	5.37598e-15	2.4837e-12	1.23411e-21	7.40467e-20	[7, 8, 9, 10]	Group54	4.23012	25	[ADAM17, CD81, CDC25B, EGFR, ERBB2, FGF2, HSP90AA1, IGF1R, KIT, MAP2K1, MAPK1, MAPK3, MIF, MTOR, NTRK1, PDGFRB, PIK3CA, PIK3CG, PTK2, RAF1, RET, RHOA, SRC, TGFBR1, VEGFA]
GO:0048608	reproductive structure development	GO_BiologicalProcess-EBI-UniProt-GOA-ACAP-ARAP_08.05.2020_00h00	4.7468e-17	2.23099e-14	5.39733e-18	2.59072e-16	[3, 4, 5, 6]	Group56	5.18672	25	[AR, CASP3, CTSB, EGFR, ESR1, GLI1, HSPA5, KIT, MAP2K1, MAPK1, MAPK3, MME, MMP12, MMP14, NTRK1, PDGFRA, PDGFRB, PLG, PTGS2, PTK2, RARA, SHH, SRC, TGFBR1, VEGFA]
GO:0061458	reproductive system development	GO_BiologicalProcess-EBI-UniProt-GOA-ACAP-ARAP_08.05.2020_00h00	5.76387e-17	2.70325e-14	5.39733e-18	2.59072e-16	[4, 5]	Group56	5.14403	25	[AR, CASP3, CTSB, EGFR, ESR1, GLI1, HSPA5, KIT, MAP2K1, MAPK1, MAPK3, MME, MMP12, MMP14, NTRK1, PDGFRA, PDGFRB, PLG, PTGS2, PTK2, RARA, SHH, SRC, TGFBR1, VEGFA]
GO:0045860	positive regulation of protein kinase activity	GO_BiologicalProcess-EBI-UniProt-GOA-ACAP-ARAP_08.05.2020_00h00	5.37598e-15	2.4837e-12	9.56798e-23	6.02783e-21	[7, 8, 9, 10]	Group57	4.23012	25	[ADAM17, CD81, CDC25B, EGFR, ERBB2, FGF2, HSP90AA1, IGF1R, KIT, MAP2K1, MAPK1, MAPK3, MIF, MTOR, NTRK1, PDGFRB, PIK3CA, PIK3CG, PTK2, RAF1, RET, RHOA, SRC, TGFBR1, VEGFA]
GO:0071900	regulation of protein serine/threonine kinase activity	GO_BiologicalProcess-EBI-UniProt-GOA-ACAP-ARAP_08.05.2020_00h00	1.16667e-15	5.42502e-13	9.56798e-23	6.02783e-21	[7, 8, 9, 10]	Group57	4.5208	25	[ADAM17, CASP3, CD81, CDC25A, CDK4, EGFR, ERBB2, FGF2, GSTP1, IGF1R, KIT, MAP2K1, MAPK1, MAPK3, MIF, NTRK1, PDGFRB, PIK3CG, PLK1, RAF1, RET, RHOA, SRC, TGFBR1, VEGFA]
GO:0048608	reproductive structure development	GO_BiologicalProcess-EBI-UniProt-GOA-ACAP-ARAP_08.05.2020_00h00	4.7468e-17	2.23099e-14	1.01736e-24	6.81628e-23	[3, 4, 5, 6]	Group61	5.18672	25	[AR, CASP3, CTSB, EGFR, ESR1, GLI1, HSPA5, KIT, MAP2K1, MAPK1, MAPK3, MME, MMP12, MMP14, NTRK1, PDGFRA, PDGFRB, PLG, PTGS2, PTK2, RARA, SHH, SRC, TGFBR1, VEGFA]
GO:0061458	reproductive system development	GO_BiologicalProcess-EBI-UniProt-GOA-ACAP-ARAP_08.05.2020_00h00	5.76387e-17	2.70325e-14	1.01736e-24	6.81628e-23	[4, 5]	Group61	5.14403	25	[AR, CASP3, CTSB, EGFR, ESR1, GLI1, HSPA5, KIT, MAP2K1, MAPK1, MAPK3, MME, MMP12, MMP14, NTRK1, PDGFRA, PDGFRB, PLG, PTGS2, PTK2, RARA, SHH, SRC, TGFBR1, VEGFA]
GO:0048608	reproductive structure development	GO_BiologicalProcess-EBI-UniProt-GOA-ACAP-ARAP_08.05.2020_00h00	4.7468e-17	2.23099e-14	7.52709e-20	4.36571e-18	[3, 4, 5, 6]	Group62	5.18672	25	[AR, CASP3, CTSB, EGFR, ESR1, GLI1, HSPA5, KIT, MAP2K1, MAPK1, MAPK3, MME, MMP12, MMP14, NTRK1, PDGFRA, PDGFRB, PLG, PTGS2, PTK2, RARA, SHH, SRC, TGFBR1, VEGFA]
GO:0061458	reproductive system development	GO_BiologicalProcess-EBI-UniProt-GOA-ACAP-ARAP_08.05.2020_00h00	5.76387e-17	2.70325e-14	7.52709e-20	4.36571e-18	[4, 5]	Group62	5.14403	25	[AR, CASP3, CTSB, EGFR, ESR1, GLI1, HSPA5, KIT, MAP2K1, MAPK1, MAPK3, MME, MMP12, MMP14, NTRK1, PDGFRA, PDGFRB, PLG, PTGS2, PTK2, RARA, SHH, SRC, TGFBR1, VEGFA]
GO:0045860	positive regulation of protein kinase activity	GO_BiologicalProcess-EBI-UniProt-GOA-ACAP-ARAP_08.05.2020_00h00	5.37598e-15	2.4837e-12	1.87769e-23	1.2205e-21	[7, 8, 9, 10]	Group64	4.23012	25	[ADAM17, CD81, CDC25B, EGFR, ERBB2, FGF2, HSP90AA1, IGF1R, KIT, MAP2K1, MAPK1, MAPK3, MIF, MTOR, NTRK1, PDGFRB, PIK3CA, PIK3CG, PTK2, RAF1, RET, RHOA, SRC, TGFBR1, VEGFA]
GO:0048608	reproductive structure development	GO_BiologicalProcess-EBI-UniProt-GOA-ACAP-ARAP_08.05.2020_00h00	4.7468e-17	2.23099e-14	8.11324e-20	4.62455e-18	[3, 4, 5, 6]	Group65	5.18672	25	[AR, CASP3, CTSB, EGFR, ESR1, GLI1, HSPA5, KIT, MAP2K1, MAPK1, MAPK3, MME, MMP12, MMP14, NTRK1, PDGFRA, PDGFRB, PLG, PTGS2, PTK2, RARA, SHH, SRC, TGFBR1, VEGFA]
GO:0061458	reproductive system development	GO_BiologicalProcess-EBI-UniProt-GOA-ACAP-ARAP_08.05.2020_00h00	5.76387e-17	2.70325e-14	8.11324e-20	4.62455e-18	[4, 5]	Group65	5.14403	25	[AR, CASP3, CTSB, EGFR, ESR1, GLI1, HSPA5, KIT, MAP2K1, MAPK1, MAPK3, MME, MMP12, MMP14, NTRK1, PDGFRA, PDGFRB, PLG, PTGS2, PTK2, RARA, SHH, SRC, TGFBR1, VEGFA]
GO:0045860	positive regulation of protein kinase activity	GO_BiologicalProcess-EBI-UniProt-GOA-ACAP-ARAP_08.05.2020_00h00	5.37598e-15	2.4837e-12	2.92563e-27	2.0772e-25	[7, 8, 9, 10]	Group71	4.23012	25	[ADAM17, CD81, CDC25B, EGFR, ERBB2, FGF2, HSP90AA1, IGF1R, KIT, MAP2K1, MAPK1, MAPK3, MIF, MTOR, NTRK1, PDGFRB, PIK3CA, PIK3CG, PTK2, RAF1, RET, RHOA, SRC, TGFBR1, VEGFA]
GO:0071900	regulation of protein serine/threonine kinase activity	GO_BiologicalProcess-EBI-UniProt-GOA-ACAP-ARAP_08.05.2020_00h00	1.16667e-15	5.42502e-13	2.92563e-27	2.0772e-25	[7, 8, 9, 10]	Group71	4.5208	25	[ADAM17, CASP3, CD81, CDC25A, CDK4, EGFR, ERBB2, FGF2, GSTP1, IGF1R, KIT, MAP2K1, MAPK1, MAPK3, MIF, NTRK1, PDGFRB, PIK3CG, PLK1, RAF1, RET, RHOA, SRC, TGFBR1, VEGFA]
GO:0048608	reproductive structure development	GO_BiologicalProcess-EBI-UniProt-GOA-ACAP-ARAP_08.05.2020_00h00	4.7468e-17	2.23099e-14	6.08166e-24	4.0139e-22	[3, 4, 5, 6]	Group72	5.18672	25	[AR, CASP3, CTSB, EGFR, ESR1, GLI1, HSPA5, KIT, MAP2K1, MAPK1, MAPK3, MME, MMP12, MMP14, NTRK1, PDGFRA, PDGFRB, PLG, PTGS2, PTK2, RARA, SHH, SRC, TGFBR1, VEGFA]
GO:0061458	reproductive system development	GO_BiologicalProcess-EBI-UniProt-GOA-ACAP-ARAP_08.05.2020_00h00	5.76387e-17	2.70325e-14	6.08166e-24	4.0139e-22	[4, 5]	Group72	5.14403	25	[AR, CASP3, CTSB, EGFR, ESR1, GLI1, HSPA5, KIT, MAP2K1, MAPK1, MAPK3, MME, MMP12, MMP14, NTRK1, PDGFRA, PDGFRB, PLG, PTGS2, PTK2, RARA, SHH, SRC, TGFBR1, VEGFA]
GO:0045860	positive regulation of protein kinase activity	GO_BiologicalProcess-EBI-UniProt-GOA-ACAP-ARAP_08.05.2020_00h00	5.37598e-15	2.4837e-12	6.08166e-24	4.0139e-22	[7, 8, 9, 10]	Group72	4.23012	25	[ADAM17, CD81, CDC25B, EGFR, ERBB2, FGF2, HSP90AA1, IGF1R, KIT, MAP2K1, MAPK1, MAPK3, MIF, MTOR, NTRK1, PDGFRB, PIK3CA, PIK3CG, PTK2, RAF1, RET, RHOA, SRC, TGFBR1, VEGFA]
GO:0071900	regulation of protein serine/threonine kinase activity	GO_BiologicalProcess-EBI-UniProt-GOA-ACAP-ARAP_08.05.2020_00h00	1.16667e-15	5.42502e-13	6.08166e-24	4.0139e-22	[7, 8, 9, 10]	Group72	4.5208	25	[ADAM17, CASP3, CD81, CDC25A, CDK4, EGFR, ERBB2, FGF2, GSTP1, IGF1R, KIT, MAP2K1, MAPK1, MAPK3, MIF, NTRK1, PDGFRB, PIK3CG, PLK1, RAF1, RET, RHOA, SRC, TGFBR1, VEGFA]
GO:0050673	epithelial cell proliferation	GO_BiologicalProcess-EBI-UniProt-GOA-ACAP-ARAP_08.05.2020_00h00	4.66232e-17	2.19595e-14	1.37137e-25	9.46242e-24	[3]	Group55	5.55556	24	[ADAM17, AR, ARG1, BAD, BIRC5, EDNRB, EGFR, ERBB2, ESR1, FGF2, FLT4, GLI1, IGFBP3, KDR, KIT, MAP2K1, MAPK1, MMP12, MMP14, MTOR, SHH, SMO, TGFBR1, VEGFA]
GO:0050673	epithelial cell proliferation	GO_BiologicalProcess-EBI-UniProt-GOA-ACAP-ARAP_08.05.2020_00h00	4.66232e-17	2.19595e-14	1.01736e-24	6.81628e-23	[3]	Group61	5.55556	24	[ADAM17, AR, ARG1, BAD, BIRC5, EDNRB, EGFR, ERBB2, ESR1, FGF2, FLT4, GLI1, IGFBP3, KDR, KIT, MAP2K1, MAPK1, MMP12, MMP14, MTOR, SHH, SMO, TGFBR1, VEGFA]
GO:0050673	epithelial cell proliferation	GO_BiologicalProcess-EBI-UniProt-GOA-ACAP-ARAP_08.05.2020_00h00	4.66232e-17	2.19595e-14	4.20509e-27	2.94357e-25	[3]	Group70	5.55556	24	[ADAM17, AR, ARG1, BAD, BIRC5, EDNRB, EGFR, ERBB2, ESR1, FGF2, FLT4, GLI1, IGFBP3, KDR, KIT, MAP2K1, MAPK1, MMP12, MMP14, MTOR, SHH, SMO, TGFBR1, VEGFA]
GO:0050673	epithelial cell proliferation	GO_BiologicalProcess-EBI-UniProt-GOA-ACAP-ARAP_08.05.2020_00h00	4.66232e-17	2.19595e-14	2.92563e-27	2.0772e-25	[3]	Group71	5.55556	24	[ADAM17, AR, ARG1, BAD, BIRC5, EDNRB, EGFR, ERBB2, ESR1, FGF2, FLT4, GLI1, IGFBP3, KDR, KIT, MAP2K1, MAPK1, MMP12, MMP14, MTOR, SHH, SMO, TGFBR1, VEGFA]
GO:0032103	positive regulation of response to external stimulus	GO_BiologicalProcess-EBI-UniProt-GOA-ACAP-ARAP_08.05.2020_00h00	7.51354e-13	3.35855e-10	1.23411e-21	7.40467e-20	[3, 4, 5]	Group54	4.0367	22	[ADAM17, ARG1, CD81, EGFR, FGF2, IL2, KDR, MAPK1, MAPK3, MET, MIF, MMP12, NFKBIA, PDGFRB, PIK3CG, PLG, PTGS2, PTK2, RAF1, S1PR1, SRC, VEGFA]
GO:0048732	gland development	GO_BiologicalProcess-EBI-UniProt-GOA-ACAP-ARAP_08.05.2020_00h00	1.83678e-13	8.339e-11	8.17907e-23	5.2346e-21	[4, 5, 6]	Group58	4.33071	22	[AR, ARG1, AURKA, EGFR, ESR1, GC, GLI1, MAP2K1, MAPK1, MAPK3, MET, MGMT, PDGFRA, PDGFRB, PIK3CA, RAF1, RARA, SHH, SMO, SRC, TGFBR1, VEGFA]
GO:0048732	gland development	GO_BiologicalProcess-EBI-UniProt-GOA-ACAP-ARAP_08.05.2020_00h00	1.83678e-13	8.339e-11	1.01736e-24	6.81628e-23	[4, 5, 6]	Group61	4.33071	22	[AR, ARG1, AURKA, EGFR, ESR1, GC, GLI1, MAP2K1, MAPK1, MAPK3, MET, MGMT, PDGFRA, PDGFRB, PIK3CA, RAF1, RARA, SHH, SMO, SRC, TGFBR1, VEGFA]
GO:0048732	gland development	GO_BiologicalProcess-EBI-UniProt-GOA-ACAP-ARAP_08.05.2020_00h00	1.83678e-13	8.339e-11	7.52709e-20	4.36571e-18	[4, 5, 6]	Group62	4.33071	22	[AR, ARG1, AURKA, EGFR, ESR1, GC, GLI1, MAP2K1, MAPK1, MAPK3, MET, MGMT, PDGFRA, PDGFRB, PIK3CA, RAF1, RARA, SHH, SMO, SRC, TGFBR1, VEGFA]
GO:0048732	gland development	GO_BiologicalProcess-EBI-UniProt-GOA-ACAP-ARAP_08.05.2020_00h00	1.83678e-13	8.339e-11	2.10306e-19	1.17771e-17	[4, 5, 6]	Group67	4.33071	22	[AR, ARG1, AURKA, EGFR, ESR1, GC, GLI1, MAP2K1, MAPK1, MAPK3, MET, MGMT, PDGFRA, PDGFRB, PIK3CA, RAF1, RARA, SHH, SMO, SRC, TGFBR1, VEGFA]
GO:0032103	positive regulation of response to external stimulus	GO_BiologicalProcess-EBI-UniProt-GOA-ACAP-ARAP_08.05.2020_00h00	7.51354e-13	3.35855e-10	2.92563e-27	2.0772e-25	[3, 4, 5]	Group71	4.0367	22	[ADAM17, ARG1, CD81, EGFR, FGF2, IL2, KDR, MAPK1, MAPK3, MET, MIF, MMP12, NFKBIA, PDGFRB, PIK3CG, PLG, PTGS2, PTK2, RAF1, S1PR1, SRC, VEGFA]
GO:0048732	gland development	GO_BiologicalProcess-EBI-UniProt-GOA-ACAP-ARAP_08.05.2020_00h00	1.83678e-13	8.339e-11	6.08166e-24	4.0139e-22	[4, 5, 6]	Group72	4.33071	22	[AR, ARG1, AURKA, EGFR, ESR1, GC, GLI1, MAP2K1, MAPK1, MAPK3, MET, MGMT, PDGFRA, PDGFRB, PIK3CA, RAF1, RARA, SHH, SMO, SRC, TGFBR1, VEGFA]
GO:0018209	peptidyl-serine modification	GO_BiologicalProcess-EBI-UniProt-GOA-ACAP-ARAP_08.05.2020_00h00	2.85068e-15	1.32272e-12	2.85068e-15	1.16878e-13	[7, 8]	Group17	5.7377	21	[AURKA, EGFR, GSK3A, GSK3B, HSP90AA1, MAPK1, MAPK3, MIF, MKNK1, MTOR, NEK6, PARP1, PIK3CA, PLK1, PTGS2, RAF1, RET, SGK1, SRC, TGFBR1, VEGFA]
GO:0006979	response to oxidative stress	GO_BiologicalProcess-EBI-UniProt-GOA-ACAP-ARAP_08.05.2020_00h00	7.32082e-13	3.28705e-10	2.16543e-19	1.19099e-17	[3]	Group36	4.32099	21	[ARG1, BAD, CA3, CASP3, EGFR, FABP1, GSTP1, MAPK1, MAPK3, MCL1, MET, MGMT, MMP14, MMP2, MMP3, MMP9, PARP1, PDGFRA, PDGFRB, PTGS2, SRC]
GO:0070482	response to oxygen levels	GO_BiologicalProcess-EBI-UniProt-GOA-ACAP-ARAP_08.05.2020_00h00	3.41503e-14	1.5675e-11	5.7126e-22	3.54181e-20	[3]	Group51	5.06024	21	[ADAM17, BAD, CASP3, CDK4, FABP1, HSP90B1, MMP14, MMP2, MTOR, NAMPT, NOS2, PDGFRB, PGK1, PIN1, PLAU, PTGS2, RAF1, RHOA, SRC, TERT, VEGFA]
GO:0018212	peptidyl-tyrosine modification	GO_BiologicalProcess-EBI-UniProt-GOA-ACAP-ARAP_08.05.2020_00h00	3.9329e-14	1.80127e-11	1.23411e-21	7.40467e-20	[7, 8]	Group54	5.02392	21	[ADAM17, CD81, EGFR, ERBB2, FLT4, IGF1R, IL2, KDR, KIT, MAP2K1, MAPK3, MET, MIF, MTOR, NTRK1, PDGFRA, PDGFRB, PTK2, RET, SRC, VEGFA]
GO:0018108	peptidyl-tyrosine phosphorylation	GO_BiologicalProcess-EBI-UniProt-GOA-ACAP-ARAP_08.05.2020_00h00	3.41503e-14	1.5675e-11	1.23411e-21	7.40467e-20	[7, 8, 9]	Group54	5.06024	21	[ADAM17, CD81, EGFR, ERBB2, FLT4, IGF1R, IL2, KDR, KIT, MAP2K1, MAPK3, MET, MIF, MTOR, NTRK1, PDGFRA, PDGFRB, PTK2, RET, SRC, VEGFA]
GO:0018212	peptidyl-tyrosine modification	GO_BiologicalProcess-EBI-UniProt-GOA-ACAP-ARAP_08.05.2020_00h00	3.9329e-14	1.80127e-11	1.78412e-18	8.9206e-17	[7, 8]	Group60	5.02392	21	[ADAM17, CD81, EGFR, ERBB2, FLT4, IGF1R, IL2, KDR, KIT, MAP2K1, MAPK3, MET, MIF, MTOR, NTRK1, PDGFRA, PDGFRB, PTK2, RET, SRC, VEGFA]
GO:0018108	peptidyl-tyrosine phosphorylation	GO_BiologicalProcess-EBI-UniProt-GOA-ACAP-ARAP_08.05.2020_00h00	3.41503e-14	1.5675e-11	1.78412e-18	8.9206e-17	[7, 8, 9]	Group60	5.06024	21	[ADAM17, CD81, EGFR, ERBB2, FLT4, IGF1R, IL2, KDR, KIT, MAP2K1, MAPK3, MET, MIF, MTOR, NTRK1, PDGFRA, PDGFRB, PTK2, RET, SRC, VEGFA]
GO:0018212	peptidyl-tyrosine modification	GO_BiologicalProcess-EBI-UniProt-GOA-ACAP-ARAP_08.05.2020_00h00	3.9329e-14	1.80127e-11	1.87769e-23	1.2205e-21	[7, 8]	Group64	5.02392	21	[ADAM17, CD81, EGFR, ERBB2, FLT4, IGF1R, IL2, KDR, KIT, MAP2K1, MAPK3, MET, MIF, MTOR, NTRK1, PDGFRA, PDGFRB, PTK2, RET, SRC, VEGFA]
GO:0018108	peptidyl-tyrosine phosphorylation	GO_BiologicalProcess-EBI-UniProt-GOA-ACAP-ARAP_08.05.2020_00h00	3.41503e-14	1.5675e-11	1.87769e-23	1.2205e-21	[7, 8, 9]	Group64	5.06024	21	[ADAM17, CD81, EGFR, ERBB2, FLT4, IGF1R, IL2, KDR, KIT, MAP2K1, MAPK3, MET, MIF, MTOR, NTRK1, PDGFRA, PDGFRB, PTK2, RET, SRC, VEGFA]
GO:0006979	response to oxidative stress	GO_BiologicalProcess-EBI-UniProt-GOA-ACAP-ARAP_08.05.2020_00h00	7.32082e-13	3.28705e-10	2.43474e-25	1.65562e-23	[3]	Group66	4.32099	21	[ARG1, BAD, CA3, CASP3, EGFR, FABP1, GSTP1, MAPK1, MAPK3, MCL1, MET, MGMT, MMP14, MMP2, MMP3, MMP9, PARP1, PDGFRA, PDGFRB, PTGS2, SRC]
GO:0018212	peptidyl-tyrosine modification	GO_BiologicalProcess-EBI-UniProt-GOA-ACAP-ARAP_08.05.2020_00h00	3.9329e-14	1.80127e-11	2.92563e-27	2.0772e-25	[7, 8]	Group71	5.02392	21	[ADAM17, CD81, EGFR, ERBB2, FLT4, IGF1R, IL2, KDR, KIT, MAP2K1, MAPK3, MET, MIF, MTOR, NTRK1, PDGFRA, PDGFRB, PTK2, RET, SRC, VEGFA]
GO:0018108	peptidyl-tyrosine phosphorylation	GO_BiologicalProcess-EBI-UniProt-GOA-ACAP-ARAP_08.05.2020_00h00	3.41503e-14	1.5675e-11	2.92563e-27	2.0772e-25	[7, 8, 9]	Group71	5.06024	21	[ADAM17, CD81, EGFR, ERBB2, FLT4, IGF1R, IL2, KDR, KIT, MAP2K1, MAPK3, MET, MIF, MTOR, NTRK1, PDGFRA, PDGFRB, PTK2, RET, SRC, VEGFA]
GO:0001101	response to acid chemical	GO_BiologicalProcess-EBI-UniProt-GOA-ACAP-ARAP_08.05.2020_00h00	6.18353e-14	2.81969e-11	1.86892e-15	7.84948e-14	[3]	Group10	5.30504	20	[AKR1C2, ARG1, BAD, CASP3, CDK4, EGFR, GSTP1, KDR, MGMT, MMP2, MTOR, NTRK1, PDGFRA, PDGFRB, PTGS2, RARA, RET, RHOA, SRC, VEGFA]
GO:0018105	peptidyl-serine phosphorylation	GO_BiologicalProcess-EBI-UniProt-GOA-ACAP-ARAP_08.05.2020_00h00	8.30781e-15	3.8299e-12	2.85068e-15	1.16878e-13	[7, 8, 9]	Group17	5.8997	20	[AURKA, EGFR, GSK3A, GSK3B, HSP90AA1, MAPK1, MAPK3, MIF, MKNK1, MTOR, NEK6, PIK3CA, PLK1, PTGS2, RAF1, RET, SGK1, SRC, TGFBR1, VEGFA]
GO:0001101	response to acid chemical	GO_BiologicalProcess-EBI-UniProt-GOA-ACAP-ARAP_08.05.2020_00h00	6.18353e-14	2.81969e-11	2.52769e-12	7.83585e-11	[3]	Group32	5.30504	20	[AKR1C2, ARG1, BAD, CASP3, CDK4, EGFR, GSTP1, KDR, MGMT, MMP2, MTOR, NTRK1, PDGFRA, PDGFRB, PTGS2, RARA, RET, RHOA, SRC, VEGFA]
GO:0035690	cellular response to drug	GO_BiologicalProcess-EBI-UniProt-GOA-ACAP-ARAP_08.05.2020_00h00	4.97333e-12	2.1634e-09	2.16543e-19	1.19099e-17	[4]	Group36	4.1841	20	[ARG1, BAD, CDK4, EGFR, FABP1, GSK3A, GSK3B, HSP90B1, HSPA5, KDR, MAPK1, MAPK3, MET, MMP3, NOS2, NTRK1, PDGFRB, PTGS2, SPHK2, SRC]
GO:0035690	cellular response to drug	GO_BiologicalProcess-EBI-UniProt-GOA-ACAP-ARAP_08.05.2020_00h00	4.97333e-12	2.1634e-09	9.4639e-19	4.92123e-17	[4]	Group39	4.1841	20	[ARG1, BAD, CDK4, EGFR, FABP1, GSK3A, GSK3B, HSP90B1, HSPA5, KDR, MAPK1, MAPK3, MET, MMP3, NOS2, NTRK1, PDGFRB, PTGS2, SPHK2, SRC]
GO:0071902	positive regulation of protein serine/threonine kinase activity	GO_BiologicalProcess-EBI-UniProt-GOA-ACAP-ARAP_08.05.2020_00h00	5.32194e-14	2.43213e-11	1.23411e-21	7.40467e-20	[8, 9, 10, 11]	Group54	5.34759	20	[ADAM17, CD81, EGFR, ERBB2, FGF2, IGF1R, KIT, MAP2K1, MAPK1, MAPK3, MIF, NTRK1, PDGFRB, PIK3CG, RAF1, RET, RHOA, SRC, TGFBR1, VEGFA]
GO:0071902	positive regulation of protein serine/threonine kinase activity	GO_BiologicalProcess-EBI-UniProt-GOA-ACAP-ARAP_08.05.2020_00h00	5.32194e-14	2.43213e-11	9.56798e-23	6.02783e-21	[8, 9, 10, 11]	Group57	5.34759	20	[ADAM17, CD81, EGFR, ERBB2, FGF2, IGF1R, KIT, MAP2K1, MAPK1, MAPK3, MIF, NTRK1, PDGFRB, PIK3CG, RAF1, RET, RHOA, SRC, TGFBR1, VEGFA]
GO:0043491	protein kinase B signaling	GO_BiologicalProcess-EBI-UniProt-GOA-ACAP-ARAP_08.05.2020_00h00	6.69828e-17	3.1348e-14	1.87769e-23	1.2205e-21	[4, 5, 6]	Group64	7.57576	20	[AKR1C2, EGFR, ERBB2, ESR1, FGF2, HSP90AA1, IGF1R, KDR, KIT, MET, MTOR, NTRK1, PDGFRA, PDGFRB, PIK3CA, PIK3CG, PTK2, RET, SRC, TGFBR1]
GO:0071902	positive regulation of protein serine/threonine kinase activity	GO_BiologicalProcess-EBI-UniProt-GOA-ACAP-ARAP_08.05.2020_00h00	5.32194e-14	2.43213e-11	1.87769e-23	1.2205e-21	[8, 9, 10, 11]	Group64	5.34759	20	[ADAM17, CD81, EGFR, ERBB2, FGF2, IGF1R, KIT, MAP2K1, MAPK1, MAPK3, MIF, NTRK1, PDGFRB, PIK3CG, RAF1, RET, RHOA, SRC, TGFBR1, VEGFA]
GO:0001101	response to acid chemical	GO_BiologicalProcess-EBI-UniProt-GOA-ACAP-ARAP_08.05.2020_00h00	6.18353e-14	2.81969e-11	2.43474e-25	1.65562e-23	[3]	Group66	5.30504	20	[AKR1C2, ARG1, BAD, CASP3, CDK4, EGFR, GSTP1, KDR, MGMT, MMP2, MTOR, NTRK1, PDGFRA, PDGFRB, PTGS2, RARA, RET, RHOA, SRC, VEGFA]
GO:0035690	cellular response to drug	GO_BiologicalProcess-EBI-UniProt-GOA-ACAP-ARAP_08.05.2020_00h00	4.97333e-12	2.1634e-09	2.43474e-25	1.65562e-23	[4]	Group66	4.1841	20	[ARG1, BAD, CDK4, EGFR, FABP1, GSK3A, GSK3B, HSP90B1, HSPA5, KDR, MAPK1, MAPK3, MET, MMP3, NOS2, NTRK1, PDGFRB, PTGS2, SPHK2, SRC]
GO:0043491	protein kinase B signaling	GO_BiologicalProcess-EBI-UniProt-GOA-ACAP-ARAP_08.05.2020_00h00	6.69828e-17	3.1348e-14	2.92563e-27	2.0772e-25	[4, 5, 6]	Group71	7.57576	20	[AKR1C2, EGFR, ERBB2, ESR1, FGF2, HSP90AA1, IGF1R, KDR, KIT, MET, MTOR, NTRK1, PDGFRA, PDGFRB, PIK3CA, PIK3CG, PTK2, RET, SRC, TGFBR1]
GO:0071902	positive regulation of protein serine/threonine kinase activity	GO_BiologicalProcess-EBI-UniProt-GOA-ACAP-ARAP_08.05.2020_00h00	5.32194e-14	2.43213e-11	2.92563e-27	2.0772e-25	[8, 9, 10, 11]	Group71	5.34759	20	[ADAM17, CD81, EGFR, ERBB2, FGF2, IGF1R, KIT, MAP2K1, MAPK1, MAPK3, MIF, NTRK1, PDGFRB, PIK3CG, RAF1, RET, RHOA, SRC, TGFBR1, VEGFA]
GO:0071902	positive regulation of protein serine/threonine kinase activity	GO_BiologicalProcess-EBI-UniProt-GOA-ACAP-ARAP_08.05.2020_00h00	5.32194e-14	2.43213e-11	6.08166e-24	4.0139e-22	[8, 9, 10, 11]	Group72	5.34759	20	[ADAM17, CD81, EGFR, ERBB2, FGF2, IGF1R, KIT, MAP2K1, MAPK1, MAPK3, MIF, NTRK1, PDGFRB, PIK3CG, RAF1, RET, RHOA, SRC, TGFBR1, VEGFA]
GO:0062197	cellular response to chemical stress	GO_BiologicalProcess-EBI-UniProt-GOA-ACAP-ARAP_08.05.2020_00h00	1.06119e-12	4.7329e-10	2.16543e-19	1.19099e-17	[4]	Group36	4.92228	19	[ARG1, BAD, CASP3, EGFR, FABP1, GSTP1, MAPK1, MAPK3, MCL1, MET, MGMT, MMP2, MMP3, MMP9, PARP1, PDGFRA, PDGFRB, PTGS2, SRC]
GO:0062197	cellular response to chemical stress	GO_BiologicalProcess-EBI-UniProt-GOA-ACAP-ARAP_08.05.2020_00h00	1.06119e-12	4.7329e-10	9.4639e-19	4.92123e-17	[4]	Group39	4.92228	19	[ARG1, BAD, CASP3, EGFR, FABP1, GSTP1, MAPK1, MAPK3, MCL1, MET, MGMT, MMP2, MMP3, MMP9, PARP1, PDGFRA, PDGFRB, PTGS2, SRC]
GO:0062197	cellular response to chemical stress	GO_BiologicalProcess-EBI-UniProt-GOA-ACAP-ARAP_08.05.2020_00h00	1.06119e-12	4.7329e-10	7.39985e-16	3.40393e-14	[4]	Group45	4.92228	19	[ARG1, BAD, CASP3, EGFR, FABP1, GSTP1, MAPK1, MAPK3, MCL1, MET, MGMT, MMP2, MMP3, MMP9, PARP1, PDGFRA, PDGFRB, PTGS2, SRC]
GO:0036293	response to decreased oxygen levels	GO_BiologicalProcess-EBI-UniProt-GOA-ACAP-ARAP_08.05.2020_00h00	1.1625e-12	5.17313e-10	5.7126e-22	3.54181e-20	[4]	Group51	4.89691	19	[ADAM17, BAD, CASP3, FABP1, HSP90B1, MMP14, MMP2, MTOR, NAMPT, NOS2, PGK1, PIN1, PLAU, PTGS2, RAF1, RHOA, SRC, TERT, VEGFA]
GO:0004707	MAP kinase activity	GO_BiologicalProcess-EBI-UniProt-GOA-ACAP-ARAP_08.05.2020_00h00	6.67192e-13	3.00236e-10	1.23411e-21	7.40467e-20	[5, 6, 7, 9, 10]	Group54	5.05319	19	[CD81, EGFR, ERBB2, FGF2, GSTP1, IGF1R, KIT, MAP2K1, MAPK1, MAPK3, MIF, NTRK1, PDGFRB, PIK3CG, RAF1, RET, SRC, TGFBR1, VEGFA]
GO:0043405	regulation of MAP kinase activity	GO_BiologicalProcess-EBI-UniProt-GOA-ACAP-ARAP_08.05.2020_00h00	4.13588e-13	1.86528e-10	1.23411e-21	7.40467e-20	[6, 7, 8, 9, 10, 11]	Group54	5.19126	19	[CD81, EGFR, ERBB2, FGF2, GSTP1, IGF1R, KIT, MAP2K1, MAPK1, MAPK3, MIF, NTRK1, PDGFRB, PIK3CG, RAF1, RET, SRC, TGFBR1, VEGFA]
GO:0001667	ameboidal-type cell migration	GO_BiologicalProcess-EBI-UniProt-GOA-ACAP-ARAP_08.05.2020_00h00	7.93874e-12	3.4216e-09	1.37137e-25	9.46242e-24	[4, 5]	Group55	4.38799	19	[ADAM17, EDNRB, FGF2, FLT4, KDR, KIT, MET, MMP9, MTOR, PIK3CA, PTGS2, PTK2, RET, RHOA, SHH, SMO, SRC, TGFBR1, VEGFA]
GO:0004707	MAP kinase activity	GO_BiologicalProcess-EBI-UniProt-GOA-ACAP-ARAP_08.05.2020_00h00	6.67192e-13	3.00236e-10	9.56798e-23	6.02783e-21	[5, 6, 7, 9, 10]	Group57	5.05319	19	[CD81, EGFR, ERBB2, FGF2, GSTP1, IGF1R, KIT, MAP2K1, MAPK1, MAPK3, MIF, NTRK1, PDGFRB, PIK3CG, RAF1, RET, SRC, TGFBR1, VEGFA]
GO:0043405	regulation of MAP kinase activity	GO_BiologicalProcess-EBI-UniProt-GOA-ACAP-ARAP_08.05.2020_00h00	4.13588e-13	1.86528e-10	9.56798e-23	6.02783e-21	[6, 7, 8, 9, 10, 11]	Group57	5.19126	19	[CD81, EGFR, ERBB2, FGF2, GSTP1, IGF1R, KIT, MAP2K1, MAPK1, MAPK3, MIF, NTRK1, PDGFRB, PIK3CG, RAF1, RET, SRC, TGFBR1, VEGFA]
GO:0001667	ameboidal-type cell migration	GO_BiologicalProcess-EBI-UniProt-GOA-ACAP-ARAP_08.05.2020_00h00	7.93874e-12	3.4216e-09	1.87769e-23	1.2205e-21	[4, 5]	Group64	4.38799	19	[ADAM17, EDNRB, FGF2, FLT4, KDR, KIT, MET, MMP9, MTOR, PIK3CA, PTGS2, PTK2, RET, RHOA, SHH, SMO, SRC, TGFBR1, VEGFA]
GO:0062197	cellular response to chemical stress	GO_BiologicalProcess-EBI-UniProt-GOA-ACAP-ARAP_08.05.2020_00h00	1.06119e-12	4.7329e-10	2.43474e-25	1.65562e-23	[4]	Group66	4.92228	19	[ARG1, BAD, CASP3, EGFR, FABP1, GSTP1, MAPK1, MAPK3, MCL1, MET, MGMT, MMP2, MMP3, MMP9, PARP1, PDGFRA, PDGFRB, PTGS2, SRC]
GO:0001667	ameboidal-type cell migration	GO_BiologicalProcess-EBI-UniProt-GOA-ACAP-ARAP_08.05.2020_00h00	7.93874e-12	3.4216e-09	2.92563e-27	2.0772e-25	[4, 5]	Group71	4.38799	19	[ADAM17, EDNRB, FGF2, FLT4, KDR, KIT, MET, MMP9, MTOR, PIK3CA, PTGS2, PTK2, RET, RHOA, SHH, SMO, SRC, TGFBR1, VEGFA]
GO:0051896	regulation of protein kinase B signaling	GO_BiologicalProcess-EBI-UniProt-GOA-ACAP-ARAP_08.05.2020_00h00	1.7571e-16	8.18808e-14	2.92563e-27	2.0772e-25	[5, 6, 7]	Group71	7.94979	19	[AKR1C2, EGFR, ERBB2, ESR1, FGF2, HSP90AA1, IGF1R, KIT, MET, MTOR, NTRK1, PDGFRA, PDGFRB, PIK3CA, PIK3CG, PTK2, RET, SRC, TGFBR1]
GO:0004707	MAP kinase activity	GO_BiologicalProcess-EBI-UniProt-GOA-ACAP-ARAP_08.05.2020_00h00	6.67192e-13	3.00236e-10	2.92563e-27	2.0772e-25	[5, 6, 7, 9, 10]	Group71	5.05319	19	[CD81, EGFR, ERBB2, FGF2, GSTP1, IGF1R, KIT, MAP2K1, MAPK1, MAPK3, MIF, NTRK1, PDGFRB, PIK3CG, RAF1, RET, SRC, TGFBR1, VEGFA]
GO:0043405	regulation of MAP kinase activity	GO_BiologicalProcess-EBI-UniProt-GOA-ACAP-ARAP_08.05.2020_00h00	4.13588e-13	1.86528e-10	2.92563e-27	2.0772e-25	[6, 7, 8, 9, 10, 11]	Group71	5.19126	19	[CD81, EGFR, ERBB2, FGF2, GSTP1, IGF1R, KIT, MAP2K1, MAPK1, MAPK3, MIF, NTRK1, PDGFRB, PIK3CG, RAF1, RET, SRC, TGFBR1, VEGFA]
GO:0001667	ameboidal-type cell migration	GO_BiologicalProcess-EBI-UniProt-GOA-ACAP-ARAP_08.05.2020_00h00	7.93874e-12	3.4216e-09	6.08166e-24	4.0139e-22	[4, 5]	Group72	4.38799	19	[ADAM17, EDNRB, FGF2, FLT4, KDR, KIT, MET, MMP9, MTOR, PIK3CA, PTGS2, PTK2, RET, RHOA, SHH, SMO, SRC, TGFBR1, VEGFA]
GO:0004707	MAP kinase activity	GO_BiologicalProcess-EBI-UniProt-GOA-ACAP-ARAP_08.05.2020_00h00	6.67192e-13	3.00236e-10	6.08166e-24	4.0139e-22	[5, 6, 7, 9, 10]	Group72	5.05319	19	[CD81, EGFR, ERBB2, FGF2, GSTP1, IGF1R, KIT, MAP2K1, MAPK1, MAPK3, MIF, NTRK1, PDGFRB, PIK3CG, RAF1, RET, SRC, TGFBR1, VEGFA]
GO:0043405	regulation of MAP kinase activity	GO_BiologicalProcess-EBI-UniProt-GOA-ACAP-ARAP_08.05.2020_00h00	4.13588e-13	1.86528e-10	6.08166e-24	4.0139e-22	[6, 7, 8, 9, 10, 11]	Group72	5.19126	19	[CD81, EGFR, ERBB2, FGF2, GSTP1, IGF1R, KIT, MAP2K1, MAPK1, MAPK3, MIF, NTRK1, PDGFRB, PIK3CG, RAF1, RET, SRC, TGFBR1, VEGFA]
GO:0001666	response to hypoxia	GO_BiologicalProcess-EBI-UniProt-GOA-ACAP-ARAP_08.05.2020_00h00	6.78377e-12	2.93737e-09	5.7126e-22	3.54181e-20	[3, 5]	Group51	4.8	18	[ADAM17, BAD, CASP3, FABP1, HSP90B1, MMP14, MMP2, MTOR, NOS2, PGK1, PIN1, PLAU, PTGS2, RAF1, RHOA, SRC, TERT, VEGFA]
GO:0043406	positive regulation of MAP kinase activity	GO_BiologicalProcess-EBI-UniProt-GOA-ACAP-ARAP_08.05.2020_00h00	7.31951e-14	3.33038e-11	1.23411e-21	7.40467e-20	[6, 7, 8, 9, 10, 11, 12]	Group54	6.27178	18	[CD81, EGFR, ERBB2, FGF2, IGF1R, KIT, MAP2K1, MAPK1, MAPK3, MIF, NTRK1, PDGFRB, PIK3CG, RAF1, RET, SRC, TGFBR1, VEGFA]
GO:0050678	regulation of epithelial cell proliferation	GO_BiologicalProcess-EBI-UniProt-GOA-ACAP-ARAP_08.05.2020_00h00	5.18446e-12	2.25006e-09	1.37137e-25	9.46242e-24	[4, 5]	Group55	4.87805	18	[ADAM17, AR, ARG1, BAD, BIRC5, EDNRB, EGFR, ERBB2, FGF2, FLT4, GLI1, KDR, MMP12, MTOR, SHH, SMO, TGFBR1, VEGFA]
GO:0043406	positive regulation of MAP kinase activity	GO_BiologicalProcess-EBI-UniProt-GOA-ACAP-ARAP_08.05.2020_00h00	7.31951e-14	3.33038e-11	9.56798e-23	6.02783e-21	[6, 7, 8, 9, 10, 11, 12]	Group57	6.27178	18	[CD81, EGFR, ERBB2, FGF2, IGF1R, KIT, MAP2K1, MAPK1, MAPK3, MIF, NTRK1, PDGFRB, PIK3CG, RAF1, RET, SRC, TGFBR1, VEGFA]
GO:0046777	protein autophosphorylation	GO_BiologicalProcess-EBI-UniProt-GOA-ACAP-ARAP_08.05.2020_00h00	1.61712e-14	7.43877e-12	1.78412e-18	8.9206e-17	[7, 8]	Group60	6.84411	18	[AURKA, EGFR, ERBB2, FLT4, GSK3B, IGF1R, KDR, KIT, MAPK3, MKNK1, MTOR, NEK6, NTRK1, PDGFRA, PDGFRB, PTK2, SRC, VEGFA]
GO:0050678	regulation of epithelial cell proliferation	GO_BiologicalProcess-EBI-UniProt-GOA-ACAP-ARAP_08.05.2020_00h00	5.18446e-12	2.25006e-09	4.20509e-27	2.94357e-25	[4, 5]	Group70	4.87805	18	[ADAM17, AR, ARG1, BAD, BIRC5, EDNRB, EGFR, ERBB2, FGF2, FLT4, GLI1, KDR, MMP12, MTOR, SHH, SMO, TGFBR1, VEGFA]
GO:0050678	regulation of epithelial cell proliferation	GO_BiologicalProcess-EBI-UniProt-GOA-ACAP-ARAP_08.05.2020_00h00	5.18446e-12	2.25006e-09	2.92563e-27	2.0772e-25	[4, 5]	Group71	4.87805	18	[ADAM17, AR, ARG1, BAD, BIRC5, EDNRB, EGFR, ERBB2, FGF2, FLT4, GLI1, KDR, MMP12, MTOR, SHH, SMO, TGFBR1, VEGFA]
GO:0051897	positive regulation of protein kinase B signaling	GO_BiologicalProcess-EBI-UniProt-GOA-ACAP-ARAP_08.05.2020_00h00	1.9511e-17	9.20921e-15	2.92563e-27	2.0772e-25	[5, 6, 7, 8]	Group71	10	18	[AKR1C2, EGFR, ERBB2, ESR1, FGF2, HSP90AA1, IGF1R, KIT, MET, MTOR, PDGFRA, PDGFRB, PIK3CA, PIK3CG, PTK2, RET, SRC, TGFBR1]
GO:0046777	protein autophosphorylation	GO_BiologicalProcess-EBI-UniProt-GOA-ACAP-ARAP_08.05.2020_00h00	1.61712e-14	7.43877e-12	2.92563e-27	2.0772e-25	[7, 8]	Group71	6.84411	18	[AURKA, EGFR, ERBB2, FLT4, GSK3B, IGF1R, KDR, KIT, MAPK3, MKNK1, MTOR, NEK6, NTRK1, PDGFRA, PDGFRB, PTK2, SRC, VEGFA]
GO:0043406	positive regulation of MAP kinase activity	GO_BiologicalProcess-EBI-UniProt-GOA-ACAP-ARAP_08.05.2020_00h00	7.31951e-14	3.33038e-11	2.92563e-27	2.0772e-25	[6, 7, 8, 9, 10, 11, 12]	Group71	6.27178	18	[CD81, EGFR, ERBB2, FGF2, IGF1R, KIT, MAP2K1, MAPK1, MAPK3, MIF, NTRK1, PDGFRB, PIK3CG, RAF1, RET, SRC, TGFBR1, VEGFA]
GO:0043406	positive regulation of MAP kinase activity	GO_BiologicalProcess-EBI-UniProt-GOA-ACAP-ARAP_08.05.2020_00h00	7.31951e-14	3.33038e-11	6.08166e-24	4.0139e-22	[6, 7, 8, 9, 10, 11, 12]	Group72	6.27178	18	[CD81, EGFR, ERBB2, FGF2, IGF1R, KIT, MAP2K1, MAPK1, MAPK3, MIF, NTRK1, PDGFRB, PIK3CG, RAF1, RET, SRC, TGFBR1, VEGFA]
GO:0002237	response to molecule of bacterial origin	GO_BiologicalProcess-EBI-UniProt-GOA-ACAP-ARAP_08.05.2020_00h00	1.19512e-10	5.03147e-08	3.4811e-12	1.00952e-10	[4, 6]	Group20	4.37018	17	[ADAM17, ARG1, CASP1, CASP3, CDK4, COMT, EDNRB, GSTP1, MAPK1, MAPK3, MIF, NFKBIA, NOS2, PTGS2, RARA, RHOA, SRC]
GO:0032496	response to lipopolysaccharide	GO_BiologicalProcess-EBI-UniProt-GOA-ACAP-ARAP_08.05.2020_00h00	5.963e-11	2.53428e-08	3.4811e-12	1.00952e-10	[4, 5, 7]	Group20	4.56989	17	[ADAM17, ARG1, CASP1, CASP3, CDK4, COMT, EDNRB, GSTP1, MAPK1, MAPK3, MIF, NFKBIA, NOS2, PTGS2, RARA, RHOA, SRC]
GO:0033002	muscle cell proliferation	GO_BiologicalProcess-EBI-UniProt-GOA-ACAP-ARAP_08.05.2020_00h00	4.17049e-15	1.93094e-12	6.62851e-15	2.51883e-13	[3]	Group33	8.25243	17	[COMT, EGFR, FGF2, GLI1, GSTP1, IGFBP3, MAPK1, MMP2, MMP9, MTOR, NAMPT, PDGFRB, PTGS2, S1PR1, SHH, TERT, TGFBR1]
GO:0010038	response to metal ion	GO_BiologicalProcess-EBI-UniProt-GOA-ACAP-ARAP_08.05.2020_00h00	2.59339e-10	1.08144e-07	9.4639e-19	4.92123e-17	[4]	Group39	4.15648	17	[ARG1, BAD, CA2, CASP3, CDK4, EGFR, GSK3A, HSPA5, KIT, MAPK1, MAPK3, MMP9, PARP1, PTGS2, SHH, TDO2, TERT]
GO:0010038	response to metal ion	GO_BiologicalProcess-EBI-UniProt-GOA-ACAP-ARAP_08.05.2020_00h00	2.59339e-10	1.08144e-07	3.47932e-19	1.87883e-17	[4]	Group44	4.15648	17	[ARG1, BAD, CA2, CASP3, CDK4, EGFR, GSK3A, HSPA5, KIT, MAPK1, MAPK3, MMP9, PARP1, PTGS2, SHH, TDO2, TERT]
GO:0033002	muscle cell proliferation	GO_BiologicalProcess-EBI-UniProt-GOA-ACAP-ARAP_08.05.2020_00h00	4.17049e-15	1.93094e-12	1.06951e-17	5.0267e-16	[3]	Group48	8.25243	17	[COMT, EGFR, FGF2, GLI1, GSTP1, IGFBP3, MAPK1, MMP2, MMP9, MTOR, NAMPT, PDGFRB, PTGS2, S1PR1, SHH, TERT, TGFBR1]
GO:0060326	cell chemotaxis	GO_BiologicalProcess-EBI-UniProt-GOA-ACAP-ARAP_08.05.2020_00h00	1.26224e-11	5.41503e-09	1.23411e-21	7.40467e-20	[4, 5]	Group54	5.04451	17	[ADAM17, EDNRB, FGF2, GSTP1, KDR, KIT, LGALS3, MAPK1, MAPK3, MET, MIF, PDGFRA, PDGFRB, PIK3CG, PTK2, S1PR1, VEGFA]
GO:0060326	cell chemotaxis	GO_BiologicalProcess-EBI-UniProt-GOA-ACAP-ARAP_08.05.2020_00h00	1.26224e-11	5.41503e-09	1.87769e-23	1.2205e-21	[4, 5]	Group64	5.04451	17	[ADAM17, EDNRB, FGF2, GSTP1, KDR, KIT, LGALS3, MAPK1, MAPK3, MET, MIF, PDGFRA, PDGFRB, PIK3CG, PTK2, S1PR1, VEGFA]
GO:0010038	response to metal ion	GO_BiologicalProcess-EBI-UniProt-GOA-ACAP-ARAP_08.05.2020_00h00	2.59339e-10	1.08144e-07	2.43474e-25	1.65562e-23	[4]	Group66	4.15648	17	[ARG1, BAD, CA2, CASP3, CDK4, EGFR, GSK3A, HSPA5, KIT, MAPK1, MAPK3, MMP9, PARP1, PTGS2, SHH, TDO2, TERT]
GO:0033002	muscle cell proliferation	GO_BiologicalProcess-EBI-UniProt-GOA-ACAP-ARAP_08.05.2020_00h00	4.17049e-15	1.93094e-12	4.20509e-27	2.94357e-25	[3]	Group70	8.25243	17	[COMT, EGFR, FGF2, GLI1, GSTP1, IGFBP3, MAPK1, MMP2, MMP9, MTOR, NAMPT, PDGFRB, PTGS2, S1PR1, SHH, TERT, TGFBR1]
GO:0060326	cell chemotaxis	GO_BiologicalProcess-EBI-UniProt-GOA-ACAP-ARAP_08.05.2020_00h00	1.26224e-11	5.41503e-09	2.92563e-27	2.0772e-25	[4, 5]	Group71	5.04451	17	[ADAM17, EDNRB, FGF2, GSTP1, KDR, KIT, LGALS3, MAPK1, MAPK3, MET, MIF, PDGFRA, PDGFRB, PIK3CG, PTK2, S1PR1, VEGFA]
GO:0060326	cell chemotaxis	GO_BiologicalProcess-EBI-UniProt-GOA-ACAP-ARAP_08.05.2020_00h00	1.26224e-11	5.41503e-09	6.08166e-24	4.0139e-22	[4, 5]	Group72	5.04451	17	[ADAM17, EDNRB, FGF2, GSTP1, KDR, KIT, LGALS3, MAPK1, MAPK3, MET, MIF, PDGFRA, PDGFRB, PIK3CG, PTK2, S1PR1, VEGFA]
GO:0007565	female pregnancy	GO_BiologicalProcess-EBI-UniProt-GOA-ACAP-ARAP_08.05.2020_00h00	2.04998e-13	9.26591e-11	1.68318e-13	5.72282e-12	[3, 4]	Group19	7.27273	16	[AR, ARG1, COMT, CTSB, ESR1, MAPK1, MAPK3, MMP2, MMP7, MMP9, MTOR, NAMPT, PTGS2, RARA, SPHK2, VEGFA]
GO:0034599	cellular response to oxidative stress	GO_BiologicalProcess-EBI-UniProt-GOA-ACAP-ARAP_08.05.2020_00h00	7.67786e-11	3.25541e-08	2.16543e-19	1.19099e-17	[4, 5]	Group36	4.92308	16	[ARG1, EGFR, FABP1, GSTP1, MAPK1, MAPK3, MCL1, MET, MGMT, MMP2, MMP3, MMP9, PARP1, PDGFRA, PDGFRB, SRC]
GO:1903829	positive regulation of cellular protein localization	GO_BiologicalProcess-EBI-UniProt-GOA-ACAP-ARAP_08.05.2020_00h00	2.93987e-10	1.22299e-07	9.4639e-19	4.92123e-17	[3, 4, 5, 6]	Group39	4.49438	16	[BAD, CD81, EGFR, ERBB2, GSK3A, GSK3B, LGALS3, MAPK1, PARP1, PIN1, PLK1, PTGS2, SHH, SMO, SRC, TERT]
GO:0001655	urogenital system development	GO_BiologicalProcess-EBI-UniProt-GOA-ACAP-ARAP_08.05.2020_00h00	4.40719e-10	1.81576e-07	9.26004e-16	4.07442e-14	[4, 5]	Group40	4.37158	16	[AR, CA2, ESR1, FGF2, GLI1, MME, MMP12, MMP9, PDGFRA, PDGFRB, RARA, RET, SHH, SMO, TGFBR1, VEGFA]
GO:0034599	cellular response to oxidative stress	GO_BiologicalProcess-EBI-UniProt-GOA-ACAP-ARAP_08.05.2020_00h00	7.67786e-11	3.25541e-08	7.39985e-16	3.40393e-14	[4, 5]	Group45	4.92308	16	[ARG1, EGFR, FABP1, GSTP1, MAPK1, MAPK3, MCL1, MET, MGMT, MMP2, MMP3, MMP9, PARP1, PDGFRA, PDGFRB, SRC]
GO:1903829	positive regulation of cellular protein localization	GO_BiologicalProcess-EBI-UniProt-GOA-ACAP-ARAP_08.05.2020_00h00	2.93987e-10	1.22299e-07	6.14949e-11	1.29139e-09	[3, 4, 5, 6]	Group46	4.49438	16	[BAD, CD81, EGFR, ERBB2, GSK3A, GSK3B, LGALS3, MAPK1, PARP1, PIN1, PLK1, PTGS2, SHH, SMO, SRC, TERT]
GO:0001655	urogenital system development	GO_BiologicalProcess-EBI-UniProt-GOA-ACAP-ARAP_08.05.2020_00h00	4.40719e-10	1.81576e-07	1.01736e-24	6.81628e-23	[4, 5]	Group61	4.37158	16	[AR, CA2, ESR1, FGF2, GLI1, MME, MMP12, MMP9, PDGFRA, PDGFRB, RARA, RET, SHH, SMO, TGFBR1, VEGFA]
GO:0001655	urogenital system development	GO_BiologicalProcess-EBI-UniProt-GOA-ACAP-ARAP_08.05.2020_00h00	4.40719e-10	1.81576e-07	7.52709e-20	4.36571e-18	[4, 5]	Group62	4.37158	16	[AR, CA2, ESR1, FGF2, GLI1, MME, MMP12, MMP9, PDGFRA, PDGFRB, RARA, RET, SHH, SMO, TGFBR1, VEGFA]
GO:0001655	urogenital system development	GO_BiologicalProcess-EBI-UniProt-GOA-ACAP-ARAP_08.05.2020_00h00	4.40719e-10	1.81576e-07	8.11324e-20	4.62455e-18	[4, 5]	Group65	4.37158	16	[AR, CA2, ESR1, FGF2, GLI1, MME, MMP12, MMP9, PDGFRA, PDGFRB, RARA, RET, SHH, SMO, TGFBR1, VEGFA]
GO:0034599	cellular response to oxidative stress	GO_BiologicalProcess-EBI-UniProt-GOA-ACAP-ARAP_08.05.2020_00h00	7.67786e-11	3.25541e-08	2.43474e-25	1.65562e-23	[4, 5]	Group66	4.92308	16	[ARG1, EGFR, FABP1, GSTP1, MAPK1, MAPK3, MCL1, MET, MGMT, MMP2, MMP3, MMP9, PARP1, PDGFRA, PDGFRB, SRC]
GO:1903829	positive regulation of cellular protein localization	GO_BiologicalProcess-EBI-UniProt-GOA-ACAP-ARAP_08.05.2020_00h00	2.93987e-10	1.22299e-07	1.10877e-21	6.76351e-20	[3, 4, 5, 6]	Group69	4.49438	16	[BAD, CD81, EGFR, ERBB2, GSK3A, GSK3B, LGALS3, MAPK1, PARP1, PIN1, PLK1, PTGS2, SHH, SMO, SRC, TERT]
GO:0001655	urogenital system development	GO_BiologicalProcess-EBI-UniProt-GOA-ACAP-ARAP_08.05.2020_00h00	4.40719e-10	1.81576e-07	4.20509e-27	2.94357e-25	[4, 5]	Group70	4.37158	16	[AR, CA2, ESR1, FGF2, GLI1, MME, MMP12, MMP9, PDGFRA, PDGFRB, RARA, RET, SHH, SMO, TGFBR1, VEGFA]
GO:0001655	urogenital system development	GO_BiologicalProcess-EBI-UniProt-GOA-ACAP-ARAP_08.05.2020_00h00	4.40719e-10	1.81576e-07	6.08166e-24	4.0139e-22	[4, 5]	Group72	4.37158	16	[AR, CA2, ESR1, FGF2, GLI1, MME, MMP12, MMP9, PDGFRA, PDGFRB, RARA, RET, SHH, SMO, TGFBR1, VEGFA]
GO:1903829	positive regulation of cellular protein localization	GO_BiologicalProcess-EBI-UniProt-GOA-ACAP-ARAP_08.05.2020_00h00	2.93987e-10	1.22299e-07	6.08166e-24	4.0139e-22	[3, 4, 5, 6]	Group72	4.49438	16	[BAD, CD81, EGFR, ERBB2, GSK3A, GSK3B, LGALS3, MAPK1, PARP1, PIN1, PLK1, PTGS2, SHH, SMO, SRC, TERT]
GO:0071216	cellular response to biotic stimulus	GO_BiologicalProcess-EBI-UniProt-GOA-ACAP-ARAP_08.05.2020_00h00	3.22694e-11	1.37468e-08	3.4811e-12	1.00952e-10	[3]	Group20	5.79151	15	[ARG1, CASP1, CDK4, EDNRB, GSK3B, GSTP1, HSPA5, MAPK1, MAPK3, MIF, NFKBIA, NOS2, RARA, RHOA, SRC]
GO:0090132	epithelium migration	GO_BiologicalProcess-EBI-UniProt-GOA-ACAP-ARAP_08.05.2020_00h00	4.01162e-10	1.6568e-07	9.42345e-10	1.50775e-08	[3]	Group23	4.83871	15	[ADAM17, FGF2, FLT4, KDR, KIT, MET, MMP9, MTOR, PIK3CA, PTGS2, PTK2, RHOA, SRC, TGFBR1, VEGFA]
GO:0010631	epithelial cell migration	GO_BiologicalProcess-EBI-UniProt-GOA-ACAP-ARAP_08.05.2020_00h00	3.5055e-10	1.45478e-07	9.42345e-10	1.50775e-08	[4, 5, 6]	Group23	4.88599	15	[ADAM17, FGF2, FLT4, KDR, KIT, MET, MMP9, MTOR, PIK3CA, PTGS2, PTK2, RHOA, SRC, TGFBR1, VEGFA]
GO:0046677	response to antibiotic	GO_BiologicalProcess-EBI-UniProt-GOA-ACAP-ARAP_08.05.2020_00h00	4.20035e-09	1.65074e-06	9.11085e-16	4.09988e-14	[3]	Group25	4.07609	15	[ARG1, BAD, CA3, CASP3, FABP1, GSTP1, HSP90AA1, HSPA5, IL2, MET, MGMT, PDGFRB, RARA, RHOA, SRC]
GO:0000302	response to reactive oxygen species	GO_BiologicalProcess-EBI-UniProt-GOA-ACAP-ARAP_08.05.2020_00h00	2.06653e-11	8.84473e-09	2.16543e-19	1.19099e-17	[4]	Group36	5.9761	15	[ARG1, BAD, CASP3, EGFR, FABP1, GSTP1, MAPK1, MAPK3, MET, MMP2, MMP3, MMP9, PDGFRA, PDGFRB, SRC]
GO:0035265	organ growth	GO_BiologicalProcess-EBI-UniProt-GOA-ACAP-ARAP_08.05.2020_00h00	1.38486e-12	6.13492e-10	9.26004e-16	4.07442e-14	[2, 3]	Group40	7.21154	15	[AR, ESR1, FGF2, GLI1, GSK3A, MAPK1, MTOR, PDGFRB, PIN1, PTK2, RARA, S1PR1, SHH, SMO, TGFBR1]
GO:0070371	ERK1 and ERK2 cascade	GO_BiologicalProcess-EBI-UniProt-GOA-ACAP-ARAP_08.05.2020_00h00	1.12167e-09	4.55398e-07	7.39985e-16	3.40393e-14	[5, 6, 7, 9, 10]	Group45	4.49102	15	[EGFR, ERBB2, FGF2, FLT4, GSTP1, KDR, MAP2K1, MAPK1, MAPK3, MIF, NTRK1, PDGFRA, PDGFRB, PIN1, SRC]
GO:0035265	organ growth	GO_BiologicalProcess-EBI-UniProt-GOA-ACAP-ARAP_08.05.2020_00h00	1.38486e-12	6.13492e-10	1.06951e-17	5.0267e-16	[2, 3]	Group48	7.21154	15	[AR, ESR1, FGF2, GLI1, GSK3A, MAPK1, MTOR, PDGFRB, PIN1, PTK2, RARA, S1PR1, SHH, SMO, TGFBR1]
GO:0035265	organ growth	GO_BiologicalProcess-EBI-UniProt-GOA-ACAP-ARAP_08.05.2020_00h00	1.38486e-12	6.13492e-10	4.00089e-15	1.60036e-13	[2, 3]	Group52	7.21154	15	[AR, ESR1, FGF2, GLI1, GSK3A, MAPK1, MTOR, PDGFRB, PIN1, PTK2, RARA, S1PR1, SHH, SMO, TGFBR1]
GO:0048017	inositol lipid-mediated signaling	GO_BiologicalProcess-EBI-UniProt-GOA-ACAP-ARAP_08.05.2020_00h00	1.70497e-12	7.51892e-10	4.79803e-19	2.54296e-17	[4, 5, 6]	Group53	7.109	15	[EGFR, ERBB2, IGF1R, KDR, KIT, MAPK1, MAPK3, NTRK1, PDGFRA, PDGFRB, PIK3CA, PIK3CG, PTK2, RHOA, SRC]
GO:0048015	phosphatidylinositol-mediated signaling	GO_BiologicalProcess-EBI-UniProt-GOA-ACAP-ARAP_08.05.2020_00h00	1.20335e-12	5.34288e-10	4.79803e-19	2.54296e-17	[5, 6, 7]	Group53	7.28155	15	[EGFR, ERBB2, IGF1R, KDR, KIT, MAPK1, MAPK3, NTRK1, PDGFRA, PDGFRB, PIK3CA, PIK3CG, PTK2, RHOA, SRC]
GO:0045927	positive regulation of growth	GO_BiologicalProcess-EBI-UniProt-GOA-ACAP-ARAP_08.05.2020_00h00	1.07143e-10	4.52144e-08	1.37137e-25	9.46242e-24	[2, 3, 4]	Group55	5.31915	15	[ADAM17, EGFR, ERBB2, FGF2, GLI1, IGFBP1, IL2, MAPK1, MMP14, MTOR, PIN1, RHOA, SMO, TGFBR1, VEGFA]
GO:0060541	respiratory system development	GO_BiologicalProcess-EBI-UniProt-GOA-ACAP-ARAP_08.05.2020_00h00	3.33262e-12	1.45636e-09	1.37137e-25	9.46242e-24	[4, 5]	Group55	6.78733	15	[ARG1, EGFR, FLT4, GLI1, MAP2K1, MAPK1, MAPK3, MME, MMP12, MMP14, PDGFRA, PDGFRB, RARA, SHH, VEGFA]
GO:0050679	positive regulation of epithelial cell proliferation	GO_BiologicalProcess-EBI-UniProt-GOA-ACAP-ARAP_08.05.2020_00h00	2.39397e-12	1.05095e-09	1.37137e-25	9.46242e-24	[4, 5, 6]	Group55	6.94444	15	[ADAM17, AR, ARG1, BAD, EGFR, ERBB2, FGF2, FLT4, KDR, MMP12, MTOR, SHH, SMO, TGFBR1, VEGFA]
GO:0060541	respiratory system development	GO_BiologicalProcess-EBI-UniProt-GOA-ACAP-ARAP_08.05.2020_00h00	3.33262e-12	1.45636e-09	5.39733e-18	2.59072e-16	[4, 5]	Group56	6.78733	15	[ARG1, EGFR, FLT4, GLI1, MAP2K1, MAPK1, MAPK3, MME, MMP12, MMP14, PDGFRA, PDGFRB, RARA, SHH, VEGFA]
GO:0048017	inositol lipid-mediated signaling	GO_BiologicalProcess-EBI-UniProt-GOA-ACAP-ARAP_08.05.2020_00h00	1.70497e-12	7.51892e-10	1.78412e-18	8.9206e-17	[4, 5, 6]	Group60	7.109	15	[EGFR, ERBB2, IGF1R, KDR, KIT, MAPK1, MAPK3, NTRK1, PDGFRA, PDGFRB, PIK3CA, PIK3CG, PTK2, RHOA, SRC]
GO:0048015	phosphatidylinositol-mediated signaling	GO_BiologicalProcess-EBI-UniProt-GOA-ACAP-ARAP_08.05.2020_00h00	1.20335e-12	5.34288e-10	1.78412e-18	8.9206e-17	[5, 6, 7]	Group60	7.28155	15	[EGFR, ERBB2, IGF1R, KDR, KIT, MAPK1, MAPK3, NTRK1, PDGFRA, PDGFRB, PIK3CA, PIK3CG, PTK2, RHOA, SRC]
GO:0004713	protein tyrosine kinase activity	GO_BiologicalProcess-EBI-UniProt-GOA-ACAP-ARAP_08.05.2020_00h00	2.73529e-11	1.16797e-08	1.78412e-18	8.9206e-17	[8, 9, 10]	Group60	5.85938	15	[ADAM17, EGFR, ERBB2, FLT4, IGF1R, KDR, KIT, MAP2K1, MET, NTRK1, PDGFRA, PDGFRB, PTK2, RET, SRC]
GO:0060541	respiratory system development	GO_BiologicalProcess-EBI-UniProt-GOA-ACAP-ARAP_08.05.2020_00h00	3.33262e-12	1.45636e-09	1.01736e-24	6.81628e-23	[4, 5]	Group61	6.78733	15	[ARG1, EGFR, FLT4, GLI1, MAP2K1, MAPK1, MAPK3, MME, MMP12, MMP14, PDGFRA, PDGFRB, RARA, SHH, VEGFA]
GO:0035265	organ growth	GO_BiologicalProcess-EBI-UniProt-GOA-ACAP-ARAP_08.05.2020_00h00	1.38486e-12	6.13492e-10	7.52709e-20	4.36571e-18	[2, 3]	Group62	7.21154	15	[AR, ESR1, FGF2, GLI1, GSK3A, MAPK1, MTOR, PDGFRB, PIN1, PTK2, RARA, S1PR1, SHH, SMO, TGFBR1]
GO:0060541	respiratory system development	GO_BiologicalProcess-EBI-UniProt-GOA-ACAP-ARAP_08.05.2020_00h00	3.33262e-12	1.45636e-09	7.52709e-20	4.36571e-18	[4, 5]	Group62	6.78733	15	[ARG1, EGFR, FLT4, GLI1, MAP2K1, MAPK1, MAPK3, MME, MMP12, MMP14, PDGFRA, PDGFRB, RARA, SHH, VEGFA]
GO:0090132	epithelium migration	GO_BiologicalProcess-EBI-UniProt-GOA-ACAP-ARAP_08.05.2020_00h00	4.01162e-10	1.6568e-07	1.87769e-23	1.2205e-21	[3]	Group64	4.83871	15	[ADAM17, FGF2, FLT4, KDR, KIT, MET, MMP9, MTOR, PIK3CA, PTGS2, PTK2, RHOA, SRC, TGFBR1, VEGFA]
GO:0010631	epithelial cell migration	GO_BiologicalProcess-EBI-UniProt-GOA-ACAP-ARAP_08.05.2020_00h00	3.5055e-10	1.45478e-07	1.87769e-23	1.2205e-21	[4, 5, 6]	Group64	4.88599	15	[ADAM17, FGF2, FLT4, KDR, KIT, MET, MMP9, MTOR, PIK3CA, PTGS2, PTK2, RHOA, SRC, TGFBR1, VEGFA]
GO:0004713	protein tyrosine kinase activity	GO_BiologicalProcess-EBI-UniProt-GOA-ACAP-ARAP_08.05.2020_00h00	2.73529e-11	1.16797e-08	1.87769e-23	1.2205e-21	[8, 9, 10]	Group64	5.85938	15	[ADAM17, EGFR, ERBB2, FLT4, IGF1R, KDR, KIT, MAP2K1, MET, NTRK1, PDGFRA, PDGFRB, PTK2, RET, SRC]
GO:0046677	response to antibiotic	GO_BiologicalProcess-EBI-UniProt-GOA-ACAP-ARAP_08.05.2020_00h00	4.20035e-09	1.65074e-06	2.43474e-25	1.65562e-23	[3]	Group66	4.07609	15	[ARG1, BAD, CA3, CASP3, FABP1, GSTP1, HSP90AA1, HSPA5, IL2, MET, MGMT, PDGFRB, RARA, RHOA, SRC]
GO:0000302	response to reactive oxygen species	GO_BiologicalProcess-EBI-UniProt-GOA-ACAP-ARAP_08.05.2020_00h00	2.06653e-11	8.84473e-09	2.43474e-25	1.65562e-23	[4]	Group66	5.9761	15	[ARG1, BAD, CASP3, EGFR, FABP1, GSTP1, MAPK1, MAPK3, MET, MMP2, MMP3, MMP9, PDGFRA, PDGFRB, SRC]
GO:0035265	organ growth	GO_BiologicalProcess-EBI-UniProt-GOA-ACAP-ARAP_08.05.2020_00h00	1.38486e-12	6.13492e-10	2.10306e-19	1.17771e-17	[2, 3]	Group67	7.21154	15	[AR, ESR1, FGF2, GLI1, GSK3A, MAPK1, MTOR, PDGFRB, PIN1, PTK2, RARA, S1PR1, SHH, SMO, TGFBR1]
GO:0060541	respiratory system development	GO_BiologicalProcess-EBI-UniProt-GOA-ACAP-ARAP_08.05.2020_00h00	3.33262e-12	1.45636e-09	2.10306e-19	1.17771e-17	[4, 5]	Group67	6.78733	15	[ARG1, EGFR, FLT4, GLI1, MAP2K1, MAPK1, MAPK3, MME, MMP12, MMP14, PDGFRA, PDGFRB, RARA, SHH, VEGFA]
GO:0035265	organ growth	GO_BiologicalProcess-EBI-UniProt-GOA-ACAP-ARAP_08.05.2020_00h00	1.38486e-12	6.13492e-10	3.37386e-21	1.99058e-19	[2, 3]	Group68	7.21154	15	[AR, ESR1, FGF2, GLI1, GSK3A, MAPK1, MTOR, PDGFRB, PIN1, PTK2, RARA, S1PR1, SHH, SMO, TGFBR1]
GO:0060541	respiratory system development	GO_BiologicalProcess-EBI-UniProt-GOA-ACAP-ARAP_08.05.2020_00h00	3.33262e-12	1.45636e-09	3.37386e-21	1.99058e-19	[4, 5]	Group68	6.78733	15	[ARG1, EGFR, FLT4, GLI1, MAP2K1, MAPK1, MAPK3, MME, MMP12, MMP14, PDGFRA, PDGFRB, RARA, SHH, VEGFA]
GO:0070371	ERK1 and ERK2 cascade	GO_BiologicalProcess-EBI-UniProt-GOA-ACAP-ARAP_08.05.2020_00h00	1.12167e-09	4.55398e-07	3.37386e-21	1.99058e-19	[5, 6, 7, 9, 10]	Group68	4.49102	15	[EGFR, ERBB2, FGF2, FLT4, GSTP1, KDR, MAP2K1, MAPK1, MAPK3, MIF, NTRK1, PDGFRA, PDGFRB, PIN1, SRC]
GO:0035265	organ growth	GO_BiologicalProcess-EBI-UniProt-GOA-ACAP-ARAP_08.05.2020_00h00	1.38486e-12	6.13492e-10	4.20509e-27	2.94357e-25	[2, 3]	Group70	7.21154	15	[AR, ESR1, FGF2, GLI1, GSK3A, MAPK1, MTOR, PDGFRB, PIN1, PTK2, RARA, S1PR1, SHH, SMO, TGFBR1]
GO:0045927	positive regulation of growth	GO_BiologicalProcess-EBI-UniProt-GOA-ACAP-ARAP_08.05.2020_00h00	1.07143e-10	4.52144e-08	4.20509e-27	2.94357e-25	[2, 3, 4]	Group70	5.31915	15	[ADAM17, EGFR, ERBB2, FGF2, GLI1, IGFBP1, IL2, MAPK1, MMP14, MTOR, PIN1, RHOA, SMO, TGFBR1, VEGFA]
GO:0050679	positive regulation of epithelial cell proliferation	GO_BiologicalProcess-EBI-UniProt-GOA-ACAP-ARAP_08.05.2020_00h00	2.39397e-12	1.05095e-09	4.20509e-27	2.94357e-25	[4, 5, 6]	Group70	6.94444	15	[ADAM17, AR, ARG1, BAD, EGFR, ERBB2, FGF2, FLT4, KDR, MMP12, MTOR, SHH, SMO, TGFBR1, VEGFA]
GO:0045927	positive regulation of growth	GO_BiologicalProcess-EBI-UniProt-GOA-ACAP-ARAP_08.05.2020_00h00	1.07143e-10	4.52144e-08	2.92563e-27	2.0772e-25	[2, 3, 4]	Group71	5.31915	15	[ADAM17, EGFR, ERBB2, FGF2, GLI1, IGFBP1, IL2, MAPK1, MMP14, MTOR, PIN1, RHOA, SMO, TGFBR1, VEGFA]
GO:0090132	epithelium migration	GO_BiologicalProcess-EBI-UniProt-GOA-ACAP-ARAP_08.05.2020_00h00	4.01162e-10	1.6568e-07	2.92563e-27	2.0772e-25	[3]	Group71	4.83871	15	[ADAM17, FGF2, FLT4, KDR, KIT, MET, MMP9, MTOR, PIK3CA, PTGS2, PTK2, RHOA, SRC, TGFBR1, VEGFA]
GO:0010631	epithelial cell migration	GO_BiologicalProcess-EBI-UniProt-GOA-ACAP-ARAP_08.05.2020_00h00	3.5055e-10	1.45478e-07	2.92563e-27	2.0772e-25	[4, 5, 6]	Group71	4.88599	15	[ADAM17, FGF2, FLT4, KDR, KIT, MET, MMP9, MTOR, PIK3CA, PTGS2, PTK2, RHOA, SRC, TGFBR1, VEGFA]
GO:0048017	inositol lipid-mediated signaling	GO_BiologicalProcess-EBI-UniProt-GOA-ACAP-ARAP_08.05.2020_00h00	1.70497e-12	7.51892e-10	2.92563e-27	2.0772e-25	[4, 5, 6]	Group71	7.109	15	[EGFR, ERBB2, IGF1R, KDR, KIT, MAPK1, MAPK3, NTRK1, PDGFRA, PDGFRB, PIK3CA, PIK3CG, PTK2, RHOA, SRC]
GO:0050679	positive regulation of epithelial cell proliferation	GO_BiologicalProcess-EBI-UniProt-GOA-ACAP-ARAP_08.05.2020_00h00	2.39397e-12	1.05095e-09	2.92563e-27	2.0772e-25	[4, 5, 6]	Group71	6.94444	15	[ADAM17, AR, ARG1, BAD, EGFR, ERBB2, FGF2, FLT4, KDR, MMP12, MTOR, SHH, SMO, TGFBR1, VEGFA]
GO:0048015	phosphatidylinositol-mediated signaling	GO_BiologicalProcess-EBI-UniProt-GOA-ACAP-ARAP_08.05.2020_00h00	1.20335e-12	5.34288e-10	2.92563e-27	2.0772e-25	[5, 6, 7]	Group71	7.28155	15	[EGFR, ERBB2, IGF1R, KDR, KIT, MAPK1, MAPK3, NTRK1, PDGFRA, PDGFRB, PIK3CA, PIK3CG, PTK2, RHOA, SRC]
GO:0070371	ERK1 and ERK2 cascade	GO_BiologicalProcess-EBI-UniProt-GOA-ACAP-ARAP_08.05.2020_00h00	1.12167e-09	4.55398e-07	2.92563e-27	2.0772e-25	[5, 6, 7, 9, 10]	Group71	4.49102	15	[EGFR, ERBB2, FGF2, FLT4, GSTP1, KDR, MAP2K1, MAPK1, MAPK3, MIF, NTRK1, PDGFRA, PDGFRB, PIN1, SRC]
GO:0004713	protein tyrosine kinase activity	GO_BiologicalProcess-EBI-UniProt-GOA-ACAP-ARAP_08.05.2020_00h00	2.73529e-11	1.16797e-08	2.92563e-27	2.0772e-25	[8, 9, 10]	Group71	5.85938	15	[ADAM17, EGFR, ERBB2, FLT4, IGF1R, KDR, KIT, MAP2K1, MET, NTRK1, PDGFRA, PDGFRB, PTK2, RET, SRC]
GO:0035265	organ growth	GO_BiologicalProcess-EBI-UniProt-GOA-ACAP-ARAP_08.05.2020_00h00	1.38486e-12	6.13492e-10	6.08166e-24	4.0139e-22	[2, 3]	Group72	7.21154	15	[AR, ESR1, FGF2, GLI1, GSK3A, MAPK1, MTOR, PDGFRB, PIN1, PTK2, RARA, S1PR1, SHH, SMO, TGFBR1]
GO:0045927	positive regulation of growth	GO_BiologicalProcess-EBI-UniProt-GOA-ACAP-ARAP_08.05.2020_00h00	1.07143e-10	4.52144e-08	6.08166e-24	4.0139e-22	[2, 3, 4]	Group72	5.31915	15	[ADAM17, EGFR, ERBB2, FGF2, GLI1, IGFBP1, IL2, MAPK1, MMP14, MTOR, PIN1, RHOA, SMO, TGFBR1, VEGFA]
GO:0060541	respiratory system development	GO_BiologicalProcess-EBI-UniProt-GOA-ACAP-ARAP_08.05.2020_00h00	3.33262e-12	1.45636e-09	6.08166e-24	4.0139e-22	[4, 5]	Group72	6.78733	15	[ARG1, EGFR, FLT4, GLI1, MAP2K1, MAPK1, MAPK3, MME, MMP12, MMP14, PDGFRA, PDGFRB, RARA, SHH, VEGFA]
GO:0050679	positive regulation of epithelial cell proliferation	GO_BiologicalProcess-EBI-UniProt-GOA-ACAP-ARAP_08.05.2020_00h00	2.39397e-12	1.05095e-09	6.08166e-24	4.0139e-22	[4, 5, 6]	Group72	6.94444	15	[ADAM17, AR, ARG1, BAD, EGFR, ERBB2, FGF2, FLT4, KDR, MMP12, MTOR, SHH, SMO, TGFBR1, VEGFA]
GO:0070371	ERK1 and ERK2 cascade	GO_BiologicalProcess-EBI-UniProt-GOA-ACAP-ARAP_08.05.2020_00h00	1.12167e-09	4.55398e-07	6.08166e-24	4.0139e-22	[5, 6, 7, 9, 10]	Group72	4.49102	15	[EGFR, ERBB2, FGF2, FLT4, GSTP1, KDR, MAP2K1, MAPK1, MAPK3, MIF, NTRK1, PDGFRA, PDGFRB, PIN1, SRC]
GO:0097305	response to alcohol	GO_BiologicalProcess-EBI-UniProt-GOA-ACAP-ARAP_08.05.2020_00h00	5.14351e-10	2.10884e-07	9.11085e-16	4.09988e-14	[4]	Group25	5.28302	14	[AKR1C2, BAD, CA3, CDK4, CES1, GSTP1, IL2, MGMT, PARP1, RARA, RHOA, SMO, SPHK2, TGFBR1]
GO:0097191	extrinsic apoptotic signaling pathway	GO_BiologicalProcess-EBI-UniProt-GOA-ACAP-ARAP_08.05.2020_00h00	2.04193e-10	8.55569e-08	8.95006e-12	2.41651e-10	[4, 5, 6]	Group31	5.66802	14	[AR, BAD, CASP3, GSK3A, GSK3B, GSTP1, IL2, LGALS3, MCL1, RAF1, RET, SRC, TERT, TGFBR1]
GO:0007548	sex differentiation	GO_BiologicalProcess-EBI-UniProt-GOA-ACAP-ARAP_08.05.2020_00h00	2.07048e-09	8.26122e-07	3.63148e-12	1.01681e-10	[3, 4]	Group43	4.74576	14	[AR, CASP3, ESR1, HSPA5, KIT, MMP14, NTRK1, PDGFRA, PDGFRB, RARA, SHH, SRC, TGFBR1, VEGFA]
GO:0070372	regulation of ERK1 and ERK2 cascade	GO_BiologicalProcess-EBI-UniProt-GOA-ACAP-ARAP_08.05.2020_00h00	3.75712e-09	1.4803e-06	1.02179e-13	3.67843e-12	[6, 7, 8, 9, 10, 11]	Group49	4.53074	14	[EGFR, ERBB2, FGF2, FLT4, GSTP1, KDR, MAP2K1, MAPK3, MIF, NTRK1, PDGFRA, PDGFRB, PIN1, SRC]
GO:0007548	sex differentiation	GO_BiologicalProcess-EBI-UniProt-GOA-ACAP-ARAP_08.05.2020_00h00	2.07048e-09	8.26122e-07	4.00089e-15	1.60036e-13	[3, 4]	Group52	4.74576	14	[AR, CASP3, ESR1, HSPA5, KIT, MMP14, NTRK1, PDGFRA, PDGFRB, RARA, SHH, SRC, TGFBR1, VEGFA]
GO:0014065	phosphatidylinositol 3-kinase signaling	GO_BiologicalProcess-EBI-UniProt-GOA-ACAP-ARAP_08.05.2020_00h00	7.45252e-13	3.33873e-10	4.79803e-19	2.54296e-17	[6, 7, 8]	Group53	8.58896	14	[EGFR, ERBB2, IGF1R, KDR, KIT, MAPK1, MAPK3, NTRK1, PDGFRA, PDGFRB, PIK3CA, PIK3CG, PTK2, SRC]
GO:0030323	respiratory tube development	GO_BiologicalProcess-EBI-UniProt-GOA-ACAP-ARAP_08.05.2020_00h00	9.27351e-12	3.98761e-09	1.37137e-25	9.46242e-24	[4, 5, 6]	Group55	7.14286	14	[ARG1, EGFR, FLT4, GLI1, MAP2K1, MAPK1, MAPK3, MME, MMP12, MMP14, PDGFRA, PDGFRB, SHH, VEGFA]
GO:0030324	lung development	GO_BiologicalProcess-EBI-UniProt-GOA-ACAP-ARAP_08.05.2020_00h00	7.01198e-12	3.02917e-09	1.37137e-25	9.46242e-24	[4, 5, 6, 7]	Group55	7.29167	14	[ARG1, EGFR, FLT4, GLI1, MAP2K1, MAPK1, MAPK3, MME, MMP12, MMP14, PDGFRA, PDGFRB, SHH, VEGFA]
GO:0030323	respiratory tube development	GO_BiologicalProcess-EBI-UniProt-GOA-ACAP-ARAP_08.05.2020_00h00	9.27351e-12	3.98761e-09	5.39733e-18	2.59072e-16	[4, 5, 6]	Group56	7.14286	14	[ARG1, EGFR, FLT4, GLI1, MAP2K1, MAPK1, MAPK3, MME, MMP12, MMP14, PDGFRA, PDGFRB, SHH, VEGFA]
GO:0030324	lung development	GO_BiologicalProcess-EBI-UniProt-GOA-ACAP-ARAP_08.05.2020_00h00	7.01198e-12	3.02917e-09	5.39733e-18	2.59072e-16	[4, 5, 6, 7]	Group56	7.29167	14	[ARG1, EGFR, FLT4, GLI1, MAP2K1, MAPK1, MAPK3, MME, MMP12, MMP14, PDGFRA, PDGFRB, SHH, VEGFA]
GO:0070661	leukocyte proliferation	GO_BiologicalProcess-EBI-UniProt-GOA-ACAP-ARAP_08.05.2020_00h00	8.35959e-09	3.24352e-06	2.73264e-18	1.33899e-16	[3]	Group59	4.25532	14	[ARG1, CASP3, CD81, ERBB2, GSTP1, IL2, KIT, LGALS3, MAPK1, MAPK3, MIF, PIK3CG, PTK2, SHH]
GO:0007162	negative regulation of cell adhesion	GO_BiologicalProcess-EBI-UniProt-GOA-ACAP-ARAP_08.05.2020_00h00	2.25885e-09	8.99021e-07	2.73264e-18	1.33899e-16	[3, 4, 5]	Group59	4.7138	14	[ARG1, CASP3, ERBB2, IL2, KNG1, LGALS3, MMP12, MMP14, PLG, PTK2, RHOA, SHH, SRC, VEGFA]
GO:0014065	phosphatidylinositol 3-kinase signaling	GO_BiologicalProcess-EBI-UniProt-GOA-ACAP-ARAP_08.05.2020_00h00	7.45252e-13	3.33873e-10	1.78412e-18	8.9206e-17	[6, 7, 8]	Group60	8.58896	14	[EGFR, ERBB2, IGF1R, KDR, KIT, MAPK1, MAPK3, NTRK1, PDGFRA, PDGFRB, PIK3CA, PIK3CG, PTK2, SRC]
GO:0030323	respiratory tube development	GO_BiologicalProcess-EBI-UniProt-GOA-ACAP-ARAP_08.05.2020_00h00	9.27351e-12	3.98761e-09	1.01736e-24	6.81628e-23	[4, 5, 6]	Group61	7.14286	14	[ARG1, EGFR, FLT4, GLI1, MAP2K1, MAPK1, MAPK3, MME, MMP12, MMP14, PDGFRA, PDGFRB, SHH, VEGFA]
GO:0030324	lung development	GO_BiologicalProcess-EBI-UniProt-GOA-ACAP-ARAP_08.05.2020_00h00	7.01198e-12	3.02917e-09	1.01736e-24	6.81628e-23	[4, 5, 6, 7]	Group61	7.29167	14	[ARG1, EGFR, FLT4, GLI1, MAP2K1, MAPK1, MAPK3, MME, MMP12, MMP14, PDGFRA, PDGFRB, SHH, VEGFA]
GO:0007548	sex differentiation	GO_BiologicalProcess-EBI-UniProt-GOA-ACAP-ARAP_08.05.2020_00h00	2.07048e-09	8.26122e-07	7.52709e-20	4.36571e-18	[3, 4]	Group62	4.74576	14	[AR, CASP3, ESR1, HSPA5, KIT, MMP14, NTRK1, PDGFRA, PDGFRB, RARA, SHH, SRC, TGFBR1, VEGFA]
GO:0007548	sex differentiation	GO_BiologicalProcess-EBI-UniProt-GOA-ACAP-ARAP_08.05.2020_00h00	2.07048e-09	8.26122e-07	8.11324e-20	4.62455e-18	[3, 4]	Group65	4.74576	14	[AR, CASP3, ESR1, HSPA5, KIT, MMP14, NTRK1, PDGFRA, PDGFRB, RARA, SHH, SRC, TGFBR1, VEGFA]
GO:0030323	respiratory tube development	GO_BiologicalProcess-EBI-UniProt-GOA-ACAP-ARAP_08.05.2020_00h00	9.27351e-12	3.98761e-09	2.10306e-19	1.17771e-17	[4, 5, 6]	Group67	7.14286	14	[ARG1, EGFR, FLT4, GLI1, MAP2K1, MAPK1, MAPK3, MME, MMP12, MMP14, PDGFRA, PDGFRB, SHH, VEGFA]
GO:0030324	lung development	GO_BiologicalProcess-EBI-UniProt-GOA-ACAP-ARAP_08.05.2020_00h00	7.01198e-12	3.02917e-09	2.10306e-19	1.17771e-17	[4, 5, 6, 7]	Group67	7.29167	14	[ARG1, EGFR, FLT4, GLI1, MAP2K1, MAPK1, MAPK3, MME, MMP12, MMP14, PDGFRA, PDGFRB, SHH, VEGFA]
GO:0030323	respiratory tube development	GO_BiologicalProcess-EBI-UniProt-GOA-ACAP-ARAP_08.05.2020_00h00	9.27351e-12	3.98761e-09	3.37386e-21	1.99058e-19	[4, 5, 6]	Group68	7.14286	14	[ARG1, EGFR, FLT4, GLI1, MAP2K1, MAPK1, MAPK3, MME, MMP12, MMP14, PDGFRA, PDGFRB, SHH, VEGFA]
GO:0030324	lung development	GO_BiologicalProcess-EBI-UniProt-GOA-ACAP-ARAP_08.05.2020_00h00	7.01198e-12	3.02917e-09	3.37386e-21	1.99058e-19	[4, 5, 6, 7]	Group68	7.29167	14	[ARG1, EGFR, FLT4, GLI1, MAP2K1, MAPK1, MAPK3, MME, MMP12, MMP14, PDGFRA, PDGFRB, SHH, VEGFA]
GO:0097191	extrinsic apoptotic signaling pathway	GO_BiologicalProcess-EBI-UniProt-GOA-ACAP-ARAP_08.05.2020_00h00	2.04193e-10	8.55569e-08	1.10877e-21	6.76351e-20	[4, 5, 6]	Group69	5.66802	14	[AR, BAD, CASP3, GSK3A, GSK3B, GSTP1, IL2, LGALS3, MCL1, RAF1, RET, SRC, TERT, TGFBR1]
GO:0070661	leukocyte proliferation	GO_BiologicalProcess-EBI-UniProt-GOA-ACAP-ARAP_08.05.2020_00h00	8.35959e-09	3.24352e-06	2.92563e-27	2.0772e-25	[3]	Group71	4.25532	14	[ARG1, CASP3, CD81, ERBB2, GSTP1, IL2, KIT, LGALS3, MAPK1, MAPK3, MIF, PIK3CG, PTK2, SHH]
GO:0007548	sex differentiation	GO_BiologicalProcess-EBI-UniProt-GOA-ACAP-ARAP_08.05.2020_00h00	2.07048e-09	8.26122e-07	2.92563e-27	2.0772e-25	[3, 4]	Group71	4.74576	14	[AR, CASP3, ESR1, HSPA5, KIT, MMP14, NTRK1, PDGFRA, PDGFRB, RARA, SHH, SRC, TGFBR1, VEGFA]
GO:0007162	negative regulation of cell adhesion	GO_BiologicalProcess-EBI-UniProt-GOA-ACAP-ARAP_08.05.2020_00h00	2.25885e-09	8.99021e-07	2.92563e-27	2.0772e-25	[3, 4, 5]	Group71	4.7138	14	[ARG1, CASP3, ERBB2, IL2, KNG1, LGALS3, MMP12, MMP14, PLG, PTK2, RHOA, SHH, SRC, VEGFA]
GO:0030323	respiratory tube development	GO_BiologicalProcess-EBI-UniProt-GOA-ACAP-ARAP_08.05.2020_00h00	9.27351e-12	3.98761e-09	2.92563e-27	2.0772e-25	[4, 5, 6]	Group71	7.14286	14	[ARG1, EGFR, FLT4, GLI1, MAP2K1, MAPK1, MAPK3, MME, MMP12, MMP14, PDGFRA, PDGFRB, SHH, VEGFA]
GO:0030324	lung development	GO_BiologicalProcess-EBI-UniProt-GOA-ACAP-ARAP_08.05.2020_00h00	7.01198e-12	3.02917e-09	2.92563e-27	2.0772e-25	[4, 5, 6, 7]	Group71	7.29167	14	[ARG1, EGFR, FLT4, GLI1, MAP2K1, MAPK1, MAPK3, MME, MMP12, MMP14, PDGFRA, PDGFRB, SHH, VEGFA]
GO:0014065	phosphatidylinositol 3-kinase signaling	GO_BiologicalProcess-EBI-UniProt-GOA-ACAP-ARAP_08.05.2020_00h00	7.45252e-13	3.33873e-10	2.92563e-27	2.0772e-25	[6, 7, 8]	Group71	8.58896	14	[EGFR, ERBB2, IGF1R, KDR, KIT, MAPK1, MAPK3, NTRK1, PDGFRA, PDGFRB, PIK3CA, PIK3CG, PTK2, SRC]
GO:0070372	regulation of ERK1 and ERK2 cascade	GO_BiologicalProcess-EBI-UniProt-GOA-ACAP-ARAP_08.05.2020_00h00	3.75712e-09	1.4803e-06	2.92563e-27	2.0772e-25	[6, 7, 8, 9, 10, 11]	Group71	4.53074	14	[EGFR, ERBB2, FGF2, FLT4, GSTP1, KDR, MAP2K1, MAPK3, MIF, NTRK1, PDGFRA, PDGFRB, PIN1, SRC]
GO:0070661	leukocyte proliferation	GO_BiologicalProcess-EBI-UniProt-GOA-ACAP-ARAP_08.05.2020_00h00	8.35959e-09	3.24352e-06	6.08166e-24	4.0139e-22	[3]	Group72	4.25532	14	[ARG1, CASP3, CD81, ERBB2, GSTP1, IL2, KIT, LGALS3, MAPK1, MAPK3, MIF, PIK3CG, PTK2, SHH]
GO:0007548	sex differentiation	GO_BiologicalProcess-EBI-UniProt-GOA-ACAP-ARAP_08.05.2020_00h00	2.07048e-09	8.26122e-07	6.08166e-24	4.0139e-22	[3, 4]	Group72	4.74576	14	[AR, CASP3, ESR1, HSPA5, KIT, MMP14, NTRK1, PDGFRA, PDGFRB, RARA, SHH, SRC, TGFBR1, VEGFA]
GO:0007162	negative regulation of cell adhesion	GO_BiologicalProcess-EBI-UniProt-GOA-ACAP-ARAP_08.05.2020_00h00	2.25885e-09	8.99021e-07	6.08166e-24	4.0139e-22	[3, 4, 5]	Group72	4.7138	14	[ARG1, CASP3, ERBB2, IL2, KNG1, LGALS3, MMP12, MMP14, PLG, PTK2, RHOA, SHH, SRC, VEGFA]
GO:0030323	respiratory tube development	GO_BiologicalProcess-EBI-UniProt-GOA-ACAP-ARAP_08.05.2020_00h00	9.27351e-12	3.98761e-09	6.08166e-24	4.0139e-22	[4, 5, 6]	Group72	7.14286	14	[ARG1, EGFR, FLT4, GLI1, MAP2K1, MAPK1, MAPK3, MME, MMP12, MMP14, PDGFRA, PDGFRB, SHH, VEGFA]
GO:0030324	lung development	GO_BiologicalProcess-EBI-UniProt-GOA-ACAP-ARAP_08.05.2020_00h00	7.01198e-12	3.02917e-09	6.08166e-24	4.0139e-22	[4, 5, 6, 7]	Group72	7.29167	14	[ARG1, EGFR, FLT4, GLI1, MAP2K1, MAPK1, MAPK3, MME, MMP12, MMP14, PDGFRA, PDGFRB, SHH, VEGFA]
GO:0009612	response to mechanical stimulus	GO_BiologicalProcess-EBI-UniProt-GOA-ACAP-ARAP_08.05.2020_00h00	1.27332e-09	5.15694e-07	3.45711e-09	4.49425e-08	[3]	Group15	5.53191	13	[BAD, CASP1, EGFR, KIT, MAPK3, MMP14, MMP7, NFKBIA, NTRK1, PTGS2, RAF1, RHOA, SRC]
GO:0071219	cellular response to molecule of bacterial origin	GO_BiologicalProcess-EBI-UniProt-GOA-ACAP-ARAP_08.05.2020_00h00	1.27332e-09	5.15694e-07	3.4811e-12	1.00952e-10	[4, 5, 7]	Group20	5.53191	13	[ARG1, CASP1, CDK4, EDNRB, GSTP1, MAPK1, MAPK3, MIF, NFKBIA, NOS2, RARA, RHOA, SRC]
GO:0071222	cellular response to lipopolysaccharide	GO_BiologicalProcess-EBI-UniProt-GOA-ACAP-ARAP_08.05.2020_00h00	7.47873e-10	3.04384e-07	3.4811e-12	1.00952e-10	[5, 6, 8]	Group20	5.77778	13	[ARG1, CASP1, CDK4, EDNRB, GSTP1, MAPK1, MAPK3, MIF, NFKBIA, NOS2, RARA, RHOA, SRC]
GO:2001234	negative regulation of apoptotic signaling pathway	GO_BiologicalProcess-EBI-UniProt-GOA-ACAP-ARAP_08.05.2020_00h00	4.75872e-09	1.86066e-06	1.19496e-11	3.10689e-10	[4, 5, 6, 7, 8]	Group21	4.96183	13	[AR, GSK3B, GSTP1, HDAC1, LGALS3, MCL1, MIF, MMP9, PTGS2, RAF1, SRC, TERT, TGFBR1]
GO:0009612	response to mechanical stimulus	GO_BiologicalProcess-EBI-UniProt-GOA-ACAP-ARAP_08.05.2020_00h00	1.27332e-09	5.15694e-07	4.36945e-11	9.61279e-10	[3]	Group22	5.53191	13	[BAD, CASP1, EGFR, KIT, MAPK3, MMP14, MMP7, NFKBIA, NTRK1, PTGS2, RAF1, RHOA, SRC]
GO:2001234	negative regulation of apoptotic signaling pathway	GO_BiologicalProcess-EBI-UniProt-GOA-ACAP-ARAP_08.05.2020_00h00	4.75872e-09	1.86066e-06	8.95006e-12	2.41651e-10	[4, 5, 6, 7, 8]	Group31	4.96183	13	[AR, GSK3B, GSTP1, HDAC1, LGALS3, MCL1, MIF, MMP9, PTGS2, RAF1, SRC, TERT, TGFBR1]
GO:0048659	smooth muscle cell proliferation	GO_BiologicalProcess-EBI-UniProt-GOA-ACAP-ARAP_08.05.2020_00h00	3.55424e-12	1.54965e-09	6.62851e-15	2.51883e-13	[4]	Group33	8.84354	13	[COMT, EGFR, FGF2, GSTP1, IGFBP3, MMP2, MMP9, MTOR, NAMPT, PDGFRB, PTGS2, S1PR1, TERT]
GO:0048660	regulation of smooth muscle cell proliferation	GO_BiologicalProcess-EBI-UniProt-GOA-ACAP-ARAP_08.05.2020_00h00	2.98013e-12	1.3053e-09	6.62851e-15	2.51883e-13	[4, 5]	Group33	8.96552	13	[COMT, EGFR, FGF2, GSTP1, IGFBP3, MMP2, MMP9, MTOR, NAMPT, PDGFRB, PTGS2, S1PR1, TERT]
GO:0014066	regulation of phosphatidylinositol 3-kinase signaling	GO_BiologicalProcess-EBI-UniProt-GOA-ACAP-ARAP_08.05.2020_00h00	1.43256e-12	6.33194e-10	2.16543e-19	1.19099e-17	[5, 6, 7, 8, 9]	Group36	9.48905	13	[EGFR, IGF1R, KDR, KIT, MAPK1, MAPK3, NTRK1, PDGFRA, PDGFRB, PIK3CA, PIK3CG, PTK2, SRC]
GO:0048659	smooth muscle cell proliferation	GO_BiologicalProcess-EBI-UniProt-GOA-ACAP-ARAP_08.05.2020_00h00	3.55424e-12	1.54965e-09	1.01823e-15	4.37838e-14	[4]	Group41	8.84354	13	[COMT, EGFR, FGF2, GSTP1, IGFBP3, MMP2, MMP9, MTOR, NAMPT, PDGFRB, PTGS2, S1PR1, TERT]
GO:0048660	regulation of smooth muscle cell proliferation	GO_BiologicalProcess-EBI-UniProt-GOA-ACAP-ARAP_08.05.2020_00h00	2.98013e-12	1.3053e-09	1.01823e-15	4.37838e-14	[4, 5]	Group41	8.96552	13	[COMT, EGFR, FGF2, GSTP1, IGFBP3, MMP2, MMP9, MTOR, NAMPT, PDGFRB, PTGS2, S1PR1, TERT]
GO:0045137	development of primary sexual characteristics	GO_BiologicalProcess-EBI-UniProt-GOA-ACAP-ARAP_08.05.2020_00h00	2.01226e-09	8.04905e-07	3.63148e-12	1.01681e-10	[3, 4, 5]	Group43	5.32787	13	[AR, CASP3, ESR1, HSPA5, KIT, MMP14, NTRK1, PDGFRA, PDGFRB, RARA, SRC, TGFBR1, VEGFA]
GO:0008406	gonad development	GO_BiologicalProcess-EBI-UniProt-GOA-ACAP-ARAP_08.05.2020_00h00	1.48636e-09	5.99003e-07	3.63148e-12	1.01681e-10	[4, 5, 6, 7]	Group43	5.46218	13	[AR, CASP3, ESR1, HSPA5, KIT, MMP14, NTRK1, PDGFRA, PDGFRB, RARA, SRC, TGFBR1, VEGFA]
GO:0048659	smooth muscle cell proliferation	GO_BiologicalProcess-EBI-UniProt-GOA-ACAP-ARAP_08.05.2020_00h00	3.55424e-12	1.54965e-09	1.06951e-17	5.0267e-16	[4]	Group48	8.84354	13	[COMT, EGFR, FGF2, GSTP1, IGFBP3, MMP2, MMP9, MTOR, NAMPT, PDGFRB, PTGS2, S1PR1, TERT]
GO:0048660	regulation of smooth muscle cell proliferation	GO_BiologicalProcess-EBI-UniProt-GOA-ACAP-ARAP_08.05.2020_00h00	2.98013e-12	1.3053e-09	1.06951e-17	5.0267e-16	[4, 5]	Group48	8.96552	13	[COMT, EGFR, FGF2, GSTP1, IGFBP3, MMP2, MMP9, MTOR, NAMPT, PDGFRB, PTGS2, S1PR1, TERT]
GO:0035270	endocrine system development	GO_BiologicalProcess-EBI-UniProt-GOA-ACAP-ARAP_08.05.2020_00h00	2.07807e-12	9.1435e-10	3.39321e-11	7.80439e-10	[4, 5]	Group50	9.21986	13	[BAD, GLI1, GSK3A, GSK3B, MAP2K1, MAPK1, MAPK3, PDGFRA, PDGFRB, RAF1, SHH, SMO, TGFBR1]
GO:0009612	response to mechanical stimulus	GO_BiologicalProcess-EBI-UniProt-GOA-ACAP-ARAP_08.05.2020_00h00	1.27332e-09	5.15694e-07	5.7126e-22	3.54181e-20	[3]	Group51	5.53191	13	[BAD, CASP1, EGFR, KIT, MAPK3, MMP14, MMP7, NFKBIA, NTRK1, PTGS2, RAF1, RHOA, SRC]
GO:0045137	development of primary sexual characteristics	GO_BiologicalProcess-EBI-UniProt-GOA-ACAP-ARAP_08.05.2020_00h00	2.01226e-09	8.04905e-07	4.00089e-15	1.60036e-13	[3, 4, 5]	Group52	5.32787	13	[AR, CASP3, ESR1, HSPA5, KIT, MMP14, NTRK1, PDGFRA, PDGFRB, RARA, SRC, TGFBR1, VEGFA]
GO:0072001	renal system development	GO_BiologicalProcess-EBI-UniProt-GOA-ACAP-ARAP_08.05.2020_00h00	4.92611e-08	1.77833e-05	4.00089e-15	1.60036e-13	[4, 5, 6]	Group52	4.07523	13	[CA2, FGF2, MME, MMP12, MMP9, PDGFRA, PDGFRB, RARA, RET, SHH, SMO, TGFBR1, VEGFA]
GO:0001822	kidney development	GO_BiologicalProcess-EBI-UniProt-GOA-ACAP-ARAP_08.05.2020_00h00	3.26351e-08	1.19771e-05	4.00089e-15	1.60036e-13	[4, 5, 6, 7]	Group52	4.22078	13	[CA2, FGF2, MME, MMP12, MMP9, PDGFRA, PDGFRB, RARA, RET, SHH, SMO, TGFBR1, VEGFA]
GO:0008406	gonad development	GO_BiologicalProcess-EBI-UniProt-GOA-ACAP-ARAP_08.05.2020_00h00	1.48636e-09	5.99003e-07	4.00089e-15	1.60036e-13	[4, 5, 6, 7]	Group52	5.46218	13	[AR, CASP3, ESR1, HSPA5, KIT, MMP14, NTRK1, PDGFRA, PDGFRB, RARA, SRC, TGFBR1, VEGFA]
GO:0050920	regulation of chemotaxis	GO_BiologicalProcess-EBI-UniProt-GOA-ACAP-ARAP_08.05.2020_00h00	1.8207e-09	7.30102e-07	1.23411e-21	7.40467e-20	[3, 4, 5]	Group54	5.3719	13	[ADAM17, FGF2, GSTP1, KDR, MAPK1, MAPK3, MET, MIF, PDGFRA, PDGFRB, PTK2, S1PR1, VEGFA]
GO:0014066	regulation of phosphatidylinositol 3-kinase signaling	GO_BiologicalProcess-EBI-UniProt-GOA-ACAP-ARAP_08.05.2020_00h00	1.43256e-12	6.33194e-10	9.56798e-23	6.02783e-21	[5, 6, 7, 8, 9]	Group57	9.48905	13	[EGFR, IGF1R, KDR, KIT, MAPK1, MAPK3, NTRK1, PDGFRA, PDGFRB, PIK3CA, PIK3CG, PTK2, SRC]
GO:0019199	transmembrane receptor protein kinase activity	GO_BiologicalProcess-EBI-UniProt-GOA-ACAP-ARAP_08.05.2020_00h00	2.04393e-13	9.259e-11	9.56798e-23	6.02783e-21	[8, 9]	Group57	11.0169	13	[ADAM17, EGFR, ERBB2, FLT4, IGF1R, KDR, KIT, MET, NTRK1, PDGFRA, PDGFRB, RET, TGFBR1]
GO:0014066	regulation of phosphatidylinositol 3-kinase signaling	GO_BiologicalProcess-EBI-UniProt-GOA-ACAP-ARAP_08.05.2020_00h00	1.43256e-12	6.33194e-10	1.78412e-18	8.9206e-17	[5, 6, 7, 8, 9]	Group60	9.48905	13	[EGFR, IGF1R, KDR, KIT, MAPK1, MAPK3, NTRK1, PDGFRA, PDGFRB, PIK3CA, PIK3CG, PTK2, SRC]
GO:0035270	endocrine system development	GO_BiologicalProcess-EBI-UniProt-GOA-ACAP-ARAP_08.05.2020_00h00	2.07807e-12	9.1435e-10	1.01736e-24	6.81628e-23	[4, 5]	Group61	9.21986	13	[BAD, GLI1, GSK3A, GSK3B, MAP2K1, MAPK1, MAPK3, PDGFRA, PDGFRB, RAF1, SHH, SMO, TGFBR1]
GO:0072001	renal system development	GO_BiologicalProcess-EBI-UniProt-GOA-ACAP-ARAP_08.05.2020_00h00	4.92611e-08	1.77833e-05	1.01736e-24	6.81628e-23	[4, 5, 6]	Group61	4.07523	13	[CA2, FGF2, MME, MMP12, MMP9, PDGFRA, PDGFRB, RARA, RET, SHH, SMO, TGFBR1, VEGFA]
GO:0001822	kidney development	GO_BiologicalProcess-EBI-UniProt-GOA-ACAP-ARAP_08.05.2020_00h00	3.26351e-08	1.19771e-05	1.01736e-24	6.81628e-23	[4, 5, 6, 7]	Group61	4.22078	13	[CA2, FGF2, MME, MMP12, MMP9, PDGFRA, PDGFRB, RARA, RET, SHH, SMO, TGFBR1, VEGFA]
GO:0072001	renal system development	GO_BiologicalProcess-EBI-UniProt-GOA-ACAP-ARAP_08.05.2020_00h00	4.92611e-08	1.77833e-05	7.52709e-20	4.36571e-18	[4, 5, 6]	Group62	4.07523	13	[CA2, FGF2, MME, MMP12, MMP9, PDGFRA, PDGFRB, RARA, RET, SHH, SMO, TGFBR1, VEGFA]
GO:0001822	kidney development	GO_BiologicalProcess-EBI-UniProt-GOA-ACAP-ARAP_08.05.2020_00h00	3.26351e-08	1.19771e-05	7.52709e-20	4.36571e-18	[4, 5, 6, 7]	Group62	4.22078	13	[CA2, FGF2, MME, MMP12, MMP9, PDGFRA, PDGFRB, RARA, RET, SHH, SMO, TGFBR1, VEGFA]
GO:0050920	regulation of chemotaxis	GO_BiologicalProcess-EBI-UniProt-GOA-ACAP-ARAP_08.05.2020_00h00	1.8207e-09	7.30102e-07	1.12508e-18	5.73793e-17	[3, 4, 5]	Group63	5.3719	13	[ADAM17, FGF2, GSTP1, KDR, MAPK1, MAPK3, MET, MIF, PDGFRA, PDGFRB, PTK2, S1PR1, VEGFA]
GO:0019199	transmembrane receptor protein kinase activity	GO_BiologicalProcess-EBI-UniProt-GOA-ACAP-ARAP_08.05.2020_00h00	2.04393e-13	9.259e-11	1.12508e-18	5.73793e-17	[8, 9]	Group63	11.0169	13	[ADAM17, EGFR, ERBB2, FLT4, IGF1R, KDR, KIT, MET, NTRK1, PDGFRA, PDGFRB, RET, TGFBR1]
GO:0050920	regulation of chemotaxis	GO_BiologicalProcess-EBI-UniProt-GOA-ACAP-ARAP_08.05.2020_00h00	1.8207e-09	7.30102e-07	1.87769e-23	1.2205e-21	[3, 4, 5]	Group64	5.3719	13	[ADAM17, FGF2, GSTP1, KDR, MAPK1, MAPK3, MET, MIF, PDGFRA, PDGFRB, PTK2, S1PR1, VEGFA]
GO:0019199	transmembrane receptor protein kinase activity	GO_BiologicalProcess-EBI-UniProt-GOA-ACAP-ARAP_08.05.2020_00h00	2.04393e-13	9.259e-11	1.87769e-23	1.2205e-21	[8, 9]	Group64	11.0169	13	[ADAM17, EGFR, ERBB2, FLT4, IGF1R, KDR, KIT, MET, NTRK1, PDGFRA, PDGFRB, RET, TGFBR1]
GO:0045137	development of primary sexual characteristics	GO_BiologicalProcess-EBI-UniProt-GOA-ACAP-ARAP_08.05.2020_00h00	2.01226e-09	8.04905e-07	8.11324e-20	4.62455e-18	[3, 4, 5]	Group65	5.32787	13	[AR, CASP3, ESR1, HSPA5, KIT, MMP14, NTRK1, PDGFRA, PDGFRB, RARA, SRC, TGFBR1, VEGFA]
GO:0008406	gonad development	GO_BiologicalProcess-EBI-UniProt-GOA-ACAP-ARAP_08.05.2020_00h00	1.48636e-09	5.99003e-07	8.11324e-20	4.62455e-18	[4, 5, 6, 7]	Group65	5.46218	13	[AR, CASP3, ESR1, HSPA5, KIT, MMP14, NTRK1, PDGFRA, PDGFRB, RARA, SRC, TGFBR1, VEGFA]
GO:0097237	cellular response to toxic substance	GO_BiologicalProcess-EBI-UniProt-GOA-ACAP-ARAP_08.05.2020_00h00	1.05507e-08	4.04092e-06	2.43474e-25	1.65562e-23	[4]	Group66	4.64286	13	[ABCG2, AKR1B10, ALB, ARG1, BAD, FABP1, GSTP1, KDR, MET, NTRK1, PDGFRB, PTGS2, SRC]
GO:0035270	endocrine system development	GO_BiologicalProcess-EBI-UniProt-GOA-ACAP-ARAP_08.05.2020_00h00	2.07807e-12	9.1435e-10	2.10306e-19	1.17771e-17	[4, 5]	Group67	9.21986	13	[BAD, GLI1, GSK3A, GSK3B, MAP2K1, MAPK1, MAPK3, PDGFRA, PDGFRB, RAF1, SHH, SMO, TGFBR1]
GO:0035270	endocrine system development	GO_BiologicalProcess-EBI-UniProt-GOA-ACAP-ARAP_08.05.2020_00h00	2.07807e-12	9.1435e-10	1.10877e-21	6.76351e-20	[4, 5]	Group69	9.21986	13	[BAD, GLI1, GSK3A, GSK3B, MAP2K1, MAPK1, MAPK3, PDGFRA, PDGFRB, RAF1, SHH, SMO, TGFBR1]
GO:0050920	regulation of chemotaxis	GO_BiologicalProcess-EBI-UniProt-GOA-ACAP-ARAP_08.05.2020_00h00	1.8207e-09	7.30102e-07	4.20509e-27	2.94357e-25	[3, 4, 5]	Group70	5.3719	13	[ADAM17, FGF2, GSTP1, KDR, MAPK1, MAPK3, MET, MIF, PDGFRA, PDGFRB, PTK2, S1PR1, VEGFA]
GO:0035270	endocrine system development	GO_BiologicalProcess-EBI-UniProt-GOA-ACAP-ARAP_08.05.2020_00h00	2.07807e-12	9.1435e-10	4.20509e-27	2.94357e-25	[4, 5]	Group70	9.21986	13	[BAD, GLI1, GSK3A, GSK3B, MAP2K1, MAPK1, MAPK3, PDGFRA, PDGFRB, RAF1, SHH, SMO, TGFBR1]
GO:0072001	renal system development	GO_BiologicalProcess-EBI-UniProt-GOA-ACAP-ARAP_08.05.2020_00h00	4.92611e-08	1.77833e-05	4.20509e-27	2.94357e-25	[4, 5, 6]	Group70	4.07523	13	[CA2, FGF2, MME, MMP12, MMP9, PDGFRA, PDGFRB, RARA, RET, SHH, SMO, TGFBR1, VEGFA]
GO:0001822	kidney development	GO_BiologicalProcess-EBI-UniProt-GOA-ACAP-ARAP_08.05.2020_00h00	3.26351e-08	1.19771e-05	4.20509e-27	2.94357e-25	[4, 5, 6, 7]	Group70	4.22078	13	[CA2, FGF2, MME, MMP12, MMP9, PDGFRA, PDGFRB, RARA, RET, SHH, SMO, TGFBR1, VEGFA]
GO:0042063	gliogenesis	GO_BiologicalProcess-EBI-UniProt-GOA-ACAP-ARAP_08.05.2020_00h00	5.10984e-08	1.83443e-05	4.20509e-27	2.94357e-25	[5, 6, 7]	Group70	4.0625	13	[EGFR, ERBB2, GSTP1, HDAC1, MAP2K1, MAPK1, MAPK3, MMP14, MTOR, RHOA, SHH, SMO, TERT]
GO:0050920	regulation of chemotaxis	GO_BiologicalProcess-EBI-UniProt-GOA-ACAP-ARAP_08.05.2020_00h00	1.8207e-09	7.30102e-07	2.92563e-27	2.0772e-25	[3, 4, 5]	Group71	5.3719	13	[ADAM17, FGF2, GSTP1, KDR, MAPK1, MAPK3, MET, MIF, PDGFRA, PDGFRB, PTK2, S1PR1, VEGFA]
GO:0014066	regulation of phosphatidylinositol 3-kinase signaling	GO_BiologicalProcess-EBI-UniProt-GOA-ACAP-ARAP_08.05.2020_00h00	1.43256e-12	6.33194e-10	2.92563e-27	2.0772e-25	[5, 6, 7, 8, 9]	Group71	9.48905	13	[EGFR, IGF1R, KDR, KIT, MAPK1, MAPK3, NTRK1, PDGFRA, PDGFRB, PIK3CA, PIK3CG, PTK2, SRC]
GO:0019199	transmembrane receptor protein kinase activity	GO_BiologicalProcess-EBI-UniProt-GOA-ACAP-ARAP_08.05.2020_00h00	2.04393e-13	9.259e-11	2.92563e-27	2.0772e-25	[8, 9]	Group71	11.0169	13	[ADAM17, EGFR, ERBB2, FLT4, IGF1R, KDR, KIT, MET, NTRK1, PDGFRA, PDGFRB, RET, TGFBR1]
GO:0045137	development of primary sexual characteristics	GO_BiologicalProcess-EBI-UniProt-GOA-ACAP-ARAP_08.05.2020_00h00	2.01226e-09	8.04905e-07	6.08166e-24	4.0139e-22	[3, 4, 5]	Group72	5.32787	13	[AR, CASP3, ESR1, HSPA5, KIT, MMP14, NTRK1, PDGFRA, PDGFRB, RARA, SRC, TGFBR1, VEGFA]
GO:0050920	regulation of chemotaxis	GO_BiologicalProcess-EBI-UniProt-GOA-ACAP-ARAP_08.05.2020_00h00	1.8207e-09	7.30102e-07	6.08166e-24	4.0139e-22	[3, 4, 5]	Group72	5.3719	13	[ADAM17, FGF2, GSTP1, KDR, MAPK1, MAPK3, MET, MIF, PDGFRA, PDGFRB, PTK2, S1PR1, VEGFA]
GO:0035270	endocrine system development	GO_BiologicalProcess-EBI-UniProt-GOA-ACAP-ARAP_08.05.2020_00h00	2.07807e-12	9.1435e-10	6.08166e-24	4.0139e-22	[4, 5]	Group72	9.21986	13	[BAD, GLI1, GSK3A, GSK3B, MAP2K1, MAPK1, MAPK3, PDGFRA, PDGFRB, RAF1, SHH, SMO, TGFBR1]
GO:0072001	renal system development	GO_BiologicalProcess-EBI-UniProt-GOA-ACAP-ARAP_08.05.2020_00h00	4.92611e-08	1.77833e-05	6.08166e-24	4.0139e-22	[4, 5, 6]	Group72	4.07523	13	[CA2, FGF2, MME, MMP12, MMP9, PDGFRA, PDGFRB, RARA, RET, SHH, SMO, TGFBR1, VEGFA]
GO:0001822	kidney development	GO_BiologicalProcess-EBI-UniProt-GOA-ACAP-ARAP_08.05.2020_00h00	3.26351e-08	1.19771e-05	6.08166e-24	4.0139e-22	[4, 5, 6, 7]	Group72	4.22078	13	[CA2, FGF2, MME, MMP12, MMP9, PDGFRA, PDGFRB, RARA, RET, SHH, SMO, TGFBR1, VEGFA]
GO:0008406	gonad development	GO_BiologicalProcess-EBI-UniProt-GOA-ACAP-ARAP_08.05.2020_00h00	1.48636e-09	5.99003e-07	6.08166e-24	4.0139e-22	[4, 5, 6, 7]	Group72	5.46218	13	[AR, CASP3, ESR1, HSPA5, KIT, MMP14, NTRK1, PDGFRA, PDGFRB, RARA, SRC, TGFBR1, VEGFA]
GO:0042063	gliogenesis	GO_BiologicalProcess-EBI-UniProt-GOA-ACAP-ARAP_08.05.2020_00h00	5.10984e-08	1.83443e-05	6.08166e-24	4.0139e-22	[5, 6, 7]	Group72	4.0625	13	[EGFR, ERBB2, GSTP1, HDAC1, MAP2K1, MAPK1, MAPK3, MMP14, MTOR, RHOA, SHH, SMO, TERT]
GO:0014066	regulation of phosphatidylinositol 3-kinase signaling	GO_BiologicalProcess-EBI-UniProt-GOA-ACAP-ARAP_08.05.2020_00h00	1.43256e-12	6.33194e-10	6.08166e-24	4.0139e-22	[5, 6, 7, 8, 9]	Group72	9.48905	13	[EGFR, IGF1R, KDR, KIT, MAPK1, MAPK3, NTRK1, PDGFRA, PDGFRB, PIK3CA, PIK3CG, PTK2, SRC]
GO:0016485	protein processing	GO_BiologicalProcess-EBI-UniProt-GOA-ACAP-ARAP_08.05.2020_00h00	1.33978e-08	5.10456e-06	1.33978e-08	1.60774e-07	[5, 6]	Group04	5.12821	12	[BAD, CASP1, CASP3, CES1, MME, MMP12, MMP14, PARP1, PGK1, PLAU, SHH, SRC]
GO:0042445	hormone metabolic process	GO_BiologicalProcess-EBI-UniProt-GOA-ACAP-ARAP_08.05.2020_00h00	7.05685e-08	2.50518e-05	7.05685e-08	7.76254e-07	[2, 4]	Group08	4.41176	12	[AKR1B10, AKR1C2, CES1, COMT, CTSB, ESR1, MME, MMP12, PDGFRA, SHH, TTR, UGT2B7]
GO:0097153	cysteine-type endopeptidase activity involved in apoptotic process	GO_BiologicalProcess-EBI-UniProt-GOA-ACAP-ARAP_08.05.2020_00h00	2.13392e-08	7.98087e-06	4.36945e-11	9.61279e-10	[5, 9, 10]	Group22	4.91803	12	[BAD, BIRC5, CASP1, CASP3, FABP1, MGMT, MMP9, PTGS2, RAF1, RHOA, SRC, VEGFA]
GO:0034614	cellular response to reactive oxygen species	GO_BiologicalProcess-EBI-UniProt-GOA-ACAP-ARAP_08.05.2020_00h00	6.42244e-10	2.62036e-07	2.16543e-19	1.19099e-17	[5, 6]	Group36	6.70391	12	[ARG1, EGFR, FABP1, MAPK1, MAPK3, MET, MMP2, MMP3, MMP9, PDGFRA, PDGFRB, SRC]
GO:0097153	cysteine-type endopeptidase activity involved in apoptotic process	GO_BiologicalProcess-EBI-UniProt-GOA-ACAP-ARAP_08.05.2020_00h00	2.13392e-08	7.98087e-06	2.92491e-12	8.77472e-11	[5, 9, 10]	Group37	4.91803	12	[BAD, BIRC5, CASP1, CASP3, FABP1, MGMT, MMP9, PTGS2, RAF1, RHOA, SRC, VEGFA]
GO:0007611	learning or memory	GO_BiologicalProcess-EBI-UniProt-GOA-ACAP-ARAP_08.05.2020_00h00	1.52584e-07	5.18785e-05	1.0183e-13	3.76771e-12	[2, 5]	Group38	4.10959	12	[CASP3, COMT, EGFR, FEN1, KIT, MAPK1, MME, MMP12, MTOR, NTRK1, PTGS2, SGK1]
GO:0071241	cellular response to inorganic substance	GO_BiologicalProcess-EBI-UniProt-GOA-ACAP-ARAP_08.05.2020_00h00	1.86009e-08	6.99394e-06	9.4639e-19	4.92123e-17	[4]	Group39	4.97925	12	[BAD, EGFR, GSK3A, HSPA5, MAPK1, MAPK3, MMP3, MMP9, PARP1, PTGS2, SHH, TDO2]
GO:0034614	cellular response to reactive oxygen species	GO_BiologicalProcess-EBI-UniProt-GOA-ACAP-ARAP_08.05.2020_00h00	6.42244e-10	2.62036e-07	3.47932e-19	1.87883e-17	[5, 6]	Group44	6.70391	12	[ARG1, EGFR, FABP1, MAPK1, MAPK3, MET, MMP2, MMP3, MMP9, PDGFRA, PDGFRB, SRC]
GO:0071241	cellular response to inorganic substance	GO_BiologicalProcess-EBI-UniProt-GOA-ACAP-ARAP_08.05.2020_00h00	1.86009e-08	6.99394e-06	6.14949e-11	1.29139e-09	[4]	Group46	4.97925	12	[BAD, EGFR, GSK3A, HSPA5, MAPK1, MAPK3, MMP3, MMP9, PARP1, PTGS2, SHH, TDO2]
GO:0034504	protein localization to nucleus	GO_BiologicalProcess-EBI-UniProt-GOA-ACAP-ARAP_08.05.2020_00h00	1.97026e-07	6.60037e-05	6.14949e-11	1.29139e-09	[6]	Group46	4.01338	12	[GSK3B, MAPK1, MMP12, NFKBIA, PARP1, PIN1, PLK1, PTGS2, SHH, SMO, SRC, TERT]
GO:0097153	cysteine-type endopeptidase activity involved in apoptotic process	GO_BiologicalProcess-EBI-UniProt-GOA-ACAP-ARAP_08.05.2020_00h00	2.13392e-08	7.98087e-06	5.7126e-22	3.54181e-20	[5, 9, 10]	Group51	4.91803	12	[BAD, BIRC5, CASP1, CASP3, FABP1, MGMT, MMP9, PTGS2, RAF1, RHOA, SRC, VEGFA]
GO:0051146	striated muscle cell differentiation	GO_BiologicalProcess-EBI-UniProt-GOA-ACAP-ARAP_08.05.2020_00h00	1.70396e-07	5.75938e-05	4.00089e-15	1.60036e-13	[5]	Group52	4.0678	12	[CASP3, CD81, GSK3A, MMP14, MTOR, PDGFRA, PDGFRB, PIN1, RARA, SHH, SMO, VEGFA]
GO:0048738	cardiac muscle tissue development	GO_BiologicalProcess-EBI-UniProt-GOA-ACAP-ARAP_08.05.2020_00h00	1.00231e-08	3.84887e-06	4.00089e-15	1.60036e-13	[5, 6, 7]	Group52	5.26316	12	[FGF2, GLI1, GSK3A, MAPK1, MTOR, PDGFRA, PDGFRB, PIN1, RARA, S1PR1, TGFBR1, VEGFA]
GO:0000187	activation of MAPK activity	GO_BiologicalProcess-EBI-UniProt-GOA-ACAP-ARAP_08.05.2020_00h00	3.19696e-09	1.2628e-06	9.56798e-23	6.02783e-21	[7, 8, 9, 10, 11, 12, 13]	Group57	5.82524	12	[CD81, EGFR, FGF2, IGF1R, KIT, MAP2K1, MAPK1, MAPK3, NTRK1, RAF1, RET, TGFBR1]
GO:0070663	regulation of leukocyte proliferation	GO_BiologicalProcess-EBI-UniProt-GOA-ACAP-ARAP_08.05.2020_00h00	3.04965e-08	1.12837e-05	2.73264e-18	1.33899e-16	[4, 5]	Group59	4.7619	12	[ARG1, CASP3, CD81, ERBB2, GSTP1, IL2, LGALS3, MAPK1, MAPK3, MIF, PTK2, SHH]
GO:0051146	striated muscle cell differentiation	GO_BiologicalProcess-EBI-UniProt-GOA-ACAP-ARAP_08.05.2020_00h00	1.70396e-07	5.75938e-05	7.52709e-20	4.36571e-18	[5]	Group62	4.0678	12	[CASP3, CD81, GSK3A, MMP14, MTOR, PDGFRA, PDGFRB, PIN1, RARA, SHH, SMO, VEGFA]
GO:0048738	cardiac muscle tissue development	GO_BiologicalProcess-EBI-UniProt-GOA-ACAP-ARAP_08.05.2020_00h00	1.00231e-08	3.84887e-06	7.52709e-20	4.36571e-18	[5, 6, 7]	Group62	5.26316	12	[FGF2, GLI1, GSK3A, MAPK1, MTOR, PDGFRA, PDGFRB, PIN1, RARA, S1PR1, TGFBR1, VEGFA]
GO:0010632	regulation of epithelial cell migration	GO_BiologicalProcess-EBI-UniProt-GOA-ACAP-ARAP_08.05.2020_00h00	1.61824e-08	6.11695e-06	1.87769e-23	1.2205e-21	[3, 4, 5, 6, 7]	Group64	5.04202	12	[ADAM17, FGF2, FLT4, KDR, MET, MMP9, MTOR, PTGS2, PTK2, RHOA, SRC, VEGFA]
GO:0051146	striated muscle cell differentiation	GO_BiologicalProcess-EBI-UniProt-GOA-ACAP-ARAP_08.05.2020_00h00	1.70396e-07	5.75938e-05	8.11324e-20	4.62455e-18	[5]	Group65	4.0678	12	[CASP3, CD81, GSK3A, MMP14, MTOR, PDGFRA, PDGFRB, PIN1, RARA, SHH, SMO, VEGFA]
GO:0071241	cellular response to inorganic substance	GO_BiologicalProcess-EBI-UniProt-GOA-ACAP-ARAP_08.05.2020_00h00	1.86009e-08	6.99394e-06	2.43474e-25	1.65562e-23	[4]	Group66	4.97925	12	[BAD, EGFR, GSK3A, HSPA5, MAPK1, MAPK3, MMP3, MMP9, PARP1, PTGS2, SHH, TDO2]
GO:0034614	cellular response to reactive oxygen species	GO_BiologicalProcess-EBI-UniProt-GOA-ACAP-ARAP_08.05.2020_00h00	6.42244e-10	2.62036e-07	2.43474e-25	1.65562e-23	[5, 6]	Group66	6.70391	12	[ARG1, EGFR, FABP1, MAPK1, MAPK3, MET, MMP2, MMP3, MMP9, PDGFRA, PDGFRB, SRC]
GO:0048738	cardiac muscle tissue development	GO_BiologicalProcess-EBI-UniProt-GOA-ACAP-ARAP_08.05.2020_00h00	1.00231e-08	3.84887e-06	2.10306e-19	1.17771e-17	[5, 6, 7]	Group67	5.26316	12	[FGF2, GLI1, GSK3A, MAPK1, MTOR, PDGFRA, PDGFRB, PIN1, RARA, S1PR1, TGFBR1, VEGFA]
GO:0051146	striated muscle cell differentiation	GO_BiologicalProcess-EBI-UniProt-GOA-ACAP-ARAP_08.05.2020_00h00	1.70396e-07	5.75938e-05	3.37386e-21	1.99058e-19	[5]	Group68	4.0678	12	[CASP3, CD81, GSK3A, MMP14, MTOR, PDGFRA, PDGFRB, PIN1, RARA, SHH, SMO, VEGFA]
GO:0048738	cardiac muscle tissue development	GO_BiologicalProcess-EBI-UniProt-GOA-ACAP-ARAP_08.05.2020_00h00	1.00231e-08	3.84887e-06	3.37386e-21	1.99058e-19	[5, 6, 7]	Group68	5.26316	12	[FGF2, GLI1, GSK3A, MAPK1, MTOR, PDGFRA, PDGFRB, PIN1, RARA, S1PR1, TGFBR1, VEGFA]
GO:0051146	striated muscle cell differentiation	GO_BiologicalProcess-EBI-UniProt-GOA-ACAP-ARAP_08.05.2020_00h00	1.70396e-07	5.75938e-05	4.20509e-27	2.94357e-25	[5]	Group70	4.0678	12	[CASP3, CD81, GSK3A, MMP14, MTOR, PDGFRA, PDGFRB, PIN1, RARA, SHH, SMO, VEGFA]
GO:0048738	cardiac muscle tissue development	GO_BiologicalProcess-EBI-UniProt-GOA-ACAP-ARAP_08.05.2020_00h00	1.00231e-08	3.84887e-06	4.20509e-27	2.94357e-25	[5, 6, 7]	Group70	5.26316	12	[FGF2, GLI1, GSK3A, MAPK1, MTOR, PDGFRA, PDGFRB, PIN1, RARA, S1PR1, TGFBR1, VEGFA]
GO:0000187	activation of MAPK activity	GO_BiologicalProcess-EBI-UniProt-GOA-ACAP-ARAP_08.05.2020_00h00	3.19696e-09	1.2628e-06	2.92563e-27	2.0772e-25	[7, 8, 9, 10, 11, 12, 13]	Group71	5.82524	12	[CD81, EGFR, FGF2, IGF1R, KIT, MAP2K1, MAPK1, MAPK3, NTRK1, RAF1, RET, TGFBR1]
GO:0045834	positive regulation of lipid metabolic process	GO_BiologicalProcess-EBI-UniProt-GOA-ACAP-ARAP_08.05.2020_00h00	2.17279e-10	9.08227e-08	2.92563e-27	2.0772e-25	[3, 4, 5, 6]	Group71	7.36196	12	[CD81, CES1, FABP1, FGF2, KIT, MTOR, PDGFRA, PDGFRB, PTGS2, PTK2, SPHK2, SRC]
GO:0010632	regulation of epithelial cell migration	GO_BiologicalProcess-EBI-UniProt-GOA-ACAP-ARAP_08.05.2020_00h00	1.61824e-08	6.11695e-06	2.92563e-27	2.0772e-25	[3, 4, 5, 6, 7]	Group71	5.04202	12	[ADAM17, FGF2, FLT4, KDR, MET, MMP9, MTOR, PTGS2, PTK2, RHOA, SRC, VEGFA]
GO:0034614	cellular response to reactive oxygen species	GO_BiologicalProcess-EBI-UniProt-GOA-ACAP-ARAP_08.05.2020_00h00	6.42244e-10	2.62036e-07	2.92563e-27	2.0772e-25	[5, 6]	Group71	6.70391	12	[ARG1, EGFR, FABP1, MAPK1, MAPK3, MET, MMP2, MMP3, MMP9, PDGFRA, PDGFRB, SRC]
GO:0048738	cardiac muscle tissue development	GO_BiologicalProcess-EBI-UniProt-GOA-ACAP-ARAP_08.05.2020_00h00	1.00231e-08	3.84887e-06	2.92563e-27	2.0772e-25	[5, 6, 7]	Group71	5.26316	12	[FGF2, GLI1, GSK3A, MAPK1, MTOR, PDGFRA, PDGFRB, PIN1, RARA, S1PR1, TGFBR1, VEGFA]
GO:0000187	activation of MAPK activity	GO_BiologicalProcess-EBI-UniProt-GOA-ACAP-ARAP_08.05.2020_00h00	3.19696e-09	1.2628e-06	6.08166e-24	4.0139e-22	[7, 8, 9, 10, 11, 12, 13]	Group72	5.82524	12	[CD81, EGFR, FGF2, IGF1R, KIT, MAP2K1, MAPK1, MAPK3, NTRK1, RAF1, RET, TGFBR1]
GO:0070663	regulation of leukocyte proliferation	GO_BiologicalProcess-EBI-UniProt-GOA-ACAP-ARAP_08.05.2020_00h00	3.04965e-08	1.12837e-05	6.08166e-24	4.0139e-22	[4, 5]	Group72	4.7619	12	[ARG1, CASP3, CD81, ERBB2, GSTP1, IL2, LGALS3, MAPK1, MAPK3, MIF, PTK2, SHH]
GO:0051146	striated muscle cell differentiation	GO_BiologicalProcess-EBI-UniProt-GOA-ACAP-ARAP_08.05.2020_00h00	1.70396e-07	5.75938e-05	6.08166e-24	4.0139e-22	[5]	Group72	4.0678	12	[CASP3, CD81, GSK3A, MMP14, MTOR, PDGFRA, PDGFRB, PIN1, RARA, SHH, SMO, VEGFA]
GO:0034504	protein localization to nucleus	GO_BiologicalProcess-EBI-UniProt-GOA-ACAP-ARAP_08.05.2020_00h00	1.97026e-07	6.60037e-05	6.08166e-24	4.0139e-22	[6]	Group72	4.01338	12	[GSK3B, MAPK1, MMP12, NFKBIA, PARP1, PIN1, PLK1, PTGS2, SHH, SMO, SRC, TERT]
GO:0048738	cardiac muscle tissue development	GO_BiologicalProcess-EBI-UniProt-GOA-ACAP-ARAP_08.05.2020_00h00	1.00231e-08	3.84887e-06	6.08166e-24	4.0139e-22	[5, 6, 7]	Group72	5.26316	12	[FGF2, GLI1, GSK3A, MAPK1, MTOR, PDGFRA, PDGFRB, PIN1, RARA, S1PR1, TGFBR1, VEGFA]
GO:0071229	cellular response to acid chemical	GO_BiologicalProcess-EBI-UniProt-GOA-ACAP-ARAP_08.05.2020_00h00	8.30061e-08	2.90521e-05	1.86892e-15	7.84948e-14	[4]	Group10	4.93274	11	[AKR1C2, CDK4, EGFR, KDR, MMP2, MTOR, PDGFRA, RARA, RET, SRC, VEGFA]
GO:0010001	glial cell differentiation	GO_BiologicalProcess-EBI-UniProt-GOA-ACAP-ARAP_08.05.2020_00h00	1.60437e-07	5.43883e-05	1.56288e-12	5.0012e-11	[4, 6, 7, 8]	Group13	4.62185	11	[EGFR, ERBB2, GSTP1, HDAC1, MAP2K1, MAPK1, MAPK3, MTOR, RHOA, SHH, SMO]
GO:0043281	regulation of cysteine-type endopeptidase activity involved in apoptotic process	GO_BiologicalProcess-EBI-UniProt-GOA-ACAP-ARAP_08.05.2020_00h00	1.41168e-07	4.84208e-05	4.36945e-11	9.61279e-10	[6, 7, 8, 9, 10, 11]	Group22	4.68085	11	[BAD, BIRC5, CASP1, FABP1, MGMT, MMP9, PTGS2, RAF1, RHOA, SRC, VEGFA]
GO:2000116	regulation of cysteine-type endopeptidase activity	GO_BiologicalProcess-EBI-UniProt-GOA-ACAP-ARAP_08.05.2020_00h00	4.19668e-07	0.000132615	4.36945e-11	9.61279e-10	[7, 8, 9, 10]	Group22	4.19847	11	[BAD, BIRC5, CASP1, FABP1, MGMT, MMP9, PTGS2, RAF1, RHOA, SRC, VEGFA]
GO:0051402	neuron apoptotic process	GO_BiologicalProcess-EBI-UniProt-GOA-ACAP-ARAP_08.05.2020_00h00	4.04014e-07	0.000128477	1.4772e-11	3.69301e-10	[4, 5]	Group29	4.21456	11	[BIRC5, CASP3, GSK3A, HSPA5, MCL1, NTRK1, PARP1, PIK3CA, PIN1, RHOA, TERT]
GO:0008217	regulation of blood pressure	GO_BiologicalProcess-EBI-UniProt-GOA-ACAP-ARAP_08.05.2020_00h00	3.51099e-08	1.278e-05	2.17181e-13	7.16698e-12	[3, 5]	Group35	5.36585	11	[AR, CES1, EDNRB, GSK3A, MME, MMP12, NAMPT, NOS2, PTGS2, RHOA, SGK1]
GO:0043281	regulation of cysteine-type endopeptidase activity involved in apoptotic process	GO_BiologicalProcess-EBI-UniProt-GOA-ACAP-ARAP_08.05.2020_00h00	1.41168e-07	4.84208e-05	2.92491e-12	8.77472e-11	[6, 7, 8, 9, 10, 11]	Group37	4.68085	11	[BAD, BIRC5, CASP1, FABP1, MGMT, MMP9, PTGS2, RAF1, RHOA, SRC, VEGFA]
GO:2000116	regulation of cysteine-type endopeptidase activity	GO_BiologicalProcess-EBI-UniProt-GOA-ACAP-ARAP_08.05.2020_00h00	4.19668e-07	0.000132615	2.92491e-12	8.77472e-11	[7, 8, 9, 10]	Group37	4.19847	11	[BAD, BIRC5, CASP1, FABP1, MGMT, MMP9, PTGS2, RAF1, RHOA, SRC, VEGFA]
GO:0070374	positive regulation of ERK1 and ERK2 cascade	GO_BiologicalProcess-EBI-UniProt-GOA-ACAP-ARAP_08.05.2020_00h00	7.23184e-08	2.54561e-05	7.39985e-16	3.40393e-14	[6, 7, 8, 9, 10, 11, 12]	Group45	5	11	[EGFR, FGF2, FLT4, KDR, MAP2K1, MAPK3, MIF, NTRK1, PDGFRA, PDGFRB, SRC]
GO:0032388	positive regulation of intracellular transport	GO_BiologicalProcess-EBI-UniProt-GOA-ACAP-ARAP_08.05.2020_00h00	3.46436e-07	0.000111552	6.14949e-11	1.29139e-09	[3, 4, 5, 6]	Group46	4.28016	11	[BAD, CD81, ERBB2, GSK3A, GSK3B, MAPK1, PIN1, PTGS2, SHH, SMO, SPHK2]
GO:0043281	regulation of cysteine-type endopeptidase activity involved in apoptotic process	GO_BiologicalProcess-EBI-UniProt-GOA-ACAP-ARAP_08.05.2020_00h00	1.41168e-07	4.84208e-05	5.7126e-22	3.54181e-20	[6, 7, 8, 9, 10, 11]	Group51	4.68085	11	[BAD, BIRC5, CASP1, FABP1, MGMT, MMP9, PTGS2, RAF1, RHOA, SRC, VEGFA]
GO:2000116	regulation of cysteine-type endopeptidase activity	GO_BiologicalProcess-EBI-UniProt-GOA-ACAP-ARAP_08.05.2020_00h00	4.19668e-07	0.000132615	5.7126e-22	3.54181e-20	[7, 8, 9, 10]	Group51	4.19847	11	[BAD, BIRC5, CASP1, FABP1, MGMT, MMP9, PTGS2, RAF1, RHOA, SRC, VEGFA]
GO:0070374	positive regulation of ERK1 and ERK2 cascade	GO_BiologicalProcess-EBI-UniProt-GOA-ACAP-ARAP_08.05.2020_00h00	7.23184e-08	2.54561e-05	1.78412e-18	8.9206e-17	[6, 7, 8, 9, 10, 11, 12]	Group60	5	11	[EGFR, FGF2, FLT4, KDR, MAP2K1, MAPK3, MIF, NTRK1, PDGFRA, PDGFRB, SRC]
GO:0070374	positive regulation of ERK1 and ERK2 cascade	GO_BiologicalProcess-EBI-UniProt-GOA-ACAP-ARAP_08.05.2020_00h00	7.23184e-08	2.54561e-05	1.01736e-24	6.81628e-23	[6, 7, 8, 9, 10, 11, 12]	Group61	5	11	[EGFR, FGF2, FLT4, KDR, MAP2K1, MAPK3, MIF, NTRK1, PDGFRA, PDGFRB, SRC]
GO:0070374	positive regulation of ERK1 and ERK2 cascade	GO_BiologicalProcess-EBI-UniProt-GOA-ACAP-ARAP_08.05.2020_00h00	7.23184e-08	2.54561e-05	1.12508e-18	5.73793e-17	[6, 7, 8, 9, 10, 11, 12]	Group63	5	11	[EGFR, FGF2, FLT4, KDR, MAP2K1, MAPK3, MIF, NTRK1, PDGFRA, PDGFRB, SRC]
GO:0043542	endothelial cell migration	GO_BiologicalProcess-EBI-UniProt-GOA-ACAP-ARAP_08.05.2020_00h00	9.94306e-08	3.46019e-05	1.87769e-23	1.2205e-21	[5, 6, 7]	Group64	4.84582	11	[ADAM17, FGF2, FLT4, KDR, MET, PIK3CA, PTGS2, PTK2, RHOA, TGFBR1, VEGFA]
GO:0071229	cellular response to acid chemical	GO_BiologicalProcess-EBI-UniProt-GOA-ACAP-ARAP_08.05.2020_00h00	8.30061e-08	2.90521e-05	2.43474e-25	1.65562e-23	[4]	Group66	4.93274	11	[AKR1C2, CDK4, EGFR, KDR, MMP2, MTOR, PDGFRA, RARA, RET, SRC, VEGFA]
GO:0032388	positive regulation of intracellular transport	GO_BiologicalProcess-EBI-UniProt-GOA-ACAP-ARAP_08.05.2020_00h00	3.46436e-07	0.000111552	2.10306e-19	1.17771e-17	[3, 4, 5, 6]	Group67	4.28016	11	[BAD, CD81, ERBB2, GSK3A, GSK3B, MAPK1, PIN1, PTGS2, SHH, SMO, SPHK2]
GO:0071229	cellular response to acid chemical	GO_BiologicalProcess-EBI-UniProt-GOA-ACAP-ARAP_08.05.2020_00h00	8.30061e-08	2.90521e-05	3.37386e-21	1.99058e-19	[4]	Group68	4.93274	11	[AKR1C2, CDK4, EGFR, KDR, MMP2, MTOR, PDGFRA, RARA, RET, SRC, VEGFA]
GO:0032388	positive regulation of intracellular transport	GO_BiologicalProcess-EBI-UniProt-GOA-ACAP-ARAP_08.05.2020_00h00	3.46436e-07	0.000111552	1.10877e-21	6.76351e-20	[3, 4, 5, 6]	Group69	4.28016	11	[BAD, CD81, ERBB2, GSK3A, GSK3B, MAPK1, PIN1, PTGS2, SHH, SMO, SPHK2]
GO:0051402	neuron apoptotic process	GO_BiologicalProcess-EBI-UniProt-GOA-ACAP-ARAP_08.05.2020_00h00	4.04014e-07	0.000128477	1.10877e-21	6.76351e-20	[4, 5]	Group69	4.21456	11	[BIRC5, CASP3, GSK3A, HSPA5, MCL1, NTRK1, PARP1, PIK3CA, PIN1, RHOA, TERT]
GO:0030307	positive regulation of cell growth	GO_BiologicalProcess-EBI-UniProt-GOA-ACAP-ARAP_08.05.2020_00h00	9.12528e-09	3.51323e-06	4.20509e-27	2.94357e-25	[3, 4, 5, 6]	Group70	6.11111	11	[ADAM17, EGFR, ERBB2, IGFBP1, IL2, MMP14, MTOR, PIN1, RHOA, TGFBR1, VEGFA]
GO:0030307	positive regulation of cell growth	GO_BiologicalProcess-EBI-UniProt-GOA-ACAP-ARAP_08.05.2020_00h00	9.12528e-09	3.51323e-06	2.92563e-27	2.0772e-25	[3, 4, 5, 6]	Group71	6.11111	11	[ADAM17, EGFR, ERBB2, IGFBP1, IL2, MMP14, MTOR, PIN1, RHOA, TGFBR1, VEGFA]
GO:0030595	leukocyte chemotaxis	GO_BiologicalProcess-EBI-UniProt-GOA-ACAP-ARAP_08.05.2020_00h00	2.73648e-07	8.92092e-05	2.92563e-27	2.0772e-25	[3, 5, 6]	Group71	4.38247	11	[ADAM17, EDNRB, KIT, LGALS3, MAPK1, MAPK3, MIF, PIK3CG, PTK2, S1PR1, VEGFA]
GO:0097529	myeloid leukocyte migration	GO_BiologicalProcess-EBI-UniProt-GOA-ACAP-ARAP_08.05.2020_00h00	1.74546e-07	5.88219e-05	2.92563e-27	2.0772e-25	[3, 5, 6]	Group71	4.58333	11	[CD81, EDNRB, KIT, LGALS3, MAPK1, MAPK3, MIF, MMP14, PIK3CG, PTK2, VEGFA]
GO:0043542	endothelial cell migration	GO_BiologicalProcess-EBI-UniProt-GOA-ACAP-ARAP_08.05.2020_00h00	9.94306e-08	3.46019e-05	2.92563e-27	2.0772e-25	[5, 6, 7]	Group71	4.84582	11	[ADAM17, FGF2, FLT4, KDR, MET, PIK3CA, PTGS2, PTK2, RHOA, TGFBR1, VEGFA]
GO:0070374	positive regulation of ERK1 and ERK2 cascade	GO_BiologicalProcess-EBI-UniProt-GOA-ACAP-ARAP_08.05.2020_00h00	7.23184e-08	2.54561e-05	2.92563e-27	2.0772e-25	[6, 7, 8, 9, 10, 11, 12]	Group71	5	11	[EGFR, FGF2, FLT4, KDR, MAP2K1, MAPK3, MIF, NTRK1, PDGFRA, PDGFRB, SRC]
GO:0032388	positive regulation of intracellular transport	GO_BiologicalProcess-EBI-UniProt-GOA-ACAP-ARAP_08.05.2020_00h00	3.46436e-07	0.000111552	6.08166e-24	4.0139e-22	[3, 4, 5, 6]	Group72	4.28016	11	[BAD, CD81, ERBB2, GSK3A, GSK3B, MAPK1, PIN1, PTGS2, SHH, SMO, SPHK2]
GO:0030595	leukocyte chemotaxis	GO_BiologicalProcess-EBI-UniProt-GOA-ACAP-ARAP_08.05.2020_00h00	2.73648e-07	8.92092e-05	6.08166e-24	4.0139e-22	[3, 5, 6]	Group72	4.38247	11	[ADAM17, EDNRB, KIT, LGALS3, MAPK1, MAPK3, MIF, PIK3CG, PTK2, S1PR1, VEGFA]
GO:0097529	myeloid leukocyte migration	GO_BiologicalProcess-EBI-UniProt-GOA-ACAP-ARAP_08.05.2020_00h00	1.74546e-07	5.88219e-05	6.08166e-24	4.0139e-22	[3, 5, 6]	Group72	4.58333	11	[CD81, EDNRB, KIT, LGALS3, MAPK1, MAPK3, MIF, MMP14, PIK3CG, PTK2, VEGFA]
GO:0010001	glial cell differentiation	GO_BiologicalProcess-EBI-UniProt-GOA-ACAP-ARAP_08.05.2020_00h00	1.60437e-07	5.43883e-05	6.08166e-24	4.0139e-22	[4, 6, 7, 8]	Group72	4.62185	11	[EGFR, ERBB2, GSTP1, HDAC1, MAP2K1, MAPK1, MAPK3, MTOR, RHOA, SHH, SMO]
GO:0070374	positive regulation of ERK1 and ERK2 cascade	GO_BiologicalProcess-EBI-UniProt-GOA-ACAP-ARAP_08.05.2020_00h00	7.23184e-08	2.54561e-05	6.08166e-24	4.0139e-22	[6, 7, 8, 9, 10, 11, 12]	Group72	5	11	[EGFR, FGF2, FLT4, KDR, MAP2K1, MAPK3, MIF, NTRK1, PDGFRA, PDGFRB, SRC]
GO:0035051	cardiocyte differentiation	GO_BiologicalProcess-EBI-UniProt-GOA-ACAP-ARAP_08.05.2020_00h00	2.2122e-08	8.25152e-06	1.86892e-15	7.84948e-14	[4, 5, 6, 7]	Group10	6.57895	10	[EGFR, GSK3A, MAPK1, MAPK3, MTOR, PDGFRA, PDGFRB, PIN1, RARA, VEGFA]
GO:0048661	positive regulation of smooth muscle cell proliferation	GO_BiologicalProcess-EBI-UniProt-GOA-ACAP-ARAP_08.05.2020_00h00	1.42772e-10	5.99643e-08	5.36499e-10	9.65699e-09	[4, 5, 6]	Group11	10.989	10	[EGFR, FGF2, MMP2, MMP9, MTOR, NAMPT, PDGFRB, PTGS2, S1PR1, TERT]
GO:0031960	response to corticosteroid	GO_BiologicalProcess-EBI-UniProt-GOA-ACAP-ARAP_08.05.2020_00h00	2.00687e-07	6.68287e-05	7.15056e-10	1.2156e-08	[5, 6]	Group16	5.20833	10	[ARG1, BAD, CASP3, EGFR, GSTP1, PARP1, PTGS2, RHOA, SRC, TDO2]
GO:0043523	regulation of neuron apoptotic process	GO_BiologicalProcess-EBI-UniProt-GOA-ACAP-ARAP_08.05.2020_00h00	8.64642e-07	0.000258528	1.4772e-11	3.69301e-10	[5, 6, 7]	Group29	4.44444	10	[BIRC5, CASP3, GSK3A, MCL1, NTRK1, PARP1, PIK3CA, PIN1, RHOA, TERT]
GO:2001236	regulation of extrinsic apoptotic signaling pathway	GO_BiologicalProcess-EBI-UniProt-GOA-ACAP-ARAP_08.05.2020_00h00	1.04211e-07	3.61613e-05	8.95006e-12	2.41651e-10	[5, 6, 7, 8]	Group31	5.58659	10	[AR, GSK3B, GSTP1, LGALS3, MCL1, RAF1, RET, SRC, TERT, TGFBR1]
GO:0031960	response to corticosteroid	GO_BiologicalProcess-EBI-UniProt-GOA-ACAP-ARAP_08.05.2020_00h00	2.00687e-07	6.68287e-05	2.52769e-12	7.83585e-11	[5, 6]	Group32	5.20833	10	[ARG1, BAD, CASP3, EGFR, GSTP1, PARP1, PTGS2, RHOA, SRC, TDO2]
GO:0048661	positive regulation of smooth muscle cell proliferation	GO_BiologicalProcess-EBI-UniProt-GOA-ACAP-ARAP_08.05.2020_00h00	1.42772e-10	5.99643e-08	6.62851e-15	2.51883e-13	[4, 5, 6]	Group33	10.989	10	[EGFR, FGF2, MMP2, MMP9, MTOR, NAMPT, PDGFRB, PTGS2, S1PR1, TERT]
GO:0034284	response to monosaccharide	GO_BiologicalProcess-EBI-UniProt-GOA-ACAP-ARAP_08.05.2020_00h00	8.64642e-07	0.000258528	2.92491e-12	8.77472e-11	[5]	Group37	4.44444	10	[BAD, BIRC5, CASP3, GSTP1, IGF1R, NAMPT, PIK3CA, PTGS2, RAF1, RHOA]
GO:0031960	response to corticosteroid	GO_BiologicalProcess-EBI-UniProt-GOA-ACAP-ARAP_08.05.2020_00h00	2.00687e-07	6.68287e-05	2.92491e-12	8.77472e-11	[5, 6]	Group37	5.20833	10	[ARG1, BAD, CASP3, EGFR, GSTP1, PARP1, PTGS2, RHOA, SRC, TDO2]
GO:0019233	sensory perception of pain	GO_BiologicalProcess-EBI-UniProt-GOA-ACAP-ARAP_08.05.2020_00h00	1.74561e-09	7.01734e-07	1.0183e-13	3.76771e-12	[5]	Group38	8.54701	10	[COMT, EDNRB, FABP5, MAPK1, MAPK3, MME, MMP12, MTOR, NTRK1, PTGS2]
GO:0001890	placenta development	GO_BiologicalProcess-EBI-UniProt-GOA-ACAP-ARAP_08.05.2020_00h00	7.15951e-08	2.52731e-05	1.0183e-13	3.76771e-12	[4, 5, 6, 7]	Group38	5.81395	10	[CTSB, EGFR, MAP2K1, MAPK1, MAPK3, MME, MMP12, PLG, PTGS2, PTK2]
GO:0071248	cellular response to metal ion	GO_BiologicalProcess-EBI-UniProt-GOA-ACAP-ARAP_08.05.2020_00h00	4.59817e-07	0.000144383	9.4639e-19	4.92123e-17	[5]	Group39	4.7619	10	[EGFR, GSK3A, HSPA5, MAPK1, MAPK3, MMP9, PARP1, PTGS2, SHH, TDO2]
GO:0031960	response to corticosteroid	GO_BiologicalProcess-EBI-UniProt-GOA-ACAP-ARAP_08.05.2020_00h00	2.00687e-07	6.68287e-05	9.4639e-19	4.92123e-17	[5, 6]	Group39	5.20833	10	[ARG1, BAD, CASP3, EGFR, GSTP1, PARP1, PTGS2, RHOA, SRC, TDO2]
GO:0046661	male sex differentiation	GO_BiologicalProcess-EBI-UniProt-GOA-ACAP-ARAP_08.05.2020_00h00	6.77623e-08	2.41234e-05	9.26004e-16	4.07442e-14	[3, 4, 5]	Group40	5.84795	10	[AR, ESR1, KIT, MMP14, NTRK1, PDGFRA, PDGFRB, RARA, SHH, TGFBR1]
GO:0048661	positive regulation of smooth muscle cell proliferation	GO_BiologicalProcess-EBI-UniProt-GOA-ACAP-ARAP_08.05.2020_00h00	1.42772e-10	5.99643e-08	1.01823e-15	4.37838e-14	[4, 5, 6]	Group41	10.989	10	[EGFR, FGF2, MMP2, MMP9, MTOR, NAMPT, PDGFRB, PTGS2, S1PR1, TERT]
GO:0071248	cellular response to metal ion	GO_BiologicalProcess-EBI-UniProt-GOA-ACAP-ARAP_08.05.2020_00h00	4.59817e-07	0.000144383	3.47932e-19	1.87883e-17	[5]	Group44	4.7619	10	[EGFR, GSK3A, HSPA5, MAPK1, MAPK3, MMP9, PARP1, PTGS2, SHH, TDO2]
GO:0051054	positive regulation of DNA metabolic process	GO_BiologicalProcess-EBI-UniProt-GOA-ACAP-ARAP_08.05.2020_00h00	4.80345e-07	0.000150348	7.39985e-16	3.40393e-14	[4, 5, 6, 7, 8]	Group45	4.73934	10	[EGFR, FGF2, HSP90AA1, IL2, MAPK1, MAPK3, MGMT, PARP1, PDGFRB, SRC]
GO:0043393	regulation of protein binding	GO_BiologicalProcess-EBI-UniProt-GOA-ACAP-ARAP_08.05.2020_00h00	7.97067e-07	0.000239917	6.14949e-11	1.29139e-09	[4]	Group46	4.4843	10	[AURKA, GSK3B, MAPK3, MET, MMP9, PIN1, PLK1, SRC, TERT, TGFBR1]
GO:1900180	regulation of protein localization to nucleus	GO_BiologicalProcess-EBI-UniProt-GOA-ACAP-ARAP_08.05.2020_00h00	8.73335e-09	3.37981e-06	6.14949e-11	1.29139e-09	[5, 6, 7]	Group46	7.24638	10	[GSK3B, MAPK1, PARP1, PIN1, PLK1, PTGS2, SHH, SMO, SRC, TERT]
GO:0090316	positive regulation of intracellular protein transport	GO_BiologicalProcess-EBI-UniProt-GOA-ACAP-ARAP_08.05.2020_00h00	2.67079e-07	8.73347e-05	6.14949e-11	1.29139e-09	[4, 5, 6, 7, 8, 9, 10]	Group46	5.05051	10	[BAD, CD81, ERBB2, GSK3A, GSK3B, MAPK1, PIN1, PTGS2, SHH, SMO]
GO:0048661	positive regulation of smooth muscle cell proliferation	GO_BiologicalProcess-EBI-UniProt-GOA-ACAP-ARAP_08.05.2020_00h00	1.42772e-10	5.99643e-08	1.06951e-17	5.0267e-16	[4, 5, 6]	Group48	10.989	10	[EGFR, FGF2, MMP2, MMP9, MTOR, NAMPT, PDGFRB, PTGS2, S1PR1, TERT]
GO:0034284	response to monosaccharide	GO_BiologicalProcess-EBI-UniProt-GOA-ACAP-ARAP_08.05.2020_00h00	8.64642e-07	0.000258528	5.7126e-22	3.54181e-20	[5]	Group51	4.44444	10	[BAD, BIRC5, CASP3, GSTP1, IGF1R, NAMPT, PIK3CA, PTGS2, RAF1, RHOA]
GO:0010634	positive regulation of epithelial cell migration	GO_BiologicalProcess-EBI-UniProt-GOA-ACAP-ARAP_08.05.2020_00h00	2.83533e-08	1.05191e-05	5.7126e-22	3.54181e-20	[3, 4, 5, 6, 7, 8]	Group51	6.41026	10	[ADAM17, FGF2, FLT4, KDR, MET, MMP9, MTOR, PTGS2, SRC, VEGFA]
GO:0035051	cardiocyte differentiation	GO_BiologicalProcess-EBI-UniProt-GOA-ACAP-ARAP_08.05.2020_00h00	2.2122e-08	8.25152e-06	4.00089e-15	1.60036e-13	[4, 5, 6, 7]	Group52	6.57895	10	[EGFR, GSK3A, MAPK1, MAPK3, MTOR, PDGFRA, PDGFRB, PIN1, RARA, VEGFA]
GO:0050921	positive regulation of chemotaxis	GO_BiologicalProcess-EBI-UniProt-GOA-ACAP-ARAP_08.05.2020_00h00	2.66655e-08	9.91956e-06	1.23411e-21	7.40467e-20	[3, 4, 5, 6]	Group54	6.45161	10	[ADAM17, FGF2, KDR, MAPK1, MAPK3, MET, PDGFRB, PTK2, S1PR1, VEGFA]
GO:0001763	morphogenesis of a branching structure	GO_BiologicalProcess-EBI-UniProt-GOA-ACAP-ARAP_08.05.2020_00h00	6.47936e-07	0.000198268	1.37137e-25	9.46242e-24	[2, 3, 4]	Group55	4.58716	10	[AR, ESR1, FGF2, KDR, MET, MMP14, SHH, SMO, SRC, VEGFA]
GO:0061138	morphogenesis of a branching epithelium	GO_BiologicalProcess-EBI-UniProt-GOA-ACAP-ARAP_08.05.2020_00h00	3.06984e-07	9.94627e-05	1.37137e-25	9.46242e-24	[3, 4, 5, 6]	Group55	4.97512	10	[AR, ESR1, FGF2, KDR, MET, MMP14, SHH, SMO, SRC, VEGFA]
GO:0010634	positive regulation of epithelial cell migration	GO_BiologicalProcess-EBI-UniProt-GOA-ACAP-ARAP_08.05.2020_00h00	2.83533e-08	1.05191e-05	1.37137e-25	9.46242e-24	[3, 4, 5, 6, 7, 8]	Group55	6.41026	10	[ADAM17, FGF2, FLT4, KDR, MET, MMP9, MTOR, PTGS2, SRC, VEGFA]
GO:0048754	branching morphogenesis of an epithelial tube	GO_BiologicalProcess-EBI-UniProt-GOA-ACAP-ARAP_08.05.2020_00h00	4.83341e-08	1.74969e-05	1.37137e-25	9.46242e-24	[4, 5, 6, 7]	Group55	6.06061	10	[AR, ESR1, FGF2, KDR, MET, MMP14, SHH, SMO, SRC, VEGFA]
GO:0019233	sensory perception of pain	GO_BiologicalProcess-EBI-UniProt-GOA-ACAP-ARAP_08.05.2020_00h00	1.74561e-09	7.01734e-07	5.39733e-18	2.59072e-16	[5]	Group56	8.54701	10	[COMT, EDNRB, FABP5, MAPK1, MAPK3, MME, MMP12, MTOR, NTRK1, PTGS2]
GO:0001890	placenta development	GO_BiologicalProcess-EBI-UniProt-GOA-ACAP-ARAP_08.05.2020_00h00	7.15951e-08	2.52731e-05	5.39733e-18	2.59072e-16	[4, 5, 6, 7]	Group56	5.81395	10	[CTSB, EGFR, MAP2K1, MAPK1, MAPK3, MME, MMP12, PLG, PTGS2, PTK2]
GO:0004712	protein serine/threonine/tyrosine kinase activity	GO_BiologicalProcess-EBI-UniProt-GOA-ACAP-ARAP_08.05.2020_00h00	1.35156e-09	5.4603e-07	9.56798e-23	6.02783e-21	[8, 9]	Group57	8.77193	10	[AURKA, EGFR, IGF1R, MAP2K1, MAPK1, MAPK3, NTRK1, RAF1, SGK1, TGFBR1]
GO:0001763	morphogenesis of a branching structure	GO_BiologicalProcess-EBI-UniProt-GOA-ACAP-ARAP_08.05.2020_00h00	6.47936e-07	0.000198268	8.17907e-23	5.2346e-21	[2, 3, 4]	Group58	4.58716	10	[AR, ESR1, FGF2, KDR, MET, MMP14, SHH, SMO, SRC, VEGFA]
GO:0061138	morphogenesis of a branching epithelium	GO_BiologicalProcess-EBI-UniProt-GOA-ACAP-ARAP_08.05.2020_00h00	3.06984e-07	9.94627e-05	8.17907e-23	5.2346e-21	[3, 4, 5, 6]	Group58	4.97512	10	[AR, ESR1, FGF2, KDR, MET, MMP14, SHH, SMO, SRC, VEGFA]
GO:0048754	branching morphogenesis of an epithelial tube	GO_BiologicalProcess-EBI-UniProt-GOA-ACAP-ARAP_08.05.2020_00h00	4.83341e-08	1.74969e-05	8.17907e-23	5.2346e-21	[4, 5, 6, 7]	Group58	6.06061	10	[AR, ESR1, FGF2, KDR, MET, MMP14, SHH, SMO, SRC, VEGFA]
GO:0010810	regulation of cell-substrate adhesion	GO_BiologicalProcess-EBI-UniProt-GOA-ACAP-ARAP_08.05.2020_00h00	1.05594e-06	0.00030728	2.73264e-18	1.33899e-16	[4, 5]	Group59	4.34783	10	[GSK3B, KDR, MMP12, MMP14, PLAU, PLG, PTK2, RHOA, SRC, VEGFA]
GO:0014068	positive regulation of phosphatidylinositol 3-kinase signaling	GO_BiologicalProcess-EBI-UniProt-GOA-ACAP-ARAP_08.05.2020_00h00	3.6804e-10	1.52369e-07	1.78412e-18	8.9206e-17	[5, 6, 7, 8, 9, 10]	Group60	10	10	[IGF1R, KDR, KIT, NTRK1, PDGFRA, PDGFRB, PIK3CA, PIK3CG, PTK2, SRC]
GO:0001890	placenta development	GO_BiologicalProcess-EBI-UniProt-GOA-ACAP-ARAP_08.05.2020_00h00	7.15951e-08	2.52731e-05	1.01736e-24	6.81628e-23	[4, 5, 6, 7]	Group61	5.81395	10	[CTSB, EGFR, MAP2K1, MAPK1, MAPK3, MME, MMP12, PLG, PTGS2, PTK2]
GO:0035051	cardiocyte differentiation	GO_BiologicalProcess-EBI-UniProt-GOA-ACAP-ARAP_08.05.2020_00h00	2.2122e-08	8.25152e-06	1.01736e-24	6.81628e-23	[4, 5, 6, 7]	Group61	6.57895	10	[EGFR, GSK3A, MAPK1, MAPK3, MTOR, PDGFRA, PDGFRB, PIN1, RARA, VEGFA]
GO:0046661	male sex differentiation	GO_BiologicalProcess-EBI-UniProt-GOA-ACAP-ARAP_08.05.2020_00h00	6.77623e-08	2.41234e-05	7.52709e-20	4.36571e-18	[3, 4, 5]	Group62	5.84795	10	[AR, ESR1, KIT, MMP14, NTRK1, PDGFRA, PDGFRB, RARA, SHH, TGFBR1]
GO:0050921	positive regulation of chemotaxis	GO_BiologicalProcess-EBI-UniProt-GOA-ACAP-ARAP_08.05.2020_00h00	2.66655e-08	9.91956e-06	1.87769e-23	1.2205e-21	[3, 4, 5, 6]	Group64	6.45161	10	[ADAM17, FGF2, KDR, MAPK1, MAPK3, MET, PDGFRB, PTK2, S1PR1, VEGFA]
GO:0010634	positive regulation of epithelial cell migration	GO_BiologicalProcess-EBI-UniProt-GOA-ACAP-ARAP_08.05.2020_00h00	2.83533e-08	1.05191e-05	1.87769e-23	1.2205e-21	[3, 4, 5, 6, 7, 8]	Group64	6.41026	10	[ADAM17, FGF2, FLT4, KDR, MET, MMP9, MTOR, PTGS2, SRC, VEGFA]
GO:0001763	morphogenesis of a branching structure	GO_BiologicalProcess-EBI-UniProt-GOA-ACAP-ARAP_08.05.2020_00h00	6.47936e-07	0.000198268	8.11324e-20	4.62455e-18	[2, 3, 4]	Group65	4.58716	10	[AR, ESR1, FGF2, KDR, MET, MMP14, SHH, SMO, SRC, VEGFA]
GO:0046661	male sex differentiation	GO_BiologicalProcess-EBI-UniProt-GOA-ACAP-ARAP_08.05.2020_00h00	6.77623e-08	2.41234e-05	8.11324e-20	4.62455e-18	[3, 4, 5]	Group65	5.84795	10	[AR, ESR1, KIT, MMP14, NTRK1, PDGFRA, PDGFRB, RARA, SHH, TGFBR1]
GO:0061138	morphogenesis of a branching epithelium	GO_BiologicalProcess-EBI-UniProt-GOA-ACAP-ARAP_08.05.2020_00h00	3.06984e-07	9.94627e-05	8.11324e-20	4.62455e-18	[3, 4, 5, 6]	Group65	4.97512	10	[AR, ESR1, FGF2, KDR, MET, MMP14, SHH, SMO, SRC, VEGFA]
GO:0048754	branching morphogenesis of an epithelial tube	GO_BiologicalProcess-EBI-UniProt-GOA-ACAP-ARAP_08.05.2020_00h00	4.83341e-08	1.74969e-05	8.11324e-20	4.62455e-18	[4, 5, 6, 7]	Group65	6.06061	10	[AR, ESR1, FGF2, KDR, MET, MMP14, SHH, SMO, SRC, VEGFA]
GO:0034284	response to monosaccharide	GO_BiologicalProcess-EBI-UniProt-GOA-ACAP-ARAP_08.05.2020_00h00	8.64642e-07	0.000258528	2.43474e-25	1.65562e-23	[5]	Group66	4.44444	10	[BAD, BIRC5, CASP3, GSTP1, IGF1R, NAMPT, PIK3CA, PTGS2, RAF1, RHOA]
GO:0031960	response to corticosteroid	GO_BiologicalProcess-EBI-UniProt-GOA-ACAP-ARAP_08.05.2020_00h00	2.00687e-07	6.68287e-05	2.43474e-25	1.65562e-23	[5, 6]	Group66	5.20833	10	[ARG1, BAD, CASP3, EGFR, GSTP1, PARP1, PTGS2, RHOA, SRC, TDO2]
GO:0051054	positive regulation of DNA metabolic process	GO_BiologicalProcess-EBI-UniProt-GOA-ACAP-ARAP_08.05.2020_00h00	4.80345e-07	0.000150348	2.43474e-25	1.65562e-23	[4, 5, 6, 7, 8]	Group66	4.73934	10	[EGFR, FGF2, HSP90AA1, IL2, MAPK1, MAPK3, MGMT, PARP1, PDGFRB, SRC]
GO:0090316	positive regulation of intracellular protein transport	GO_BiologicalProcess-EBI-UniProt-GOA-ACAP-ARAP_08.05.2020_00h00	2.67079e-07	8.73347e-05	2.10306e-19	1.17771e-17	[4, 5, 6, 7, 8, 9, 10]	Group67	5.05051	10	[BAD, CD81, ERBB2, GSK3A, GSK3B, MAPK1, PIN1, PTGS2, SHH, SMO]
GO:0035051	cardiocyte differentiation	GO_BiologicalProcess-EBI-UniProt-GOA-ACAP-ARAP_08.05.2020_00h00	2.2122e-08	8.25152e-06	3.37386e-21	1.99058e-19	[4, 5, 6, 7]	Group68	6.57895	10	[EGFR, GSK3A, MAPK1, MAPK3, MTOR, PDGFRA, PDGFRB, PIN1, RARA, VEGFA]
GO:0002064	epithelial cell development	GO_BiologicalProcess-EBI-UniProt-GOA-ACAP-ARAP_08.05.2020_00h00	1.14225e-06	0.000330109	1.10877e-21	6.76351e-20	[4, 5, 6]	Group69	4.31034	10	[AR, BAD, ESR1, GSK3A, GSK3B, MET, NTRK1, RARA, SMO, VEGFA]
GO:0043523	regulation of neuron apoptotic process	GO_BiologicalProcess-EBI-UniProt-GOA-ACAP-ARAP_08.05.2020_00h00	8.64642e-07	0.000258528	1.10877e-21	6.76351e-20	[5, 6, 7]	Group69	4.44444	10	[BIRC5, CASP3, GSK3A, MCL1, NTRK1, PARP1, PIK3CA, PIN1, RHOA, TERT]
GO:0090316	positive regulation of intracellular protein transport	GO_BiologicalProcess-EBI-UniProt-GOA-ACAP-ARAP_08.05.2020_00h00	2.67079e-07	8.73347e-05	1.10877e-21	6.76351e-20	[4, 5, 6, 7, 8, 9, 10]	Group69	5.05051	10	[BAD, CD81, ERBB2, GSK3A, GSK3B, MAPK1, PIN1, PTGS2, SHH, SMO]
GO:0046661	male sex differentiation	GO_BiologicalProcess-EBI-UniProt-GOA-ACAP-ARAP_08.05.2020_00h00	6.77623e-08	2.41234e-05	4.20509e-27	2.94357e-25	[3, 4, 5]	Group70	5.84795	10	[AR, ESR1, KIT, MMP14, NTRK1, PDGFRA, PDGFRB, RARA, SHH, TGFBR1]
GO:0035051	cardiocyte differentiation	GO_BiologicalProcess-EBI-UniProt-GOA-ACAP-ARAP_08.05.2020_00h00	2.2122e-08	8.25152e-06	4.20509e-27	2.94357e-25	[4, 5, 6, 7]	Group70	6.57895	10	[EGFR, GSK3A, MAPK1, MAPK3, MTOR, PDGFRA, PDGFRB, PIN1, RARA, VEGFA]
GO:0001763	morphogenesis of a branching structure	GO_BiologicalProcess-EBI-UniProt-GOA-ACAP-ARAP_08.05.2020_00h00	6.47936e-07	0.000198268	2.92563e-27	2.0772e-25	[2, 3, 4]	Group71	4.58716	10	[AR, ESR1, FGF2, KDR, MET, MMP14, SHH, SMO, SRC, VEGFA]
GO:0046661	male sex differentiation	GO_BiologicalProcess-EBI-UniProt-GOA-ACAP-ARAP_08.05.2020_00h00	6.77623e-08	2.41234e-05	2.92563e-27	2.0772e-25	[3, 4, 5]	Group71	5.84795	10	[AR, ESR1, KIT, MMP14, NTRK1, PDGFRA, PDGFRB, RARA, SHH, TGFBR1]
GO:0010810	regulation of cell-substrate adhesion	GO_BiologicalProcess-EBI-UniProt-GOA-ACAP-ARAP_08.05.2020_00h00	1.05594e-06	0.00030728	2.92563e-27	2.0772e-25	[4, 5]	Group71	4.34783	10	[GSK3B, KDR, MMP12, MMP14, PLAU, PLG, PTK2, RHOA, SRC, VEGFA]
GO:0050921	positive regulation of chemotaxis	GO_BiologicalProcess-EBI-UniProt-GOA-ACAP-ARAP_08.05.2020_00h00	2.66655e-08	9.91956e-06	2.92563e-27	2.0772e-25	[3, 4, 5, 6]	Group71	6.45161	10	[ADAM17, FGF2, KDR, MAPK1, MAPK3, MET, PDGFRB, PTK2, S1PR1, VEGFA]
GO:0061138	morphogenesis of a branching epithelium	GO_BiologicalProcess-EBI-UniProt-GOA-ACAP-ARAP_08.05.2020_00h00	3.06984e-07	9.94627e-05	2.92563e-27	2.0772e-25	[3, 4, 5, 6]	Group71	4.97512	10	[AR, ESR1, FGF2, KDR, MET, MMP14, SHH, SMO, SRC, VEGFA]
GO:0002064	epithelial cell development	GO_BiologicalProcess-EBI-UniProt-GOA-ACAP-ARAP_08.05.2020_00h00	1.14225e-06	0.000330109	2.92563e-27	2.0772e-25	[4, 5, 6]	Group71	4.31034	10	[AR, BAD, ESR1, GSK3A, GSK3B, MET, NTRK1, RARA, SMO, VEGFA]
GO:0002685	regulation of leukocyte migration	GO_BiologicalProcess-EBI-UniProt-GOA-ACAP-ARAP_08.05.2020_00h00	1.01497e-06	0.000298402	2.92563e-27	2.0772e-25	[3, 4, 5, 6, 7]	Group71	4.36681	10	[ADAM17, CD81, LGALS3, MAPK1, MAPK3, MIF, MMP14, PTK2, RHOA, VEGFA]
GO:0010634	positive regulation of epithelial cell migration	GO_BiologicalProcess-EBI-UniProt-GOA-ACAP-ARAP_08.05.2020_00h00	2.83533e-08	1.05191e-05	2.92563e-27	2.0772e-25	[3, 4, 5, 6, 7, 8]	Group71	6.41026	10	[ADAM17, FGF2, FLT4, KDR, MET, MMP9, MTOR, PTGS2, SRC, VEGFA]
GO:0035051	cardiocyte differentiation	GO_BiologicalProcess-EBI-UniProt-GOA-ACAP-ARAP_08.05.2020_00h00	2.2122e-08	8.25152e-06	2.92563e-27	2.0772e-25	[4, 5, 6, 7]	Group71	6.57895	10	[EGFR, GSK3A, MAPK1, MAPK3, MTOR, PDGFRA, PDGFRB, PIN1, RARA, VEGFA]
GO:0046834	lipid phosphorylation	GO_BiologicalProcess-EBI-UniProt-GOA-ACAP-ARAP_08.05.2020_00h00	2.85129e-09	1.12911e-06	2.92563e-27	2.0772e-25	[5, 6]	Group71	8.13008	10	[CD81, FGF2, KIT, PDGFRA, PDGFRB, PIK3CA, PIK3CG, PTK2, SPHK2, SRC]
GO:0048754	branching morphogenesis of an epithelial tube	GO_BiologicalProcess-EBI-UniProt-GOA-ACAP-ARAP_08.05.2020_00h00	4.83341e-08	1.74969e-05	2.92563e-27	2.0772e-25	[4, 5, 6, 7]	Group71	6.06061	10	[AR, ESR1, FGF2, KDR, MET, MMP14, SHH, SMO, SRC, VEGFA]
GO:0051054	positive regulation of DNA metabolic process	GO_BiologicalProcess-EBI-UniProt-GOA-ACAP-ARAP_08.05.2020_00h00	4.80345e-07	0.000150348	2.92563e-27	2.0772e-25	[4, 5, 6, 7, 8]	Group71	4.73934	10	[EGFR, FGF2, HSP90AA1, IL2, MAPK1, MAPK3, MGMT, PARP1, PDGFRB, SRC]
GO:0014068	positive regulation of phosphatidylinositol 3-kinase signaling	GO_BiologicalProcess-EBI-UniProt-GOA-ACAP-ARAP_08.05.2020_00h00	3.6804e-10	1.52369e-07	2.92563e-27	2.0772e-25	[5, 6, 7, 8, 9, 10]	Group71	10	10	[IGF1R, KDR, KIT, NTRK1, PDGFRA, PDGFRB, PIK3CA, PIK3CG, PTK2, SRC]
GO:0004712	protein serine/threonine/tyrosine kinase activity	GO_BiologicalProcess-EBI-UniProt-GOA-ACAP-ARAP_08.05.2020_00h00	1.35156e-09	5.4603e-07	2.92563e-27	2.0772e-25	[8, 9]	Group71	8.77193	10	[AURKA, EGFR, IGF1R, MAP2K1, MAPK1, MAPK3, NTRK1, RAF1, SGK1, TGFBR1]
GO:0001763	morphogenesis of a branching structure	GO_BiologicalProcess-EBI-UniProt-GOA-ACAP-ARAP_08.05.2020_00h00	6.47936e-07	0.000198268	6.08166e-24	4.0139e-22	[2, 3, 4]	Group72	4.58716	10	[AR, ESR1, FGF2, KDR, MET, MMP14, SHH, SMO, SRC, VEGFA]
GO:0046661	male sex differentiation	GO_BiologicalProcess-EBI-UniProt-GOA-ACAP-ARAP_08.05.2020_00h00	6.77623e-08	2.41234e-05	6.08166e-24	4.0139e-22	[3, 4, 5]	Group72	5.84795	10	[AR, ESR1, KIT, MMP14, NTRK1, PDGFRA, PDGFRB, RARA, SHH, TGFBR1]
GO:0050921	positive regulation of chemotaxis	GO_BiologicalProcess-EBI-UniProt-GOA-ACAP-ARAP_08.05.2020_00h00	2.66655e-08	9.91956e-06	6.08166e-24	4.0139e-22	[3, 4, 5, 6]	Group72	6.45161	10	[ADAM17, FGF2, KDR, MAPK1, MAPK3, MET, PDGFRB, PTK2, S1PR1, VEGFA]
GO:0061138	morphogenesis of a branching epithelium	GO_BiologicalProcess-EBI-UniProt-GOA-ACAP-ARAP_08.05.2020_00h00	3.06984e-07	9.94627e-05	6.08166e-24	4.0139e-22	[3, 4, 5, 6]	Group72	4.97512	10	[AR, ESR1, FGF2, KDR, MET, MMP14, SHH, SMO, SRC, VEGFA]
GO:0002064	epithelial cell development	GO_BiologicalProcess-EBI-UniProt-GOA-ACAP-ARAP_08.05.2020_00h00	1.14225e-06	0.000330109	6.08166e-24	4.0139e-22	[4, 5, 6]	Group72	4.31034	10	[AR, BAD, ESR1, GSK3A, GSK3B, MET, NTRK1, RARA, SMO, VEGFA]
GO:0002685	regulation of leukocyte migration	GO_BiologicalProcess-EBI-UniProt-GOA-ACAP-ARAP_08.05.2020_00h00	1.01497e-06	0.000298402	6.08166e-24	4.0139e-22	[3, 4, 5, 6, 7]	Group72	4.36681	10	[ADAM17, CD81, LGALS3, MAPK1, MAPK3, MIF, MMP14, PTK2, RHOA, VEGFA]
GO:0071248	cellular response to metal ion	GO_BiologicalProcess-EBI-UniProt-GOA-ACAP-ARAP_08.05.2020_00h00	4.59817e-07	0.000144383	6.08166e-24	4.0139e-22	[5]	Group72	4.7619	10	[EGFR, GSK3A, HSPA5, MAPK1, MAPK3, MMP9, PARP1, PTGS2, SHH, TDO2]
GO:0001890	placenta development	GO_BiologicalProcess-EBI-UniProt-GOA-ACAP-ARAP_08.05.2020_00h00	7.15951e-08	2.52731e-05	6.08166e-24	4.0139e-22	[4, 5, 6, 7]	Group72	5.81395	10	[CTSB, EGFR, MAP2K1, MAPK1, MAPK3, MME, MMP12, PLG, PTGS2, PTK2]
GO:0010634	positive regulation of epithelial cell migration	GO_BiologicalProcess-EBI-UniProt-GOA-ACAP-ARAP_08.05.2020_00h00	2.83533e-08	1.05191e-05	6.08166e-24	4.0139e-22	[3, 4, 5, 6, 7, 8]	Group72	6.41026	10	[ADAM17, FGF2, FLT4, KDR, MET, MMP9, MTOR, PTGS2, SRC, VEGFA]
GO:0035051	cardiocyte differentiation	GO_BiologicalProcess-EBI-UniProt-GOA-ACAP-ARAP_08.05.2020_00h00	2.2122e-08	8.25152e-06	6.08166e-24	4.0139e-22	[4, 5, 6, 7]	Group72	6.57895	10	[EGFR, GSK3A, MAPK1, MAPK3, MTOR, PDGFRA, PDGFRB, PIN1, RARA, VEGFA]
GO:0048754	branching morphogenesis of an epithelial tube	GO_BiologicalProcess-EBI-UniProt-GOA-ACAP-ARAP_08.05.2020_00h00	4.83341e-08	1.74969e-05	6.08166e-24	4.0139e-22	[4, 5, 6, 7]	Group72	6.06061	10	[AR, ESR1, FGF2, KDR, MET, MMP14, SHH, SMO, SRC, VEGFA]
GO:0051054	positive regulation of DNA metabolic process	GO_BiologicalProcess-EBI-UniProt-GOA-ACAP-ARAP_08.05.2020_00h00	4.80345e-07	0.000150348	6.08166e-24	4.0139e-22	[4, 5, 6, 7, 8]	Group72	4.73934	10	[EGFR, FGF2, HSP90AA1, IL2, MAPK1, MAPK3, MGMT, PARP1, PDGFRB, SRC]
GO:1900180	regulation of protein localization to nucleus	GO_BiologicalProcess-EBI-UniProt-GOA-ACAP-ARAP_08.05.2020_00h00	8.73335e-09	3.37981e-06	6.08166e-24	4.0139e-22	[5, 6, 7]	Group72	7.24638	10	[GSK3B, MAPK1, PARP1, PIN1, PLK1, PTGS2, SHH, SMO, SRC, TERT]
GO:0090316	positive regulation of intracellular protein transport	GO_BiologicalProcess-EBI-UniProt-GOA-ACAP-ARAP_08.05.2020_00h00	2.67079e-07	8.73347e-05	6.08166e-24	4.0139e-22	[4, 5, 6, 7, 8, 9, 10]	Group72	5.05051	10	[BAD, CD81, ERBB2, GSK3A, GSK3B, MAPK1, PIN1, PTGS2, SHH, SMO]
GO:0004712	protein serine/threonine/tyrosine kinase activity	GO_BiologicalProcess-EBI-UniProt-GOA-ACAP-ARAP_08.05.2020_00h00	1.35156e-09	5.4603e-07	6.08166e-24	4.0139e-22	[8, 9]	Group72	8.77193	10	[AURKA, EGFR, IGF1R, MAP2K1, MAPK1, MAPK3, NTRK1, RAF1, SGK1, TGFBR1]
GO:0031099	regeneration	GO_BiologicalProcess-EBI-UniProt-GOA-ACAP-ARAP_08.05.2020_00h00	6.62449e-06	0.00163625	6.62449e-06	3.9747e-05	[3]	Group03	4.05405	9	[AURKA, CD81, CDK4, EGFR, GLI1, GSTP1, IGFBP1, MAP2K1, PLG]
GO:0002573	myeloid leukocyte differentiation	GO_BiologicalProcess-EBI-UniProt-GOA-ACAP-ARAP_08.05.2020_00h00	6.62449e-06	0.00163625	6.62449e-06	3.9747e-05	[5, 6, 7, 8, 9]	Group07	4.05405	9	[CA2, CD81, KIT, MMP9, MTOR, PARP1, RARA, SRC, VEGFA]
GO:0034250	positive regulation of cellular amide metabolic process	GO_BiologicalProcess-EBI-UniProt-GOA-ACAP-ARAP_08.05.2020_00h00	9.35879e-07	0.000277956	1.56288e-12	5.0012e-11	[4, 5, 6]	Group13	5.14286	9	[CASP3, CDK4, ERBB2, GSK3A, MAPK1, MAPK3, MTOR, RHOA, SPHK2]
GO:1901216	positive regulation of neuron death	GO_BiologicalProcess-EBI-UniProt-GOA-ACAP-ARAP_08.05.2020_00h00	8.14318e-09	3.1677e-06	1.56288e-12	5.0012e-11	[4, 5, 6]	Group13	8.91089	9	[BAD, CASP3, GSK3A, GSK3B, MCL1, MTOR, PARP1, PIN1, RHOA]
GO:1901654	response to ketone	GO_BiologicalProcess-EBI-UniProt-GOA-ACAP-ARAP_08.05.2020_00h00	6.62449e-06	0.00163625	7.15056e-10	1.2156e-08	[4]	Group16	4.05405	9	[AKR1C2, AR, ARG1, BAD, CDK4, EGFR, PARP1, SPHK2, SRC]
GO:0033135	regulation of peptidyl-serine phosphorylation	GO_BiologicalProcess-EBI-UniProt-GOA-ACAP-ARAP_08.05.2020_00h00	5.4267e-07	0.000167685	2.85068e-15	1.16878e-13	[7, 8, 9, 10]	Group17	5.4878	9	[EGFR, GSK3A, HSP90AA1, MIF, PIK3CA, PTGS2, RAF1, RET, VEGFA]
GO:0033138	positive regulation of peptidyl-serine phosphorylation	GO_BiologicalProcess-EBI-UniProt-GOA-ACAP-ARAP_08.05.2020_00h00	4.94655e-08	1.78076e-05	2.85068e-15	1.16878e-13	[7, 8, 9, 10, 11]	Group17	7.25806	9	[EGFR, GSK3A, HSP90AA1, MIF, PIK3CA, PTGS2, RAF1, RET, VEGFA]
GO:0060135	maternal process involved in female pregnancy	GO_BiologicalProcess-EBI-UniProt-GOA-ACAP-ARAP_08.05.2020_00h00	6.27485e-10	2.56641e-07	1.68318e-13	5.72282e-12	[3, 4, 5]	Group19	11.8421	9	[AR, ARG1, CTSB, ESR1, MAPK1, MAPK3, MMP7, MTOR, PTGS2]
GO:2000241	regulation of reproductive process	GO_BiologicalProcess-EBI-UniProt-GOA-ACAP-ARAP_08.05.2020_00h00	1.07862e-06	0.0003128	3.21307e-09	4.49829e-08	[2, 3]	Group26	5.05618	9	[AR, AURKA, CDC25A, CDC25B, EDNRB, ESR1, SHH, SRC, VEGFA]
GO:0008237	metallopeptidase activity	GO_BiologicalProcess-EBI-UniProt-GOA-ACAP-ARAP_08.05.2020_00h00	6.38695e-06	0.00158396	1.40045e-10	2.66086e-09	[7, 8]	Group27	4.0724	9	[ADAM17, MAPK3, MME, MMP12, MMP14, MMP2, MMP3, MMP7, MMP9]
GO:1901216	positive regulation of neuron death	GO_BiologicalProcess-EBI-UniProt-GOA-ACAP-ARAP_08.05.2020_00h00	8.14318e-09	3.1677e-06	1.4772e-11	3.69301e-10	[4, 5, 6]	Group29	8.91089	9	[BAD, CASP3, GSK3A, GSK3B, MCL1, MTOR, PARP1, PIN1, RHOA]
GO:2001237	negative regulation of extrinsic apoptotic signaling pathway	GO_BiologicalProcess-EBI-UniProt-GOA-ACAP-ARAP_08.05.2020_00h00	3.2093e-08	1.18102e-05	8.95006e-12	2.41651e-10	[5, 6, 7, 8, 9]	Group31	7.62712	9	[AR, GSK3B, GSTP1, LGALS3, MCL1, RAF1, SRC, TERT, TGFBR1]
GO:0009746	response to hexose	GO_BiologicalProcess-EBI-UniProt-GOA-ACAP-ARAP_08.05.2020_00h00	5.71761e-06	0.0014294	2.92491e-12	8.77472e-11	[6]	Group37	4.12844	9	[BAD, BIRC5, CASP3, IGF1R, NAMPT, PIK3CA, PTGS2, RAF1, RHOA]
GO:2000377	regulation of reactive oxygen species metabolic process	GO_BiologicalProcess-EBI-UniProt-GOA-ACAP-ARAP_08.05.2020_00h00	2.94835e-06	0.000790157	1.01823e-15	4.37838e-14	[4, 5]	Group41	4.47761	9	[EGFR, GSTP1, HSP90AA1, MMP3, MTOR, PDGFRB, PTGS2, RHOA, SPHK2]
GO:0046620	regulation of organ growth	GO_BiologicalProcess-EBI-UniProt-GOA-ACAP-ARAP_08.05.2020_00h00	1.59893e-08	6.05996e-06	1.87231e-11	4.49354e-10	[3, 4, 5]	Group42	8.25688	9	[FGF2, GLI1, GSK3A, MAPK1, MTOR, PIN1, PTK2, SMO, TGFBR1]
GO:1901216	positive regulation of neuron death	GO_BiologicalProcess-EBI-UniProt-GOA-ACAP-ARAP_08.05.2020_00h00	8.14318e-09	3.1677e-06	1.87231e-11	4.49354e-10	[4, 5, 6]	Group42	8.91089	9	[BAD, CASP3, GSK3A, GSK3B, MCL1, MTOR, PARP1, PIN1, RHOA]
GO:0046620	regulation of organ growth	GO_BiologicalProcess-EBI-UniProt-GOA-ACAP-ARAP_08.05.2020_00h00	1.59893e-08	6.05996e-06	3.39321e-11	7.80439e-10	[3, 4, 5]	Group50	8.25688	9	[FGF2, GLI1, GSK3A, MAPK1, MTOR, PIN1, PTK2, SMO, TGFBR1]
GO:0036294	cellular response to decreased oxygen levels	GO_BiologicalProcess-EBI-UniProt-GOA-ACAP-ARAP_08.05.2020_00h00	6.38695e-06	0.00158396	5.7126e-22	3.54181e-20	[5]	Group51	4.0724	9	[BAD, FABP1, MTOR, NAMPT, PGK1, PTGS2, SRC, TERT, VEGFA]
GO:0009746	response to hexose	GO_BiologicalProcess-EBI-UniProt-GOA-ACAP-ARAP_08.05.2020_00h00	5.71761e-06	0.0014294	5.7126e-22	3.54181e-20	[6]	Group51	4.12844	9	[BAD, BIRC5, CASP3, IGF1R, NAMPT, PIK3CA, PTGS2, RAF1, RHOA]
GO:0038127	ERBB signaling pathway	GO_BiologicalProcess-EBI-UniProt-GOA-ACAP-ARAP_08.05.2020_00h00	2.27217e-07	7.47545e-05	4.79803e-19	2.54296e-17	[6, 7, 8]	Group53	6.08108	9	[ADAM17, EGFR, ERBB2, HSP90AA1, MAPK1, MMP9, PIK3CA, PTK2, SRC]
GO:0046854	phosphatidylinositol phosphorylation	GO_BiologicalProcess-EBI-UniProt-GOA-ACAP-ARAP_08.05.2020_00h00	8.88783e-09	3.4307e-06	4.79803e-19	2.54296e-17	[6, 7, 8]	Group53	8.82353	9	[CD81, FGF2, KIT, PDGFRA, PDGFRB, PIK3CA, PIK3CG, PTK2, SRC]
GO:0001935	endothelial cell proliferation	GO_BiologicalProcess-EBI-UniProt-GOA-ACAP-ARAP_08.05.2020_00h00	4.89313e-07	0.000152666	1.37137e-25	9.46242e-24	[4]	Group55	5.55556	9	[ADAM17, ARG1, FGF2, FLT4, KDR, MMP14, MTOR, TGFBR1, VEGFA]
GO:2000241	regulation of reproductive process	GO_BiologicalProcess-EBI-UniProt-GOA-ACAP-ARAP_08.05.2020_00h00	1.07862e-06	0.0003128	8.17907e-23	5.2346e-21	[2, 3]	Group58	5.05618	9	[AR, AURKA, CDC25A, CDC25B, EDNRB, ESR1, SHH, SRC, VEGFA]
GO:0060135	maternal process involved in female pregnancy	GO_BiologicalProcess-EBI-UniProt-GOA-ACAP-ARAP_08.05.2020_00h00	6.27485e-10	2.56641e-07	8.17907e-23	5.2346e-21	[3, 4, 5]	Group58	11.8421	9	[AR, ARG1, CTSB, ESR1, MAPK1, MAPK3, MMP7, MTOR, PTGS2]
GO:1901654	response to ketone	GO_BiologicalProcess-EBI-UniProt-GOA-ACAP-ARAP_08.05.2020_00h00	6.62449e-06	0.00163625	8.17907e-23	5.2346e-21	[4]	Group58	4.05405	9	[AKR1C2, AR, ARG1, BAD, CDK4, EGFR, PARP1, SPHK2, SRC]
GO:0022408	negative regulation of cell-cell adhesion	GO_BiologicalProcess-EBI-UniProt-GOA-ACAP-ARAP_08.05.2020_00h00	1.77524e-06	0.000497069	2.73264e-18	1.33899e-16	[4, 5, 6]	Group59	4.7619	9	[ARG1, CASP3, ERBB2, IL2, LGALS3, PLG, PTK2, SHH, VEGFA]
GO:0001952	regulation of cell-matrix adhesion	GO_BiologicalProcess-EBI-UniProt-GOA-ACAP-ARAP_08.05.2020_00h00	8.50642e-08	2.96874e-05	2.73264e-18	1.33899e-16	[5, 6]	Group59	6.81818	9	[GSK3B, KDR, MMP12, MMP14, PLAU, PTK2, RHOA, SRC, VEGFA]
GO:0001952	regulation of cell-matrix adhesion	GO_BiologicalProcess-EBI-UniProt-GOA-ACAP-ARAP_08.05.2020_00h00	8.50642e-08	2.96874e-05	1.78412e-18	8.9206e-17	[5, 6]	Group60	6.81818	9	[GSK3B, KDR, MMP12, MMP14, PLAU, PTK2, RHOA, SRC, VEGFA]
GO:0046546	development of primary male sexual characteristics	GO_BiologicalProcess-EBI-UniProt-GOA-ACAP-ARAP_08.05.2020_00h00	2.14442e-07	7.07658e-05	7.52709e-20	4.36571e-18	[4, 5, 6]	Group62	6.12245	9	[AR, ESR1, KIT, MMP14, NTRK1, PDGFRA, PDGFRB, RARA, TGFBR1]
GO:0008584	male gonad development	GO_BiologicalProcess-EBI-UniProt-GOA-ACAP-ARAP_08.05.2020_00h00	2.02296e-07	6.71622e-05	7.52709e-20	4.36571e-18	[5, 6, 7, 8]	Group62	6.16438	9	[AR, ESR1, KIT, MMP14, NTRK1, PDGFRA, PDGFRB, RARA, TGFBR1]
GO:0010594	regulation of endothelial cell migration	GO_BiologicalProcess-EBI-UniProt-GOA-ACAP-ARAP_08.05.2020_00h00	8.92082e-07	0.00026584	1.87769e-23	1.2205e-21	[4, 5, 6, 7, 8]	Group64	5.17241	9	[ADAM17, FGF2, FLT4, KDR, MET, PTGS2, PTK2, RHOA, VEGFA]
GO:0046546	development of primary male sexual characteristics	GO_BiologicalProcess-EBI-UniProt-GOA-ACAP-ARAP_08.05.2020_00h00	2.14442e-07	7.07658e-05	8.11324e-20	4.62455e-18	[4, 5, 6]	Group65	6.12245	9	[AR, ESR1, KIT, MMP14, NTRK1, PDGFRA, PDGFRB, RARA, TGFBR1]
GO:0008584	male gonad development	GO_BiologicalProcess-EBI-UniProt-GOA-ACAP-ARAP_08.05.2020_00h00	2.02296e-07	6.71622e-05	8.11324e-20	4.62455e-18	[5, 6, 7, 8]	Group65	6.16438	9	[AR, ESR1, KIT, MMP14, NTRK1, PDGFRA, PDGFRB, RARA, TGFBR1]
GO:1901654	response to ketone	GO_BiologicalProcess-EBI-UniProt-GOA-ACAP-ARAP_08.05.2020_00h00	6.62449e-06	0.00163625	2.43474e-25	1.65562e-23	[4]	Group66	4.05405	9	[AKR1C2, AR, ARG1, BAD, CDK4, EGFR, PARP1, SPHK2, SRC]
GO:0043200	response to amino acid	GO_BiologicalProcess-EBI-UniProt-GOA-ACAP-ARAP_08.05.2020_00h00	6.51721e-08	2.32664e-05	2.43474e-25	1.65562e-23	[4, 5]	Group66	7.03125	9	[ARG1, BAD, CASP3, EGFR, GSTP1, MMP2, MTOR, PDGFRA, RHOA]
GO:2000377	regulation of reactive oxygen species metabolic process	GO_BiologicalProcess-EBI-UniProt-GOA-ACAP-ARAP_08.05.2020_00h00	2.94835e-06	0.000790157	2.43474e-25	1.65562e-23	[4, 5]	Group66	4.47761	9	[EGFR, GSTP1, HSP90AA1, MMP3, MTOR, PDGFRB, PTGS2, RHOA, SPHK2]
GO:0009746	response to hexose	GO_BiologicalProcess-EBI-UniProt-GOA-ACAP-ARAP_08.05.2020_00h00	5.71761e-06	0.0014294	2.43474e-25	1.65562e-23	[6]	Group66	4.12844	9	[BAD, BIRC5, CASP3, IGF1R, NAMPT, PIK3CA, PTGS2, RAF1, RHOA]
GO:0043200	response to amino acid	GO_BiologicalProcess-EBI-UniProt-GOA-ACAP-ARAP_08.05.2020_00h00	6.51721e-08	2.32664e-05	1.10877e-21	6.76351e-20	[4, 5]	Group69	7.03125	9	[ARG1, BAD, CASP3, EGFR, GSTP1, MMP2, MTOR, PDGFRA, RHOA]
GO:1901216	positive regulation of neuron death	GO_BiologicalProcess-EBI-UniProt-GOA-ACAP-ARAP_08.05.2020_00h00	8.14318e-09	3.1677e-06	1.10877e-21	6.76351e-20	[4, 5, 6]	Group69	8.91089	9	[BAD, CASP3, GSK3A, GSK3B, MCL1, MTOR, PARP1, PIN1, RHOA]
GO:0001935	endothelial cell proliferation	GO_BiologicalProcess-EBI-UniProt-GOA-ACAP-ARAP_08.05.2020_00h00	4.89313e-07	0.000152666	4.20509e-27	2.94357e-25	[4]	Group70	5.55556	9	[ADAM17, ARG1, FGF2, FLT4, KDR, MMP14, MTOR, TGFBR1, VEGFA]
GO:0046620	regulation of organ growth	GO_BiologicalProcess-EBI-UniProt-GOA-ACAP-ARAP_08.05.2020_00h00	1.59893e-08	6.05996e-06	4.20509e-27	2.94357e-25	[3, 4, 5]	Group70	8.25688	9	[FGF2, GLI1, GSK3A, MAPK1, MTOR, PIN1, PTK2, SMO, TGFBR1]
GO:1901216	positive regulation of neuron death	GO_BiologicalProcess-EBI-UniProt-GOA-ACAP-ARAP_08.05.2020_00h00	8.14318e-09	3.1677e-06	4.20509e-27	2.94357e-25	[4, 5, 6]	Group70	8.91089	9	[BAD, CASP3, GSK3A, GSK3B, MCL1, MTOR, PARP1, PIN1, RHOA]
GO:2000241	regulation of reproductive process	GO_BiologicalProcess-EBI-UniProt-GOA-ACAP-ARAP_08.05.2020_00h00	1.07862e-06	0.0003128	2.92563e-27	2.0772e-25	[2, 3]	Group71	5.05618	9	[AR, AURKA, CDC25A, CDC25B, EDNRB, ESR1, SHH, SRC, VEGFA]
GO:0001935	endothelial cell proliferation	GO_BiologicalProcess-EBI-UniProt-GOA-ACAP-ARAP_08.05.2020_00h00	4.89313e-07	0.000152666	2.92563e-27	2.0772e-25	[4]	Group71	5.55556	9	[ADAM17, ARG1, FGF2, FLT4, KDR, MMP14, MTOR, TGFBR1, VEGFA]
GO:0046546	development of primary male sexual characteristics	GO_BiologicalProcess-EBI-UniProt-GOA-ACAP-ARAP_08.05.2020_00h00	2.14442e-07	7.07658e-05	2.92563e-27	2.0772e-25	[4, 5, 6]	Group71	6.12245	9	[AR, ESR1, KIT, MMP14, NTRK1, PDGFRA, PDGFRB, RARA, TGFBR1]
GO:0001952	regulation of cell-matrix adhesion	GO_BiologicalProcess-EBI-UniProt-GOA-ACAP-ARAP_08.05.2020_00h00	8.50642e-08	2.96874e-05	2.92563e-27	2.0772e-25	[5, 6]	Group71	6.81818	9	[GSK3B, KDR, MMP12, MMP14, PLAU, PTK2, RHOA, SRC, VEGFA]
GO:0010594	regulation of endothelial cell migration	GO_BiologicalProcess-EBI-UniProt-GOA-ACAP-ARAP_08.05.2020_00h00	8.92082e-07	0.00026584	2.92563e-27	2.0772e-25	[4, 5, 6, 7, 8]	Group71	5.17241	9	[ADAM17, FGF2, FLT4, KDR, MET, PTGS2, PTK2, RHOA, VEGFA]
GO:0008584	male gonad development	GO_BiologicalProcess-EBI-UniProt-GOA-ACAP-ARAP_08.05.2020_00h00	2.02296e-07	6.71622e-05	2.92563e-27	2.0772e-25	[5, 6, 7, 8]	Group71	6.16438	9	[AR, ESR1, KIT, MMP14, NTRK1, PDGFRA, PDGFRB, RARA, TGFBR1]
GO:0038127	ERBB signaling pathway	GO_BiologicalProcess-EBI-UniProt-GOA-ACAP-ARAP_08.05.2020_00h00	2.27217e-07	7.47545e-05	2.92563e-27	2.0772e-25	[6, 7, 8]	Group71	6.08108	9	[ADAM17, EGFR, ERBB2, HSP90AA1, MAPK1, MMP9, PIK3CA, PTK2, SRC]
GO:0046854	phosphatidylinositol phosphorylation	GO_BiologicalProcess-EBI-UniProt-GOA-ACAP-ARAP_08.05.2020_00h00	8.88783e-09	3.4307e-06	2.92563e-27	2.0772e-25	[6, 7, 8]	Group71	8.82353	9	[CD81, FGF2, KIT, PDGFRA, PDGFRB, PIK3CA, PIK3CG, PTK2, SRC]
GO:2000241	regulation of reproductive process	GO_BiologicalProcess-EBI-UniProt-GOA-ACAP-ARAP_08.05.2020_00h00	1.07862e-06	0.0003128	6.08166e-24	4.0139e-22	[2, 3]	Group72	5.05618	9	[AR, AURKA, CDC25A, CDC25B, EDNRB, ESR1, SHH, SRC, VEGFA]
GO:0060135	maternal process involved in female pregnancy	GO_BiologicalProcess-EBI-UniProt-GOA-ACAP-ARAP_08.05.2020_00h00	6.27485e-10	2.56641e-07	6.08166e-24	4.0139e-22	[3, 4, 5]	Group72	11.8421	9	[AR, ARG1, CTSB, ESR1, MAPK1, MAPK3, MMP7, MTOR, PTGS2]
GO:0022408	negative regulation of cell-cell adhesion	GO_BiologicalProcess-EBI-UniProt-GOA-ACAP-ARAP_08.05.2020_00h00	1.77524e-06	0.000497069	6.08166e-24	4.0139e-22	[4, 5, 6]	Group72	4.7619	9	[ARG1, CASP3, ERBB2, IL2, LGALS3, PLG, PTK2, SHH, VEGFA]
GO:0034250	positive regulation of cellular amide metabolic process	GO_BiologicalProcess-EBI-UniProt-GOA-ACAP-ARAP_08.05.2020_00h00	9.35879e-07	0.000277956	6.08166e-24	4.0139e-22	[4, 5, 6]	Group72	5.14286	9	[CASP3, CDK4, ERBB2, GSK3A, MAPK1, MAPK3, MTOR, RHOA, SPHK2]
GO:0046546	development of primary male sexual characteristics	GO_BiologicalProcess-EBI-UniProt-GOA-ACAP-ARAP_08.05.2020_00h00	2.14442e-07	7.07658e-05	6.08166e-24	4.0139e-22	[4, 5, 6]	Group72	6.12245	9	[AR, ESR1, KIT, MMP14, NTRK1, PDGFRA, PDGFRB, RARA, TGFBR1]
GO:1901216	positive regulation of neuron death	GO_BiologicalProcess-EBI-UniProt-GOA-ACAP-ARAP_08.05.2020_00h00	8.14318e-09	3.1677e-06	6.08166e-24	4.0139e-22	[4, 5, 6]	Group72	8.91089	9	[BAD, CASP3, GSK3A, GSK3B, MCL1, MTOR, PARP1, PIN1, RHOA]
GO:0001952	regulation of cell-matrix adhesion	GO_BiologicalProcess-EBI-UniProt-GOA-ACAP-ARAP_08.05.2020_00h00	8.50642e-08	2.96874e-05	6.08166e-24	4.0139e-22	[5, 6]	Group72	6.81818	9	[GSK3B, KDR, MMP12, MMP14, PLAU, PTK2, RHOA, SRC, VEGFA]
GO:0010594	regulation of endothelial cell migration	GO_BiologicalProcess-EBI-UniProt-GOA-ACAP-ARAP_08.05.2020_00h00	8.92082e-07	0.00026584	6.08166e-24	4.0139e-22	[4, 5, 6, 7, 8]	Group72	5.17241	9	[ADAM17, FGF2, FLT4, KDR, MET, PTGS2, PTK2, RHOA, VEGFA]
GO:0008584	male gonad development	GO_BiologicalProcess-EBI-UniProt-GOA-ACAP-ARAP_08.05.2020_00h00	2.02296e-07	6.71622e-05	6.08166e-24	4.0139e-22	[5, 6, 7, 8]	Group72	6.16438	9	[AR, ESR1, KIT, MMP14, NTRK1, PDGFRA, PDGFRB, RARA, TGFBR1]
GO:0007569	cell aging	GO_BiologicalProcess-EBI-UniProt-GOA-ACAP-ARAP_08.05.2020_00h00	4.20694e-07	0.000132519	4.20694e-07	3.36555e-06	[3]	Group01	6.89655	8	[MAP2K1, MIF, MME, MMP12, MTOR, NAMPT, NEK6, TERT]
GO:0034754	cellular hormone metabolic process	GO_BiologicalProcess-EBI-UniProt-GOA-ACAP-ARAP_08.05.2020_00h00	2.53812e-06	0.000687831	7.05685e-08	7.76254e-07	[3, 5]	Group08	5.44218	8	[AKR1B10, AKR1C2, COMT, ESR1, PDGFRA, SHH, TTR, UGT2B7]
GO:0043467	regulation of generation of precursor metabolites and energy	GO_BiologicalProcess-EBI-UniProt-GOA-ACAP-ARAP_08.05.2020_00h00	9.22514e-06	0.00218636	1.56288e-12	5.0012e-11	[4, 5]	Group13	4.57143	8	[GSK3A, GSK3B, MTOR, NOS2, PGK1, PIK3CA, RHOA, SPHK2]
GO:1903034	regulation of response to wounding	GO_BiologicalProcess-EBI-UniProt-GOA-ACAP-ARAP_08.05.2020_00h00	2.17804e-05	0.0044432	2.42616e-07	2.18354e-06	[4, 5]	Group14	4.06091	8	[FGF2, KNG1, MAP2K1, MTOR, PDGFRA, PLAU, PLG, PTK2]
GO:0030879	mammary gland development	GO_BiologicalProcess-EBI-UniProt-GOA-ACAP-ARAP_08.05.2020_00h00	6.26041e-06	0.00155884	1.68318e-13	5.72282e-12	[5, 6, 7]	Group19	4.81928	8	[AR, ARG1, ESR1, MAPK1, MGMT, SMO, SRC, VEGFA]
GO:2001242	regulation of intrinsic apoptotic signaling pathway	GO_BiologicalProcess-EBI-UniProt-GOA-ACAP-ARAP_08.05.2020_00h00	9.22514e-06	0.00218636	1.19496e-11	3.10689e-10	[5, 6, 7, 8]	Group21	4.57143	8	[BAD, HDAC1, MCL1, MIF, MMP9, PARP1, PTGS2, SRC]
GO:1901568	fatty acid derivative metabolic process	GO_BiologicalProcess-EBI-UniProt-GOA-ACAP-ARAP_08.05.2020_00h00	1.67788e-05	0.00360745	2.55954e-05	0.000102382	[3]	Group24	4.21053	8	[AKR1C2, CES1, EPHX1, FABP5, GSTP1, MAPK3, MIF, PTGS2]
GO:0006690	icosanoid metabolic process	GO_BiologicalProcess-EBI-UniProt-GOA-ACAP-ARAP_08.05.2020_00h00	1.19468e-06	0.000342874	2.55954e-05	0.000102382	[4, 6]	Group24	6.01504	8	[AKR1C2, CES1, EPHX1, FABP5, GSTP1, MAPK3, MIF, PTGS2]
GO:0033559	unsaturated fatty acid metabolic process	GO_BiologicalProcess-EBI-UniProt-GOA-ACAP-ARAP_08.05.2020_00h00	9.47628e-07	0.00027955	2.55954e-05	0.000102382	[5, 6, 8]	Group24	6.20155	8	[AKR1C2, CES1, EPHX1, FABP5, GSTP1, MAPK3, MIF, PTGS2]
GO:2000243	positive regulation of reproductive process	GO_BiologicalProcess-EBI-UniProt-GOA-ACAP-ARAP_08.05.2020_00h00	3.70438e-08	1.34469e-05	3.21307e-09	4.49829e-08	[2, 3, 4]	Group26	9.41177	8	[AR, AURKA, CDC25A, CDC25B, EDNRB, SHH, SRC, VEGFA]
GO:0051302	regulation of cell division	GO_BiologicalProcess-EBI-UniProt-GOA-ACAP-ARAP_08.05.2020_00h00	1.17987e-05	0.00269011	3.21307e-09	4.49829e-08	[3, 4]	Group26	4.41989	8	[AURKA, CDC25B, FGF2, PIN1, PLK1, RHOA, SHH, VEGFA]
GO:1904645	response to amyloid-beta	GO_BiologicalProcess-EBI-UniProt-GOA-ACAP-ARAP_08.05.2020_00h00	4.89845e-10	2.01326e-07	1.40045e-10	2.66086e-09	[5, 6]	Group27	16	8	[GSK3B, IGF1R, MMP12, MMP2, MMP3, MMP9, NAMPT, PARP1]
GO:0004222	metalloendopeptidase activity	GO_BiologicalProcess-EBI-UniProt-GOA-ACAP-ARAP_08.05.2020_00h00	7.92265e-07	0.000240056	1.40045e-10	2.66086e-09	[8, 9]	Group27	6.34921	8	[ADAM17, MME, MMP12, MMP14, MMP2, MMP3, MMP7, MMP9]
GO:0045931	positive regulation of mitotic cell cycle	GO_BiologicalProcess-EBI-UniProt-GOA-ACAP-ARAP_08.05.2020_00h00	4.55333e-06	0.00115655	1.52584e-07	1.52584e-06	[4, 5, 6]	Group28	5.03145	8	[ADAM17, AURKA, CDC25A, CDC25B, CDK4, EGFR, PDGFRB, TERT]
GO:0038034	signal transduction in absence of ligand	GO_BiologicalProcess-EBI-UniProt-GOA-ACAP-ARAP_08.05.2020_00h00	1.51628e-08	5.76185e-06	1.4772e-11	3.69301e-10	[3, 4, 5]	Group29	10.5263	8	[BAD, CASP3, GSK3A, GSK3B, IL2, MCL1, RET, TERT]
GO:0097192	extrinsic apoptotic signaling pathway in absence of ligand	GO_BiologicalProcess-EBI-UniProt-GOA-ACAP-ARAP_08.05.2020_00h00	1.51628e-08	5.76185e-06	1.4772e-11	3.69301e-10	[4, 5, 6, 7]	Group29	10.5263	8	[BAD, CASP3, GSK3A, GSK3B, IL2, MCL1, RET, TERT]
GO:0050806	positive regulation of synaptic transmission	GO_BiologicalProcess-EBI-UniProt-GOA-ACAP-ARAP_08.05.2020_00h00	1.49529e-05	0.00331955	4.60189e-15	1.79474e-13	[3, 4, 5, 6, 7, 8, 9]	Group30	4.27807	8	[CA2, EGFR, GSK3B, MAPK1, MME, MMP12, NTRK1, PTGS2]
GO:0038034	signal transduction in absence of ligand	GO_BiologicalProcess-EBI-UniProt-GOA-ACAP-ARAP_08.05.2020_00h00	1.51628e-08	5.76185e-06	8.95006e-12	2.41651e-10	[3, 4, 5]	Group31	10.5263	8	[BAD, CASP3, GSK3A, GSK3B, IL2, MCL1, RET, TERT]
GO:0097192	extrinsic apoptotic signaling pathway in absence of ligand	GO_BiologicalProcess-EBI-UniProt-GOA-ACAP-ARAP_08.05.2020_00h00	1.51628e-08	5.76185e-06	8.95006e-12	2.41651e-10	[4, 5, 6, 7]	Group31	10.5263	8	[BAD, CASP3, GSK3A, GSK3B, IL2, MCL1, RET, TERT]
GO:2001242	regulation of intrinsic apoptotic signaling pathway	GO_BiologicalProcess-EBI-UniProt-GOA-ACAP-ARAP_08.05.2020_00h00	9.22514e-06	0.00218636	8.95006e-12	2.41651e-10	[5, 6, 7, 8]	Group31	4.57143	8	[BAD, HDAC1, MCL1, MIF, MMP9, PARP1, PTGS2, SRC]
GO:0032355	response to estradiol	GO_BiologicalProcess-EBI-UniProt-GOA-ACAP-ARAP_08.05.2020_00h00	4.34525e-06	0.00111673	2.52769e-12	7.83585e-11	[4, 5]	Group32	5.06329	8	[BAD, CASP3, EGFR, ESR1, GSTP1, PDGFRB, PTGS2, RARA]
GO:0051384	response to glucocorticoid	GO_BiologicalProcess-EBI-UniProt-GOA-ACAP-ARAP_08.05.2020_00h00	9.22514e-06	0.00218636	2.52769e-12	7.83585e-11	[6, 7]	Group32	4.57143	8	[ARG1, BAD, CASP3, EGFR, GSTP1, PTGS2, RHOA, TDO2]
GO:0032355	response to estradiol	GO_BiologicalProcess-EBI-UniProt-GOA-ACAP-ARAP_08.05.2020_00h00	4.34525e-06	0.00111673	2.92491e-12	8.77472e-11	[4, 5]	Group37	5.06329	8	[BAD, CASP3, EGFR, ESR1, GSTP1, PDGFRB, PTGS2, RARA]
GO:0051384	response to glucocorticoid	GO_BiologicalProcess-EBI-UniProt-GOA-ACAP-ARAP_08.05.2020_00h00	9.22514e-06	0.00218636	2.92491e-12	8.77472e-11	[6, 7]	Group37	4.57143	8	[ARG1, BAD, CASP3, EGFR, GSTP1, PTGS2, RHOA, TDO2]
GO:0009411	response to UV	GO_BiologicalProcess-EBI-UniProt-GOA-ACAP-ARAP_08.05.2020_00h00	3.7687e-06	0.0009874	1.0183e-13	3.76771e-12	[5]	Group38	5.16129	8	[CASP3, CDC25A, EGFR, FEN1, MME, MMP12, PARP1, PTGS2]
GO:0050806	positive regulation of synaptic transmission	GO_BiologicalProcess-EBI-UniProt-GOA-ACAP-ARAP_08.05.2020_00h00	1.49529e-05	0.00331955	1.0183e-13	3.76771e-12	[3, 4, 5, 6, 7, 8, 9]	Group38	4.27807	8	[CA2, EGFR, GSK3B, MAPK1, MME, MMP12, NTRK1, PTGS2]
GO:0051384	response to glucocorticoid	GO_BiologicalProcess-EBI-UniProt-GOA-ACAP-ARAP_08.05.2020_00h00	9.22514e-06	0.00218636	9.4639e-19	4.92123e-17	[6, 7]	Group39	4.57143	8	[ARG1, BAD, CASP3, EGFR, GSTP1, PTGS2, RHOA, TDO2]
GO:0032355	response to estradiol	GO_BiologicalProcess-EBI-UniProt-GOA-ACAP-ARAP_08.05.2020_00h00	4.34525e-06	0.00111673	1.01823e-15	4.37838e-14	[4, 5]	Group41	5.06329	8	[BAD, CASP3, EGFR, ESR1, GSTP1, PDGFRB, PTGS2, RARA]
GO:0007179	transforming growth factor beta receptor signaling pathway	GO_BiologicalProcess-EBI-UniProt-GOA-ACAP-ARAP_08.05.2020_00h00	2.34201e-05	0.00470743	1.87231e-11	4.49354e-10	[5, 6, 7, 8]	Group42	4.0201	8	[ADAM17, HSPA5, PARP1, PIN1, PTK2, RHOA, SRC, TGFBR1]
GO:0046660	female sex differentiation	GO_BiologicalProcess-EBI-UniProt-GOA-ACAP-ARAP_08.05.2020_00h00	7.92265e-07	0.000240056	3.63148e-12	1.01681e-10	[3, 4, 5]	Group43	6.34921	8	[CASP3, ESR1, HSPA5, KIT, MMP14, PDGFRA, SRC, VEGFA]
GO:0046545	development of primary female sexual characteristics	GO_BiologicalProcess-EBI-UniProt-GOA-ACAP-ARAP_08.05.2020_00h00	2.99561e-07	9.73572e-05	3.63148e-12	1.01681e-10	[4, 5, 6]	Group43	7.20721	8	[CASP3, ESR1, HSPA5, KIT, MMP14, PDGFRA, SRC, VEGFA]
GO:0008585	female gonad development	GO_BiologicalProcess-EBI-UniProt-GOA-ACAP-ARAP_08.05.2020_00h00	2.09638e-07	6.93902e-05	3.63148e-12	1.01681e-10	[5, 6, 7, 8]	Group43	7.54717	8	[CASP3, ESR1, HSPA5, KIT, MMP14, PDGFRA, SRC, VEGFA]
GO:1900182	positive regulation of protein localization to nucleus	GO_BiologicalProcess-EBI-UniProt-GOA-ACAP-ARAP_08.05.2020_00h00	3.37207e-08	1.2308e-05	6.14949e-11	1.29139e-09	[4, 5, 6, 7, 8]	Group46	9.52381	8	[MAPK1, PARP1, PLK1, PTGS2, SHH, SMO, SRC, TERT]
GO:0055123	digestive system development	GO_BiologicalProcess-EBI-UniProt-GOA-ACAP-ARAP_08.05.2020_00h00	3.7687e-06	0.0009874	8.79782e-11	1.75956e-09	[4, 5]	Group47	5.16129	8	[EDNRB, EGFR, GLI1, KIT, PDGFRA, RET, SHH, SMO]
GO:0048565	digestive tract development	GO_BiologicalProcess-EBI-UniProt-GOA-ACAP-ARAP_08.05.2020_00h00	1.75979e-06	0.0004945	8.79782e-11	1.75956e-09	[4, 5, 6]	Group47	5.71429	8	[EDNRB, EGFR, GLI1, KIT, PDGFRA, RET, SHH, SMO]
GO:1901861	regulation of muscle tissue development	GO_BiologicalProcess-EBI-UniProt-GOA-ACAP-ARAP_08.05.2020_00h00	2.2906e-06	0.000629916	1.06951e-17	5.0267e-16	[3, 4, 5]	Group48	5.51724	8	[FGF2, GLI1, GSK3A, MAPK1, MTOR, PIN1, SHH, TGFBR1]
GO:0060419	heart growth	GO_BiologicalProcess-EBI-UniProt-GOA-ACAP-ARAP_08.05.2020_00h00	1.43935e-07	4.92258e-05	1.06951e-17	5.0267e-16	[3, 4, 5, 6, 7]	Group48	7.92079	8	[FGF2, GLI1, GSK3A, MAPK1, MTOR, PIN1, S1PR1, TGFBR1]
GO:0048634	regulation of muscle organ development	GO_BiologicalProcess-EBI-UniProt-GOA-ACAP-ARAP_08.05.2020_00h00	2.41166e-06	0.000660796	1.06951e-17	5.0267e-16	[4, 5, 6, 7]	Group48	5.47945	8	[FGF2, GLI1, GSK3A, MAPK1, MTOR, PIN1, SHH, TGFBR1]
GO:0055017	cardiac muscle tissue growth	GO_BiologicalProcess-EBI-UniProt-GOA-ACAP-ARAP_08.05.2020_00h00	8.20207e-08	2.87893e-05	1.06951e-17	5.0267e-16	[3, 4, 5, 6, 7, 8]	Group48	8.51064	8	[FGF2, GLI1, GSK3A, MAPK1, MTOR, PIN1, S1PR1, TGFBR1]
GO:0016202	regulation of striated muscle tissue development	GO_BiologicalProcess-EBI-UniProt-GOA-ACAP-ARAP_08.05.2020_00h00	1.95793e-06	0.000546262	1.06951e-17	5.0267e-16	[4, 5, 6, 7, 8]	Group48	5.6338	8	[FGF2, GLI1, GSK3A, MAPK1, MTOR, PIN1, SHH, TGFBR1]
GO:0032355	response to estradiol	GO_BiologicalProcess-EBI-UniProt-GOA-ACAP-ARAP_08.05.2020_00h00	4.34525e-06	0.00111673	1.02179e-13	3.67843e-12	[4, 5]	Group49	5.06329	8	[BAD, CASP3, EGFR, ESR1, GSTP1, PDGFRB, PTGS2, RARA]
GO:0060191	regulation of lipase activity	GO_BiologicalProcess-EBI-UniProt-GOA-ACAP-ARAP_08.05.2020_00h00	3.21042e-07	0.000103696	1.02179e-13	3.67843e-12	[5]	Group49	7.14286	8	[AKR1B10, EGFR, ESR1, FGF2, KIT, PDGFRA, PDGFRB, RHOA]
GO:0060193	positive regulation of lipase activity	GO_BiologicalProcess-EBI-UniProt-GOA-ACAP-ARAP_08.05.2020_00h00	3.06577e-08	1.13127e-05	1.02179e-13	3.67843e-12	[6]	Group49	9.63855	8	[AKR1B10, EGFR, ESR1, FGF2, KIT, PDGFRA, PDGFRB, RHOA]
GO:1901861	regulation of muscle tissue development	GO_BiologicalProcess-EBI-UniProt-GOA-ACAP-ARAP_08.05.2020_00h00	2.2906e-06	0.000629916	3.39321e-11	7.80439e-10	[3, 4, 5]	Group50	5.51724	8	[FGF2, GLI1, GSK3A, MAPK1, MTOR, PIN1, SHH, TGFBR1]
GO:0060419	heart growth	GO_BiologicalProcess-EBI-UniProt-GOA-ACAP-ARAP_08.05.2020_00h00	1.43935e-07	4.92258e-05	3.39321e-11	7.80439e-10	[3, 4, 5, 6, 7]	Group50	7.92079	8	[FGF2, GLI1, GSK3A, MAPK1, MTOR, PIN1, S1PR1, TGFBR1]
GO:0048634	regulation of muscle organ development	GO_BiologicalProcess-EBI-UniProt-GOA-ACAP-ARAP_08.05.2020_00h00	2.41166e-06	0.000660796	3.39321e-11	7.80439e-10	[4, 5, 6, 7]	Group50	5.47945	8	[FGF2, GLI1, GSK3A, MAPK1, MTOR, PIN1, SHH, TGFBR1]
GO:0055017	cardiac muscle tissue growth	GO_BiologicalProcess-EBI-UniProt-GOA-ACAP-ARAP_08.05.2020_00h00	8.20207e-08	2.87893e-05	3.39321e-11	7.80439e-10	[3, 4, 5, 6, 7, 8]	Group50	8.51064	8	[FGF2, GLI1, GSK3A, MAPK1, MTOR, PIN1, S1PR1, TGFBR1]
GO:0016202	regulation of striated muscle tissue development	GO_BiologicalProcess-EBI-UniProt-GOA-ACAP-ARAP_08.05.2020_00h00	1.95793e-06	0.000546262	3.39321e-11	7.80439e-10	[4, 5, 6, 7, 8]	Group50	5.6338	8	[FGF2, GLI1, GSK3A, MAPK1, MTOR, PIN1, SHH, TGFBR1]
GO:0048010	vascular endothelial growth factor receptor signaling pathway	GO_BiologicalProcess-EBI-UniProt-GOA-ACAP-ARAP_08.05.2020_00h00	1.23121e-07	4.25999e-05	4.79803e-19	2.54296e-17	[6, 7, 8]	Group53	8.08081	8	[FLT4, HSP90AA1, KDR, PIK3CA, PTK2, RHOA, SRC, VEGFA]
GO:0035004	phosphatidylinositol 3-kinase activity	GO_BiologicalProcess-EBI-UniProt-GOA-ACAP-ARAP_08.05.2020_00h00	6.95631e-09	2.71296e-06	4.79803e-19	2.54296e-17	[7, 8, 9]	Group53	11.5942	8	[FGF2, KIT, PDGFRA, PDGFRB, PIK3CA, PIK3CG, PTK2, SRC]
GO:0001936	regulation of endothelial cell proliferation	GO_BiologicalProcess-EBI-UniProt-GOA-ACAP-ARAP_08.05.2020_00h00	2.2906e-06	0.000629916	1.37137e-25	9.46242e-24	[5, 6]	Group55	5.51724	8	[ADAM17, ARG1, FGF2, FLT4, KDR, MTOR, TGFBR1, VEGFA]
GO:0001938	positive regulation of endothelial cell proliferation	GO_BiologicalProcess-EBI-UniProt-GOA-ACAP-ARAP_08.05.2020_00h00	2.09638e-07	6.93902e-05	1.37137e-25	9.46242e-24	[5, 6, 7]	Group55	7.54717	8	[ADAM17, ARG1, FGF2, FLT4, KDR, MTOR, TGFBR1, VEGFA]
GO:0050806	positive regulation of synaptic transmission	GO_BiologicalProcess-EBI-UniProt-GOA-ACAP-ARAP_08.05.2020_00h00	1.49529e-05	0.00331955	5.39733e-18	2.59072e-16	[3, 4, 5, 6, 7, 8, 9]	Group56	4.27807	8	[CA2, EGFR, GSK3B, MAPK1, MME, MMP12, NTRK1, PTGS2]
GO:0004708	MAP kinase kinase activity	GO_BiologicalProcess-EBI-UniProt-GOA-ACAP-ARAP_08.05.2020_00h00	3.06577e-08	1.13127e-05	9.56798e-23	6.02783e-21	[5, 6, 7, 8, 9, 10, 11, 12, 13, 14]	Group57	9.63855	8	[EGFR, IGF1R, MAP2K1, MAPK1, MAPK3, NTRK1, RAF1, TGFBR1]
GO:2000243	positive regulation of reproductive process	GO_BiologicalProcess-EBI-UniProt-GOA-ACAP-ARAP_08.05.2020_00h00	3.70438e-08	1.34469e-05	8.17907e-23	5.2346e-21	[2, 3, 4]	Group58	9.41177	8	[AR, AURKA, CDC25A, CDC25B, EDNRB, SHH, SRC, VEGFA]
GO:0051302	regulation of cell division	GO_BiologicalProcess-EBI-UniProt-GOA-ACAP-ARAP_08.05.2020_00h00	1.17987e-05	0.00269011	8.17907e-23	5.2346e-21	[3, 4]	Group58	4.41989	8	[AURKA, CDC25B, FGF2, PIN1, PLK1, RHOA, SHH, VEGFA]
GO:0030879	mammary gland development	GO_BiologicalProcess-EBI-UniProt-GOA-ACAP-ARAP_08.05.2020_00h00	6.26041e-06	0.00155884	8.17907e-23	5.2346e-21	[5, 6, 7]	Group58	4.81928	8	[AR, ARG1, ESR1, MAPK1, MGMT, SMO, SRC, VEGFA]
GO:0048010	vascular endothelial growth factor receptor signaling pathway	GO_BiologicalProcess-EBI-UniProt-GOA-ACAP-ARAP_08.05.2020_00h00	1.23121e-07	4.25999e-05	1.78412e-18	8.9206e-17	[6, 7, 8]	Group60	8.08081	8	[FLT4, HSP90AA1, KDR, PIK3CA, PTK2, RHOA, SRC, VEGFA]
GO:0038083	peptidyl-tyrosine autophosphorylation	GO_BiologicalProcess-EBI-UniProt-GOA-ACAP-ARAP_08.05.2020_00h00	9.10745e-11	3.85245e-08	1.78412e-18	8.9206e-17	[8, 9, 10]	Group60	19.5122	8	[EGFR, IGF1R, KDR, MAPK3, NTRK1, PTK2, SRC, VEGFA]
GO:0004708	MAP kinase kinase activity	GO_BiologicalProcess-EBI-UniProt-GOA-ACAP-ARAP_08.05.2020_00h00	3.06577e-08	1.13127e-05	1.78412e-18	8.9206e-17	[5, 6, 7, 8, 9, 10, 11, 12, 13, 14]	Group60	9.63855	8	[EGFR, IGF1R, MAP2K1, MAPK1, MAPK3, NTRK1, RAF1, TGFBR1]
GO:0061008	hepaticobiliary system development	GO_BiologicalProcess-EBI-UniProt-GOA-ACAP-ARAP_08.05.2020_00h00	8.4805e-06	0.00201836	1.01736e-24	6.81628e-23	[4, 5]	Group61	4.62428	8	[ARG1, AURKA, EGFR, GC, GLI1, MET, PIK3CA, RARA]
GO:0001889	liver development	GO_BiologicalProcess-EBI-UniProt-GOA-ACAP-ARAP_08.05.2020_00h00	7.45904e-06	0.00181255	1.01736e-24	6.81628e-23	[5, 6, 7]	Group61	4.70588	8	[ARG1, AURKA, EGFR, GC, GLI1, MET, PIK3CA, RARA]
GO:0030879	mammary gland development	GO_BiologicalProcess-EBI-UniProt-GOA-ACAP-ARAP_08.05.2020_00h00	6.26041e-06	0.00155884	1.01736e-24	6.81628e-23	[5, 6, 7]	Group61	4.81928	8	[AR, ARG1, ESR1, MAPK1, MGMT, SMO, SRC, VEGFA]
GO:0001936	regulation of endothelial cell proliferation	GO_BiologicalProcess-EBI-UniProt-GOA-ACAP-ARAP_08.05.2020_00h00	2.2906e-06	0.000629916	1.12508e-18	5.73793e-17	[5, 6]	Group63	5.51724	8	[ADAM17, ARG1, FGF2, FLT4, KDR, MTOR, TGFBR1, VEGFA]
GO:0001938	positive regulation of endothelial cell proliferation	GO_BiologicalProcess-EBI-UniProt-GOA-ACAP-ARAP_08.05.2020_00h00	2.09638e-07	6.93902e-05	1.12508e-18	5.73793e-17	[5, 6, 7]	Group63	7.54717	8	[ADAM17, ARG1, FGF2, FLT4, KDR, MTOR, TGFBR1, VEGFA]
GO:0048010	vascular endothelial growth factor receptor signaling pathway	GO_BiologicalProcess-EBI-UniProt-GOA-ACAP-ARAP_08.05.2020_00h00	1.23121e-07	4.25999e-05	1.12508e-18	5.73793e-17	[6, 7, 8]	Group63	8.08081	8	[FLT4, HSP90AA1, KDR, PIK3CA, PTK2, RHOA, SRC, VEGFA]
GO:0046660	female sex differentiation	GO_BiologicalProcess-EBI-UniProt-GOA-ACAP-ARAP_08.05.2020_00h00	7.92265e-07	0.000240056	8.11324e-20	4.62455e-18	[3, 4, 5]	Group65	6.34921	8	[CASP3, ESR1, HSPA5, KIT, MMP14, PDGFRA, SRC, VEGFA]
GO:0046545	development of primary female sexual characteristics	GO_BiologicalProcess-EBI-UniProt-GOA-ACAP-ARAP_08.05.2020_00h00	2.99561e-07	9.73572e-05	8.11324e-20	4.62455e-18	[4, 5, 6]	Group65	7.20721	8	[CASP3, ESR1, HSPA5, KIT, MMP14, PDGFRA, SRC, VEGFA]
GO:0030879	mammary gland development	GO_BiologicalProcess-EBI-UniProt-GOA-ACAP-ARAP_08.05.2020_00h00	6.26041e-06	0.00155884	8.11324e-20	4.62455e-18	[5, 6, 7]	Group65	4.81928	8	[AR, ARG1, ESR1, MAPK1, MGMT, SMO, SRC, VEGFA]
GO:0008585	female gonad development	GO_BiologicalProcess-EBI-UniProt-GOA-ACAP-ARAP_08.05.2020_00h00	2.09638e-07	6.93902e-05	8.11324e-20	4.62455e-18	[5, 6, 7, 8]	Group65	7.54717	8	[CASP3, ESR1, HSPA5, KIT, MMP14, PDGFRA, SRC, VEGFA]
GO:0032355	response to estradiol	GO_BiologicalProcess-EBI-UniProt-GOA-ACAP-ARAP_08.05.2020_00h00	4.34525e-06	0.00111673	2.43474e-25	1.65562e-23	[4, 5]	Group66	5.06329	8	[BAD, CASP3, EGFR, ESR1, GSTP1, PDGFRB, PTGS2, RARA]
GO:0021543	pallium development	GO_BiologicalProcess-EBI-UniProt-GOA-ACAP-ARAP_08.05.2020_00h00	1.80975e-05	0.00383667	2.43474e-25	1.65562e-23	[3, 4, 5, 7, 8, 9, 10]	Group66	4.16667	8	[BAD, CASP3, EGFR, GSK3B, HDAC1, RARA, RHOA, SMO]
GO:0051384	response to glucocorticoid	GO_BiologicalProcess-EBI-UniProt-GOA-ACAP-ARAP_08.05.2020_00h00	9.22514e-06	0.00218636	2.43474e-25	1.65562e-23	[6, 7]	Group66	4.57143	8	[ARG1, BAD, CASP3, EGFR, GSTP1, PTGS2, RHOA, TDO2]
GO:1901861	regulation of muscle tissue development	GO_BiologicalProcess-EBI-UniProt-GOA-ACAP-ARAP_08.05.2020_00h00	2.2906e-06	0.000629916	2.10306e-19	1.17771e-17	[3, 4, 5]	Group67	5.51724	8	[FGF2, GLI1, GSK3A, MAPK1, MTOR, PIN1, SHH, TGFBR1]
GO:0048634	regulation of muscle organ development	GO_BiologicalProcess-EBI-UniProt-GOA-ACAP-ARAP_08.05.2020_00h00	2.41166e-06	0.000660796	2.10306e-19	1.17771e-17	[4, 5, 6, 7]	Group67	5.47945	8	[FGF2, GLI1, GSK3A, MAPK1, MTOR, PIN1, SHH, TGFBR1]
GO:0016202	regulation of striated muscle tissue development	GO_BiologicalProcess-EBI-UniProt-GOA-ACAP-ARAP_08.05.2020_00h00	1.95793e-06	0.000546262	2.10306e-19	1.17771e-17	[4, 5, 6, 7, 8]	Group67	5.6338	8	[FGF2, GLI1, GSK3A, MAPK1, MTOR, PIN1, SHH, TGFBR1]
GO:0004708	MAP kinase kinase activity	GO_BiologicalProcess-EBI-UniProt-GOA-ACAP-ARAP_08.05.2020_00h00	3.06577e-08	1.13127e-05	2.10306e-19	1.17771e-17	[5, 6, 7, 8, 9, 10, 11, 12, 13, 14]	Group67	9.63855	8	[EGFR, IGF1R, MAP2K1, MAPK1, MAPK3, NTRK1, RAF1, TGFBR1]
GO:0038034	signal transduction in absence of ligand	GO_BiologicalProcess-EBI-UniProt-GOA-ACAP-ARAP_08.05.2020_00h00	1.51628e-08	5.76185e-06	1.10877e-21	6.76351e-20	[3, 4, 5]	Group69	10.5263	8	[BAD, CASP3, GSK3A, GSK3B, IL2, MCL1, RET, TERT]
GO:0032355	response to estradiol	GO_BiologicalProcess-EBI-UniProt-GOA-ACAP-ARAP_08.05.2020_00h00	4.34525e-06	0.00111673	1.10877e-21	6.76351e-20	[4, 5]	Group69	5.06329	8	[BAD, CASP3, EGFR, ESR1, GSTP1, PDGFRB, PTGS2, RARA]
GO:0043467	regulation of generation of precursor metabolites and energy	GO_BiologicalProcess-EBI-UniProt-GOA-ACAP-ARAP_08.05.2020_00h00	9.22514e-06	0.00218636	1.10877e-21	6.76351e-20	[4, 5]	Group69	4.57143	8	[GSK3A, GSK3B, MTOR, NOS2, PGK1, PIK3CA, RHOA, SPHK2]
GO:0097192	extrinsic apoptotic signaling pathway in absence of ligand	GO_BiologicalProcess-EBI-UniProt-GOA-ACAP-ARAP_08.05.2020_00h00	1.51628e-08	5.76185e-06	1.10877e-21	6.76351e-20	[4, 5, 6, 7]	Group69	10.5263	8	[BAD, CASP3, GSK3A, GSK3B, IL2, MCL1, RET, TERT]
GO:0021543	pallium development	GO_BiologicalProcess-EBI-UniProt-GOA-ACAP-ARAP_08.05.2020_00h00	1.80975e-05	0.00383667	1.10877e-21	6.76351e-20	[3, 4, 5, 7, 8, 9, 10]	Group69	4.16667	8	[BAD, CASP3, EGFR, GSK3B, HDAC1, RARA, RHOA, SMO]
GO:0051384	response to glucocorticoid	GO_BiologicalProcess-EBI-UniProt-GOA-ACAP-ARAP_08.05.2020_00h00	9.22514e-06	0.00218636	1.10877e-21	6.76351e-20	[6, 7]	Group69	4.57143	8	[ARG1, BAD, CASP3, EGFR, GSTP1, PTGS2, RHOA, TDO2]
GO:1901861	regulation of muscle tissue development	GO_BiologicalProcess-EBI-UniProt-GOA-ACAP-ARAP_08.05.2020_00h00	2.2906e-06	0.000629916	4.20509e-27	2.94357e-25	[3, 4, 5]	Group70	5.51724	8	[FGF2, GLI1, GSK3A, MAPK1, MTOR, PIN1, SHH, TGFBR1]
GO:0060419	heart growth	GO_BiologicalProcess-EBI-UniProt-GOA-ACAP-ARAP_08.05.2020_00h00	1.43935e-07	4.92258e-05	4.20509e-27	2.94357e-25	[3, 4, 5, 6, 7]	Group70	7.92079	8	[FGF2, GLI1, GSK3A, MAPK1, MTOR, PIN1, S1PR1, TGFBR1]
GO:0048634	regulation of muscle organ development	GO_BiologicalProcess-EBI-UniProt-GOA-ACAP-ARAP_08.05.2020_00h00	2.41166e-06	0.000660796	4.20509e-27	2.94357e-25	[4, 5, 6, 7]	Group70	5.47945	8	[FGF2, GLI1, GSK3A, MAPK1, MTOR, PIN1, SHH, TGFBR1]
GO:0055017	cardiac muscle tissue growth	GO_BiologicalProcess-EBI-UniProt-GOA-ACAP-ARAP_08.05.2020_00h00	8.20207e-08	2.87893e-05	4.20509e-27	2.94357e-25	[3, 4, 5, 6, 7, 8]	Group70	8.51064	8	[FGF2, GLI1, GSK3A, MAPK1, MTOR, PIN1, S1PR1, TGFBR1]
GO:0016202	regulation of striated muscle tissue development	GO_BiologicalProcess-EBI-UniProt-GOA-ACAP-ARAP_08.05.2020_00h00	1.95793e-06	0.000546262	4.20509e-27	2.94357e-25	[4, 5, 6, 7, 8]	Group70	5.6338	8	[FGF2, GLI1, GSK3A, MAPK1, MTOR, PIN1, SHH, TGFBR1]
GO:0007179	transforming growth factor beta receptor signaling pathway	GO_BiologicalProcess-EBI-UniProt-GOA-ACAP-ARAP_08.05.2020_00h00	2.34201e-05	0.00470743	4.20509e-27	2.94357e-25	[5, 6, 7, 8]	Group70	4.0201	8	[ADAM17, HSPA5, PARP1, PIN1, PTK2, RHOA, SRC, TGFBR1]
GO:0051302	regulation of cell division	GO_BiologicalProcess-EBI-UniProt-GOA-ACAP-ARAP_08.05.2020_00h00	1.17987e-05	0.00269011	2.92563e-27	2.0772e-25	[3, 4]	Group71	4.41989	8	[AURKA, CDC25B, FGF2, PIN1, PLK1, RHOA, SHH, VEGFA]
GO:0060191	regulation of lipase activity	GO_BiologicalProcess-EBI-UniProt-GOA-ACAP-ARAP_08.05.2020_00h00	3.21042e-07	0.000103696	2.92563e-27	2.0772e-25	[5]	Group71	7.14286	8	[AKR1B10, EGFR, ESR1, FGF2, KIT, PDGFRA, PDGFRB, RHOA]
GO:0001936	regulation of endothelial cell proliferation	GO_BiologicalProcess-EBI-UniProt-GOA-ACAP-ARAP_08.05.2020_00h00	2.2906e-06	0.000629916	2.92563e-27	2.0772e-25	[5, 6]	Group71	5.51724	8	[ADAM17, ARG1, FGF2, FLT4, KDR, MTOR, TGFBR1, VEGFA]
GO:0002687	positive regulation of leukocyte migration	GO_BiologicalProcess-EBI-UniProt-GOA-ACAP-ARAP_08.05.2020_00h00	3.10192e-06	0.000825111	2.92563e-27	2.0772e-25	[3, 4, 5, 6, 7, 8]	Group71	5.29801	8	[ADAM17, LGALS3, MAPK1, MAPK3, MMP14, PTK2, RHOA, VEGFA]
GO:1905517	macrophage migration	GO_BiologicalProcess-EBI-UniProt-GOA-ACAP-ARAP_08.05.2020_00h00	4.28155e-09	1.67837e-06	2.92563e-27	2.0772e-25	[4, 6, 7]	Group71	12.3077	8	[CD81, EDNRB, LGALS3, MAPK1, MAPK3, MIF, MMP14, PTK2]
GO:0001938	positive regulation of endothelial cell proliferation	GO_BiologicalProcess-EBI-UniProt-GOA-ACAP-ARAP_08.05.2020_00h00	2.09638e-07	6.93902e-05	2.92563e-27	2.0772e-25	[5, 6, 7]	Group71	7.54717	8	[ADAM17, ARG1, FGF2, FLT4, KDR, MTOR, TGFBR1, VEGFA]
GO:0030879	mammary gland development	GO_BiologicalProcess-EBI-UniProt-GOA-ACAP-ARAP_08.05.2020_00h00	6.26041e-06	0.00155884	2.92563e-27	2.0772e-25	[5, 6, 7]	Group71	4.81928	8	[AR, ARG1, ESR1, MAPK1, MGMT, SMO, SRC, VEGFA]
GO:0060193	positive regulation of lipase activity	GO_BiologicalProcess-EBI-UniProt-GOA-ACAP-ARAP_08.05.2020_00h00	3.06577e-08	1.13127e-05	2.92563e-27	2.0772e-25	[6]	Group71	9.63855	8	[AKR1B10, EGFR, ESR1, FGF2, KIT, PDGFRA, PDGFRB, RHOA]
GO:0001727	lipid kinase activity	GO_BiologicalProcess-EBI-UniProt-GOA-ACAP-ARAP_08.05.2020_00h00	1.0968e-08	4.18977e-06	2.92563e-27	2.0772e-25	[6, 7]	Group71	10.9589	8	[CD81, FGF2, KIT, PDGFRA, PDGFRB, PTK2, SPHK2, SRC]
GO:0048010	vascular endothelial growth factor receptor signaling pathway	GO_BiologicalProcess-EBI-UniProt-GOA-ACAP-ARAP_08.05.2020_00h00	1.23121e-07	4.25999e-05	2.92563e-27	2.0772e-25	[6, 7, 8]	Group71	8.08081	8	[FLT4, HSP90AA1, KDR, PIK3CA, PTK2, RHOA, SRC, VEGFA]
GO:0035004	phosphatidylinositol 3-kinase activity	GO_BiologicalProcess-EBI-UniProt-GOA-ACAP-ARAP_08.05.2020_00h00	6.95631e-09	2.71296e-06	2.92563e-27	2.0772e-25	[7, 8, 9]	Group71	11.5942	8	[FGF2, KIT, PDGFRA, PDGFRB, PIK3CA, PIK3CG, PTK2, SRC]
GO:0038083	peptidyl-tyrosine autophosphorylation	GO_BiologicalProcess-EBI-UniProt-GOA-ACAP-ARAP_08.05.2020_00h00	9.10745e-11	3.85245e-08	2.92563e-27	2.0772e-25	[8, 9, 10]	Group71	19.5122	8	[EGFR, IGF1R, KDR, MAPK3, NTRK1, PTK2, SRC, VEGFA]
GO:0004708	MAP kinase kinase activity	GO_BiologicalProcess-EBI-UniProt-GOA-ACAP-ARAP_08.05.2020_00h00	3.06577e-08	1.13127e-05	2.92563e-27	2.0772e-25	[5, 6, 7, 8, 9, 10, 11, 12, 13, 14]	Group71	9.63855	8	[EGFR, IGF1R, MAP2K1, MAPK1, MAPK3, NTRK1, RAF1, TGFBR1]
GO:2000243	positive regulation of reproductive process	GO_BiologicalProcess-EBI-UniProt-GOA-ACAP-ARAP_08.05.2020_00h00	3.70438e-08	1.34469e-05	6.08166e-24	4.0139e-22	[2, 3, 4]	Group72	9.41177	8	[AR, AURKA, CDC25A, CDC25B, EDNRB, SHH, SRC, VEGFA]
GO:0038034	signal transduction in absence of ligand	GO_BiologicalProcess-EBI-UniProt-GOA-ACAP-ARAP_08.05.2020_00h00	1.51628e-08	5.76185e-06	6.08166e-24	4.0139e-22	[3, 4, 5]	Group72	10.5263	8	[BAD, CASP3, GSK3A, GSK3B, IL2, MCL1, RET, TERT]
GO:0046660	female sex differentiation	GO_BiologicalProcess-EBI-UniProt-GOA-ACAP-ARAP_08.05.2020_00h00	7.92265e-07	0.000240056	6.08166e-24	4.0139e-22	[3, 4, 5]	Group72	6.34921	8	[CASP3, ESR1, HSPA5, KIT, MMP14, PDGFRA, SRC, VEGFA]
GO:0055123	digestive system development	GO_BiologicalProcess-EBI-UniProt-GOA-ACAP-ARAP_08.05.2020_00h00	3.7687e-06	0.0009874	6.08166e-24	4.0139e-22	[4, 5]	Group72	5.16129	8	[EDNRB, EGFR, GLI1, KIT, PDGFRA, RET, SHH, SMO]
GO:0046545	development of primary female sexual characteristics	GO_BiologicalProcess-EBI-UniProt-GOA-ACAP-ARAP_08.05.2020_00h00	2.99561e-07	9.73572e-05	6.08166e-24	4.0139e-22	[4, 5, 6]	Group72	7.20721	8	[CASP3, ESR1, HSPA5, KIT, MMP14, PDGFRA, SRC, VEGFA]
GO:0048565	digestive tract development	GO_BiologicalProcess-EBI-UniProt-GOA-ACAP-ARAP_08.05.2020_00h00	1.75979e-06	0.0004945	6.08166e-24	4.0139e-22	[4, 5, 6]	Group72	5.71429	8	[EDNRB, EGFR, GLI1, KIT, PDGFRA, RET, SHH, SMO]
GO:0060191	regulation of lipase activity	GO_BiologicalProcess-EBI-UniProt-GOA-ACAP-ARAP_08.05.2020_00h00	3.21042e-07	0.000103696	6.08166e-24	4.0139e-22	[5]	Group72	7.14286	8	[AKR1B10, EGFR, ESR1, FGF2, KIT, PDGFRA, PDGFRB, RHOA]
GO:0002687	positive regulation of leukocyte migration	GO_BiologicalProcess-EBI-UniProt-GOA-ACAP-ARAP_08.05.2020_00h00	3.10192e-06	0.000825111	6.08166e-24	4.0139e-22	[3, 4, 5, 6, 7, 8]	Group72	5.29801	8	[ADAM17, LGALS3, MAPK1, MAPK3, MMP14, PTK2, RHOA, VEGFA]
GO:0097192	extrinsic apoptotic signaling pathway in absence of ligand	GO_BiologicalProcess-EBI-UniProt-GOA-ACAP-ARAP_08.05.2020_00h00	1.51628e-08	5.76185e-06	6.08166e-24	4.0139e-22	[4, 5, 6, 7]	Group72	10.5263	8	[BAD, CASP3, GSK3A, GSK3B, IL2, MCL1, RET, TERT]
GO:1905517	macrophage migration	GO_BiologicalProcess-EBI-UniProt-GOA-ACAP-ARAP_08.05.2020_00h00	4.28155e-09	1.67837e-06	6.08166e-24	4.0139e-22	[4, 6, 7]	Group72	12.3077	8	[CD81, EDNRB, LGALS3, MAPK1, MAPK3, MIF, MMP14, PTK2]
GO:0030879	mammary gland development	GO_BiologicalProcess-EBI-UniProt-GOA-ACAP-ARAP_08.05.2020_00h00	6.26041e-06	0.00155884	6.08166e-24	4.0139e-22	[5, 6, 7]	Group72	4.81928	8	[AR, ARG1, ESR1, MAPK1, MGMT, SMO, SRC, VEGFA]
GO:0060193	positive regulation of lipase activity	GO_BiologicalProcess-EBI-UniProt-GOA-ACAP-ARAP_08.05.2020_00h00	3.06577e-08	1.13127e-05	6.08166e-24	4.0139e-22	[6]	Group72	9.63855	8	[AKR1B10, EGFR, ESR1, FGF2, KIT, PDGFRA, PDGFRB, RHOA]
GO:1900182	positive regulation of protein localization to nucleus	GO_BiologicalProcess-EBI-UniProt-GOA-ACAP-ARAP_08.05.2020_00h00	3.37207e-08	1.2308e-05	6.08166e-24	4.0139e-22	[4, 5, 6, 7, 8]	Group72	9.52381	8	[MAPK1, PARP1, PLK1, PTGS2, SHH, SMO, SRC, TERT]
GO:0021543	pallium development	GO_BiologicalProcess-EBI-UniProt-GOA-ACAP-ARAP_08.05.2020_00h00	1.80975e-05	0.00383667	6.08166e-24	4.0139e-22	[3, 4, 5, 7, 8, 9, 10]	Group72	4.16667	8	[BAD, CASP3, EGFR, GSK3B, HDAC1, RARA, RHOA, SMO]
GO:0008585	female gonad development	GO_BiologicalProcess-EBI-UniProt-GOA-ACAP-ARAP_08.05.2020_00h00	2.09638e-07	6.93902e-05	6.08166e-24	4.0139e-22	[5, 6, 7, 8]	Group72	7.54717	8	[CASP3, ESR1, HSPA5, KIT, MMP14, PDGFRA, SRC, VEGFA]
GO:0038083	peptidyl-tyrosine autophosphorylation	GO_BiologicalProcess-EBI-UniProt-GOA-ACAP-ARAP_08.05.2020_00h00	9.10745e-11	3.85245e-08	6.08166e-24	4.0139e-22	[8, 9, 10]	Group72	19.5122	8	[EGFR, IGF1R, KDR, MAPK3, NTRK1, PTK2, SRC, VEGFA]
GO:0004708	MAP kinase kinase activity	GO_BiologicalProcess-EBI-UniProt-GOA-ACAP-ARAP_08.05.2020_00h00	3.06577e-08	1.13127e-05	6.08166e-24	4.0139e-22	[5, 6, 7, 8, 9, 10, 11, 12, 13, 14]	Group72	9.63855	8	[EGFR, IGF1R, MAP2K1, MAPK1, MAPK3, NTRK1, RAF1, TGFBR1]
GO:1903364	positive regulation of cellular protein catabolic process	GO_BiologicalProcess-EBI-UniProt-GOA-ACAP-ARAP_08.05.2020_00h00	3.85233e-05	0.00724238	3.85233e-05	7.70466e-05	[5, 6, 7, 8]	Group00	4.48718	7	[AURKA, CD81, GSK3A, GSK3B, HSP90AA1, PLK1, PTK2]
GO:0008286	insulin receptor signaling pathway	GO_BiologicalProcess-EBI-UniProt-GOA-ACAP-ARAP_08.05.2020_00h00	2.74879e-05	0.00538763	2.74879e-05	8.24638e-05	[6, 7, 8, 9]	Group02	4.72973	7	[CDK4, GSK3A, GSK3B, IGF1R, IGFBP1, PIK3CA, SRC]
GO:0014812	muscle cell migration	GO_BiologicalProcess-EBI-UniProt-GOA-ACAP-ARAP_08.05.2020_00h00	1.27009e-06	0.000363246	1.27009e-06	8.89065e-06	[4, 5]	Group12	7.52688	7	[GSTP1, IGFBP3, PDGFRB, PLAU, SMO, SRC, TERT]
GO:0061041	regulation of wound healing	GO_BiologicalProcess-EBI-UniProt-GOA-ACAP-ARAP_08.05.2020_00h00	5.0948e-05	0.00886495	2.42616e-07	2.18354e-06	[5, 6]	Group14	4.29448	7	[FGF2, KNG1, MTOR, PDGFRA, PLAU, PLG, PTK2]
GO:1901655	cellular response to ketone	GO_BiologicalProcess-EBI-UniProt-GOA-ACAP-ARAP_08.05.2020_00h00	3.06878e-06	0.000819363	7.15056e-10	1.2156e-08	[5]	Group16	6.60377	7	[AKR1C2, AR, ARG1, CDK4, EGFR, SPHK2, SRC]
GO:0022612	gland morphogenesis	GO_BiologicalProcess-EBI-UniProt-GOA-ACAP-ARAP_08.05.2020_00h00	1.91996e-05	0.00403192	7.15056e-10	1.2156e-08	[4, 5, 6, 7]	Group16	5	7	[AR, ARG1, EGFR, ESR1, GLI1, SHH, SRC]
GO:0022612	gland morphogenesis	GO_BiologicalProcess-EBI-UniProt-GOA-ACAP-ARAP_08.05.2020_00h00	1.91996e-05	0.00403192	2.78401e-09	4.17601e-08	[4, 5, 6, 7]	Group18	5	7	[AR, ARG1, EGFR, ESR1, GLI1, SHH, SRC]
GO:0042476	odontogenesis	GO_BiologicalProcess-EBI-UniProt-GOA-ACAP-ARAP_08.05.2020_00h00	2.10466e-05	0.00433559	2.78401e-09	4.17601e-08	[4, 5, 6, 7]	Group18	4.92958	7	[CA2, HDAC1, PDGFRA, RHOA, SHH, SMO, SRC]
GO:0043154	negative regulation of cysteine-type endopeptidase activity involved in apoptotic process	GO_BiologicalProcess-EBI-UniProt-GOA-ACAP-ARAP_08.05.2020_00h00	1.68936e-06	0.000476399	1.19496e-11	3.10689e-10	[6, 7, 8, 9, 10, 11, 12]	Group21	7.2165	7	[BIRC5, FABP1, MMP9, PTGS2, RAF1, SRC, VEGFA]
GO:2000117	negative regulation of cysteine-type endopeptidase activity	GO_BiologicalProcess-EBI-UniProt-GOA-ACAP-ARAP_08.05.2020_00h00	3.47749e-06	0.000918058	1.19496e-11	3.10689e-10	[8, 9, 10, 11]	Group21	6.48148	7	[BIRC5, FABP1, MMP9, PTGS2, RAF1, SRC, VEGFA]
GO:0051017	actin filament bundle assembly	GO_BiologicalProcess-EBI-UniProt-GOA-ACAP-ARAP_08.05.2020_00h00	5.50455e-05	0.00935774	9.42345e-10	1.50775e-08	[5, 6, 7, 9]	Group23	4.24242	7	[HSP90B1, MET, MTOR, RHOA, S1PR1, SRC, TGFBR1]
GO:0045471	response to ethanol	GO_BiologicalProcess-EBI-UniProt-GOA-ACAP-ARAP_08.05.2020_00h00	2.99652e-05	0.0058432	9.11085e-16	4.09988e-14	[4, 5]	Group25	4.66667	7	[BAD, CA3, GSTP1, IL2, MGMT, RARA, RHOA]
GO:1902107	positive regulation of leukocyte differentiation	GO_BiologicalProcess-EBI-UniProt-GOA-ACAP-ARAP_08.05.2020_00h00	4.52731e-05	0.00810388	9.11085e-16	4.09988e-14	[4, 5, 6, 7, 8, 9, 10]	Group25	4.375	7	[BAD, CA2, IL2, MMP14, RARA, RHOA, SHH]
GO:0030574	collagen catabolic process	GO_BiologicalProcess-EBI-UniProt-GOA-ACAP-ARAP_08.05.2020_00h00	1.64781e-08	6.21224e-06	1.40045e-10	2.66086e-09	[3]	Group27	14	7	[CTSB, MMP12, MMP14, MMP2, MMP3, MMP7, MMP9]
GO:0022617	extracellular matrix disassembly	GO_BiologicalProcess-EBI-UniProt-GOA-ACAP-ARAP_08.05.2020_00h00	8.06389e-07	0.000241917	1.40045e-10	2.66086e-09	[5, 6]	Group27	8.04598	7	[MMP12, MMP14, MMP2, MMP3, MMP7, MMP9, PLG]
GO:1901989	positive regulation of cell cycle phase transition	GO_BiologicalProcess-EBI-UniProt-GOA-ACAP-ARAP_08.05.2020_00h00	2.21866e-06	0.000612351	1.52584e-07	1.52584e-06	[4, 5, 6, 7]	Group28	6.93069	7	[ADAM17, CDC25A, CDC25B, CDK4, EGFR, GLI1, TERT]
GO:0097472	cyclin-dependent protein kinase activity	GO_BiologicalProcess-EBI-UniProt-GOA-ACAP-ARAP_08.05.2020_00h00	1.30936e-05	0.00297224	1.52584e-07	1.52584e-06	[4, 5, 8, 9]	Group28	5.30303	7	[ADAM17, CASP3, CDC25A, CDK4, EGFR, PLK1, SRC]
GO:1904029	regulation of cyclin-dependent protein kinase activity	GO_BiologicalProcess-EBI-UniProt-GOA-ACAP-ARAP_08.05.2020_00h00	3.26781e-06	0.000865969	1.52584e-07	1.52584e-06	[4, 5, 6, 7, 8, 9, 10]	Group28	6.54206	7	[ADAM17, CASP3, CDC25A, CDK4, EGFR, PLK1, SRC]
GO:0004693	cyclin-dependent protein serine/threonine kinase activity	GO_BiologicalProcess-EBI-UniProt-GOA-ACAP-ARAP_08.05.2020_00h00	1.07063e-05	0.00249457	1.52584e-07	1.52584e-06	[5, 6, 9, 10]	Group28	5.46875	7	[ADAM17, CASP3, CDC25A, CDK4, EGFR, PLK1, SRC]
GO:0000079	regulation of cyclin-dependent protein serine/threonine kinase activity	GO_BiologicalProcess-EBI-UniProt-GOA-ACAP-ARAP_08.05.2020_00h00	2.53133e-06	0.000688521	1.52584e-07	1.52584e-06	[5, 6, 7, 8, 9, 10, 11]	Group28	6.79612	7	[ADAM17, CASP3, CDC25A, CDK4, EGFR, PLK1, SRC]
GO:0045471	response to ethanol	GO_BiologicalProcess-EBI-UniProt-GOA-ACAP-ARAP_08.05.2020_00h00	2.99652e-05	0.0058432	2.52769e-12	7.83585e-11	[4, 5]	Group32	4.66667	7	[BAD, CA3, GSTP1, IL2, MGMT, RARA, RHOA]
GO:0042542	response to hydrogen peroxide	GO_BiologicalProcess-EBI-UniProt-GOA-ACAP-ARAP_08.05.2020_00h00	4.01276e-05	0.00746373	2.16543e-19	1.19099e-17	[4, 5]	Group36	4.4586	7	[ARG1, BAD, CASP3, FABP1, MET, PDGFRB, SRC]
GO:0046686	response to cadmium ion	GO_BiologicalProcess-EBI-UniProt-GOA-ACAP-ARAP_08.05.2020_00h00	3.48263e-07	0.000111792	2.16543e-19	1.19099e-17	[5]	Group36	9.09091	7	[ARG1, EGFR, KIT, MAPK1, MAPK3, MMP9, TERT]
GO:0046686	response to cadmium ion	GO_BiologicalProcess-EBI-UniProt-GOA-ACAP-ARAP_08.05.2020_00h00	3.48263e-07	0.000111792	9.4639e-19	4.92123e-17	[5]	Group39	9.09091	7	[ARG1, EGFR, KIT, MAPK1, MAPK3, MMP9, TERT]
GO:0022612	gland morphogenesis	GO_BiologicalProcess-EBI-UniProt-GOA-ACAP-ARAP_08.05.2020_00h00	1.91996e-05	0.00403192	9.26004e-16	4.07442e-14	[4, 5, 6, 7]	Group40	5	7	[AR, ARG1, EGFR, ESR1, GLI1, SHH, SRC]
GO:0048144	fibroblast proliferation	GO_BiologicalProcess-EBI-UniProt-GOA-ACAP-ARAP_08.05.2020_00h00	1.01625e-06	0.000297762	1.01823e-15	4.37838e-14	[3]	Group41	7.77778	7	[CDK4, EGFR, ESR1, GSTP1, MIF, PDGFRA, PDGFRB]
GO:0048145	regulation of fibroblast proliferation	GO_BiologicalProcess-EBI-UniProt-GOA-ACAP-ARAP_08.05.2020_00h00	9.41739e-07	0.000278755	1.01823e-15	4.37838e-14	[4, 5]	Group41	7.86517	7	[CDK4, EGFR, ESR1, GSTP1, MIF, PDGFRA, PDGFRB]
GO:0042698	ovulation cycle	GO_BiologicalProcess-EBI-UniProt-GOA-ACAP-ARAP_08.05.2020_00h00	3.80757e-07	0.000121462	3.63148e-12	1.01681e-10	[2, 3, 4]	Group43	8.97436	7	[CASP3, EGFR, ESR1, HSPA5, MMP7, PDGFRA, SRC]
GO:0046686	response to cadmium ion	GO_BiologicalProcess-EBI-UniProt-GOA-ACAP-ARAP_08.05.2020_00h00	3.48263e-07	0.000111792	3.47932e-19	1.87883e-17	[5]	Group44	9.09091	7	[ARG1, EGFR, KIT, MAPK1, MAPK3, MMP9, TERT]
GO:0048144	fibroblast proliferation	GO_BiologicalProcess-EBI-UniProt-GOA-ACAP-ARAP_08.05.2020_00h00	1.01625e-06	0.000297762	1.02179e-13	3.67843e-12	[3]	Group49	7.77778	7	[CDK4, EGFR, ESR1, GSTP1, MIF, PDGFRA, PDGFRB]
GO:0048145	regulation of fibroblast proliferation	GO_BiologicalProcess-EBI-UniProt-GOA-ACAP-ARAP_08.05.2020_00h00	9.41739e-07	0.000278755	1.02179e-13	3.67843e-12	[4, 5]	Group49	7.86517	7	[CDK4, EGFR, ESR1, GSTP1, MIF, PDGFRA, PDGFRB]
GO:0010517	regulation of phospholipase activity	GO_BiologicalProcess-EBI-UniProt-GOA-ACAP-ARAP_08.05.2020_00h00	5.84128e-07	0.000179327	1.02179e-13	3.67843e-12	[6]	Group49	8.43373	7	[AKR1B10, EGFR, ESR1, FGF2, KIT, PDGFRA, PDGFRB]
GO:0010518	positive regulation of phospholipase activity	GO_BiologicalProcess-EBI-UniProt-GOA-ACAP-ARAP_08.05.2020_00h00	1.79568e-07	6.03348e-05	1.02179e-13	3.67843e-12	[7]	Group49	10	7	[AKR1B10, EGFR, ESR1, FGF2, KIT, PDGFRA, PDGFRB]
GO:0060420	regulation of heart growth	GO_BiologicalProcess-EBI-UniProt-GOA-ACAP-ARAP_08.05.2020_00h00	2.64412e-07	8.67273e-05	3.39321e-11	7.80439e-10	[4, 5, 6, 7, 8]	Group50	9.45946	7	[FGF2, GLI1, GSK3A, MAPK1, MTOR, PIN1, TGFBR1]
GO:0055021	regulation of cardiac muscle tissue growth	GO_BiologicalProcess-EBI-UniProt-GOA-ACAP-ARAP_08.05.2020_00h00	1.46624e-07	4.99987e-05	3.39321e-11	7.80439e-10	[4, 5, 6, 7, 8, 9, 10]	Group50	10.2941	7	[FGF2, GLI1, GSK3A, MAPK1, MTOR, PIN1, TGFBR1]
GO:0055024	regulation of cardiac muscle tissue development	GO_BiologicalProcess-EBI-UniProt-GOA-ACAP-ARAP_08.05.2020_00h00	9.41739e-07	0.000278755	3.39321e-11	7.80439e-10	[5, 6, 7, 8, 9]	Group50	7.86517	7	[FGF2, GLI1, GSK3A, MAPK1, MTOR, PIN1, TGFBR1]
GO:0018210	peptidyl-threonine modification	GO_BiologicalProcess-EBI-UniProt-GOA-ACAP-ARAP_08.05.2020_00h00	1.51597e-05	0.0033503	3.39321e-11	7.80439e-10	[7, 8]	Group50	5.18518	7	[GSK3A, GSK3B, MAP2K1, MAPK1, MTOR, PLK1, TGFBR1]
GO:0018107	peptidyl-threonine phosphorylation	GO_BiologicalProcess-EBI-UniProt-GOA-ACAP-ARAP_08.05.2020_00h00	8.24063e-06	0.00197775	3.39321e-11	7.80439e-10	[7, 8, 9]	Group50	5.69106	7	[GSK3A, GSK3B, MAP2K1, MAPK1, MTOR, PLK1, TGFBR1]
GO:0043154	negative regulation of cysteine-type endopeptidase activity involved in apoptotic process	GO_BiologicalProcess-EBI-UniProt-GOA-ACAP-ARAP_08.05.2020_00h00	1.68936e-06	0.000476399	5.7126e-22	3.54181e-20	[6, 7, 8, 9, 10, 11, 12]	Group51	7.2165	7	[BIRC5, FABP1, MMP9, PTGS2, RAF1, SRC, VEGFA]
GO:2000117	negative regulation of cysteine-type endopeptidase activity	GO_BiologicalProcess-EBI-UniProt-GOA-ACAP-ARAP_08.05.2020_00h00	3.47749e-06	0.000918058	5.7126e-22	3.54181e-20	[8, 9, 10, 11]	Group51	6.48148	7	[BIRC5, FABP1, MMP9, PTGS2, RAF1, SRC, VEGFA]
GO:0072006	nephron development	GO_BiologicalProcess-EBI-UniProt-GOA-ACAP-ARAP_08.05.2020_00h00	3.54726e-05	0.00677526	4.00089e-15	1.60036e-13	[3, 5, 6, 7, 8]	Group52	4.54545	7	[FGF2, PDGFRA, PDGFRB, RET, SHH, SMO, VEGFA]
GO:0055007	cardiac muscle cell differentiation	GO_BiologicalProcess-EBI-UniProt-GOA-ACAP-ARAP_08.05.2020_00h00	7.39663e-06	0.00180478	4.00089e-15	1.60036e-13	[5, 6, 7, 8]	Group52	5.78512	7	[GSK3A, MTOR, PDGFRA, PDGFRB, PIN1, RARA, VEGFA]
GO:1901655	cellular response to ketone	GO_BiologicalProcess-EBI-UniProt-GOA-ACAP-ARAP_08.05.2020_00h00	3.06878e-06	0.000819363	8.17907e-23	5.2346e-21	[5]	Group58	6.60377	7	[AKR1C2, AR, ARG1, CDK4, EGFR, SPHK2, SRC]
GO:0022612	gland morphogenesis	GO_BiologicalProcess-EBI-UniProt-GOA-ACAP-ARAP_08.05.2020_00h00	1.91996e-05	0.00403192	8.17907e-23	5.2346e-21	[4, 5, 6, 7]	Group58	5	7	[AR, ARG1, EGFR, ESR1, GLI1, SHH, SRC]
GO:0022617	extracellular matrix disassembly	GO_BiologicalProcess-EBI-UniProt-GOA-ACAP-ARAP_08.05.2020_00h00	8.06389e-07	0.000241917	2.73264e-18	1.33899e-16	[5, 6]	Group59	8.04598	7	[MMP12, MMP14, MMP2, MMP3, MMP7, MMP9, PLG]
GO:0022612	gland morphogenesis	GO_BiologicalProcess-EBI-UniProt-GOA-ACAP-ARAP_08.05.2020_00h00	1.91996e-05	0.00403192	1.01736e-24	6.81628e-23	[4, 5, 6, 7]	Group61	5	7	[AR, ARG1, EGFR, ESR1, GLI1, SHH, SRC]
GO:0072006	nephron development	GO_BiologicalProcess-EBI-UniProt-GOA-ACAP-ARAP_08.05.2020_00h00	3.54726e-05	0.00677526	7.52709e-20	4.36571e-18	[3, 5, 6, 7, 8]	Group62	4.54545	7	[FGF2, PDGFRA, PDGFRB, RET, SHH, SMO, VEGFA]
GO:0072006	nephron development	GO_BiologicalProcess-EBI-UniProt-GOA-ACAP-ARAP_08.05.2020_00h00	3.54726e-05	0.00677526	1.12508e-18	5.73793e-17	[3, 5, 6, 7, 8]	Group63	4.54545	7	[FGF2, PDGFRA, PDGFRB, RET, SHH, SMO, VEGFA]
GO:0010595	positive regulation of endothelial cell migration	GO_BiologicalProcess-EBI-UniProt-GOA-ACAP-ARAP_08.05.2020_00h00	4.43197e-06	0.00113458	1.12508e-18	5.73793e-17	[4, 5, 6, 7, 8, 9]	Group63	6.25	7	[ADAM17, FGF2, FLT4, KDR, MET, PTGS2, VEGFA]
GO:0055007	cardiac muscle cell differentiation	GO_BiologicalProcess-EBI-UniProt-GOA-ACAP-ARAP_08.05.2020_00h00	7.39663e-06	0.00180478	1.12508e-18	5.73793e-17	[5, 6, 7, 8]	Group63	5.78512	7	[GSK3A, MTOR, PDGFRA, PDGFRB, PIN1, RARA, VEGFA]
GO:0042698	ovulation cycle	GO_BiologicalProcess-EBI-UniProt-GOA-ACAP-ARAP_08.05.2020_00h00	3.80757e-07	0.000121462	8.11324e-20	4.62455e-18	[2, 3, 4]	Group65	8.97436	7	[CASP3, EGFR, ESR1, HSPA5, MMP7, PDGFRA, SRC]
GO:0048144	fibroblast proliferation	GO_BiologicalProcess-EBI-UniProt-GOA-ACAP-ARAP_08.05.2020_00h00	1.01625e-06	0.000297762	2.43474e-25	1.65562e-23	[3]	Group66	7.77778	7	[CDK4, EGFR, ESR1, GSTP1, MIF, PDGFRA, PDGFRB]
GO:0042542	response to hydrogen peroxide	GO_BiologicalProcess-EBI-UniProt-GOA-ACAP-ARAP_08.05.2020_00h00	4.01276e-05	0.00746373	2.43474e-25	1.65562e-23	[4, 5]	Group66	4.4586	7	[ARG1, BAD, CASP3, FABP1, MET, PDGFRB, SRC]
GO:0045471	response to ethanol	GO_BiologicalProcess-EBI-UniProt-GOA-ACAP-ARAP_08.05.2020_00h00	2.99652e-05	0.0058432	2.43474e-25	1.65562e-23	[4, 5]	Group66	4.66667	7	[BAD, CA3, GSTP1, IL2, MGMT, RARA, RHOA]
GO:0048145	regulation of fibroblast proliferation	GO_BiologicalProcess-EBI-UniProt-GOA-ACAP-ARAP_08.05.2020_00h00	9.41739e-07	0.000278755	2.43474e-25	1.65562e-23	[4, 5]	Group66	7.86517	7	[CDK4, EGFR, ESR1, GSTP1, MIF, PDGFRA, PDGFRB]
GO:0060324	face development	GO_BiologicalProcess-EBI-UniProt-GOA-ACAP-ARAP_08.05.2020_00h00	1.90076e-08	7.12786e-06	2.10306e-19	1.17771e-17	[3, 4]	Group67	13.7255	7	[MAP2K1, MAPK1, MAPK3, MMP2, PDGFRA, RAF1, RARA]
GO:0018210	peptidyl-threonine modification	GO_BiologicalProcess-EBI-UniProt-GOA-ACAP-ARAP_08.05.2020_00h00	1.51597e-05	0.0033503	2.10306e-19	1.17771e-17	[7, 8]	Group67	5.18518	7	[GSK3A, GSK3B, MAP2K1, MAPK1, MTOR, PLK1, TGFBR1]
GO:0018107	peptidyl-threonine phosphorylation	GO_BiologicalProcess-EBI-UniProt-GOA-ACAP-ARAP_08.05.2020_00h00	8.24063e-06	0.00197775	2.10306e-19	1.17771e-17	[7, 8, 9]	Group67	5.69106	7	[GSK3A, GSK3B, MAP2K1, MAPK1, MTOR, PLK1, TGFBR1]
GO:0060324	face development	GO_BiologicalProcess-EBI-UniProt-GOA-ACAP-ARAP_08.05.2020_00h00	1.90076e-08	7.12786e-06	3.37386e-21	1.99058e-19	[3, 4]	Group68	13.7255	7	[MAP2K1, MAPK1, MAPK3, MMP2, PDGFRA, RAF1, RARA]
GO:0072006	nephron development	GO_BiologicalProcess-EBI-UniProt-GOA-ACAP-ARAP_08.05.2020_00h00	3.54726e-05	0.00677526	3.37386e-21	1.99058e-19	[3, 5, 6, 7, 8]	Group68	4.54545	7	[FGF2, PDGFRA, PDGFRB, RET, SHH, SMO, VEGFA]
GO:0060420	regulation of heart growth	GO_BiologicalProcess-EBI-UniProt-GOA-ACAP-ARAP_08.05.2020_00h00	2.64412e-07	8.67273e-05	3.37386e-21	1.99058e-19	[4, 5, 6, 7, 8]	Group68	9.45946	7	[FGF2, GLI1, GSK3A, MAPK1, MTOR, PIN1, TGFBR1]
GO:0055007	cardiac muscle cell differentiation	GO_BiologicalProcess-EBI-UniProt-GOA-ACAP-ARAP_08.05.2020_00h00	7.39663e-06	0.00180478	3.37386e-21	1.99058e-19	[5, 6, 7, 8]	Group68	5.78512	7	[GSK3A, MTOR, PDGFRA, PDGFRB, PIN1, RARA, VEGFA]
GO:0035304	regulation of protein dephosphorylation	GO_BiologicalProcess-EBI-UniProt-GOA-ACAP-ARAP_08.05.2020_00h00	2.99652e-05	0.0058432	3.37386e-21	1.99058e-19	[6, 7, 8]	Group68	4.66667	7	[GSK3B, HSP90B1, IGFBP3, LGALS3, MTOR, PDGFRB, PIN1]
GO:0055021	regulation of cardiac muscle tissue growth	GO_BiologicalProcess-EBI-UniProt-GOA-ACAP-ARAP_08.05.2020_00h00	1.46624e-07	4.99987e-05	3.37386e-21	1.99058e-19	[4, 5, 6, 7, 8, 9, 10]	Group68	10.2941	7	[FGF2, GLI1, GSK3A, MAPK1, MTOR, PIN1, TGFBR1]
GO:0055024	regulation of cardiac muscle tissue development	GO_BiologicalProcess-EBI-UniProt-GOA-ACAP-ARAP_08.05.2020_00h00	9.41739e-07	0.000278755	3.37386e-21	1.99058e-19	[5, 6, 7, 8, 9]	Group68	7.86517	7	[FGF2, GLI1, GSK3A, MAPK1, MTOR, PIN1, TGFBR1]
GO:0030856	regulation of epithelial cell differentiation	GO_BiologicalProcess-EBI-UniProt-GOA-ACAP-ARAP_08.05.2020_00h00	4.01276e-05	0.00746373	1.10877e-21	6.76351e-20	[4, 5, 6]	Group69	4.4586	7	[BAD, FGF2, GSK3A, GSK3B, MMP9, SMO, VEGFA]
GO:0060420	regulation of heart growth	GO_BiologicalProcess-EBI-UniProt-GOA-ACAP-ARAP_08.05.2020_00h00	2.64412e-07	8.67273e-05	4.20509e-27	2.94357e-25	[4, 5, 6, 7, 8]	Group70	9.45946	7	[FGF2, GLI1, GSK3A, MAPK1, MTOR, PIN1, TGFBR1]
GO:0055007	cardiac muscle cell differentiation	GO_BiologicalProcess-EBI-UniProt-GOA-ACAP-ARAP_08.05.2020_00h00	7.39663e-06	0.00180478	4.20509e-27	2.94357e-25	[5, 6, 7, 8]	Group70	5.78512	7	[GSK3A, MTOR, PDGFRA, PDGFRB, PIN1, RARA, VEGFA]
GO:0055021	regulation of cardiac muscle tissue growth	GO_BiologicalProcess-EBI-UniProt-GOA-ACAP-ARAP_08.05.2020_00h00	1.46624e-07	4.99987e-05	4.20509e-27	2.94357e-25	[4, 5, 6, 7, 8, 9, 10]	Group70	10.2941	7	[FGF2, GLI1, GSK3A, MAPK1, MTOR, PIN1, TGFBR1]
GO:0055024	regulation of cardiac muscle tissue development	GO_BiologicalProcess-EBI-UniProt-GOA-ACAP-ARAP_08.05.2020_00h00	9.41739e-07	0.000278755	4.20509e-27	2.94357e-25	[5, 6, 7, 8, 9]	Group70	7.86517	7	[FGF2, GLI1, GSK3A, MAPK1, MTOR, PIN1, TGFBR1]
GO:0018210	peptidyl-threonine modification	GO_BiologicalProcess-EBI-UniProt-GOA-ACAP-ARAP_08.05.2020_00h00	1.51597e-05	0.0033503	4.20509e-27	2.94357e-25	[7, 8]	Group70	5.18518	7	[GSK3A, GSK3B, MAP2K1, MAPK1, MTOR, PLK1, TGFBR1]
GO:0018107	peptidyl-threonine phosphorylation	GO_BiologicalProcess-EBI-UniProt-GOA-ACAP-ARAP_08.05.2020_00h00	8.24063e-06	0.00197775	4.20509e-27	2.94357e-25	[7, 8, 9]	Group70	5.69106	7	[GSK3A, GSK3B, MAP2K1, MAPK1, MTOR, PLK1, TGFBR1]
GO:0042698	ovulation cycle	GO_BiologicalProcess-EBI-UniProt-GOA-ACAP-ARAP_08.05.2020_00h00	3.80757e-07	0.000121462	2.92563e-27	2.0772e-25	[2, 3, 4]	Group71	8.97436	7	[CASP3, EGFR, ESR1, HSPA5, MMP7, PDGFRA, SRC]
GO:0048144	fibroblast proliferation	GO_BiologicalProcess-EBI-UniProt-GOA-ACAP-ARAP_08.05.2020_00h00	1.01625e-06	0.000297762	2.92563e-27	2.0772e-25	[3]	Group71	7.77778	7	[CDK4, EGFR, ESR1, GSTP1, MIF, PDGFRA, PDGFRB]
GO:0048145	regulation of fibroblast proliferation	GO_BiologicalProcess-EBI-UniProt-GOA-ACAP-ARAP_08.05.2020_00h00	9.41739e-07	0.000278755	2.92563e-27	2.0772e-25	[4, 5]	Group71	7.86517	7	[CDK4, EGFR, ESR1, GSTP1, MIF, PDGFRA, PDGFRB]
GO:0050918	positive chemotaxis	GO_BiologicalProcess-EBI-UniProt-GOA-ACAP-ARAP_08.05.2020_00h00	5.3745e-07	0.000166609	2.92563e-27	2.0772e-25	[4, 5]	Group71	8.53659	7	[FGF2, KDR, LGALS3, MET, MIF, S1PR1, VEGFA]
GO:0022612	gland morphogenesis	GO_BiologicalProcess-EBI-UniProt-GOA-ACAP-ARAP_08.05.2020_00h00	1.91996e-05	0.00403192	2.92563e-27	2.0772e-25	[4, 5, 6, 7]	Group71	5	7	[AR, ARG1, EGFR, ESR1, GLI1, SHH, SRC]
GO:0061041	regulation of wound healing	GO_BiologicalProcess-EBI-UniProt-GOA-ACAP-ARAP_08.05.2020_00h00	5.0948e-05	0.00886495	2.92563e-27	2.0772e-25	[5, 6]	Group71	4.29448	7	[FGF2, KNG1, MTOR, PDGFRA, PLAU, PLG, PTK2]
GO:0072006	nephron development	GO_BiologicalProcess-EBI-UniProt-GOA-ACAP-ARAP_08.05.2020_00h00	3.54726e-05	0.00677526	2.92563e-27	2.0772e-25	[3, 5, 6, 7, 8]	Group71	4.54545	7	[FGF2, PDGFRA, PDGFRB, RET, SHH, SMO, VEGFA]
GO:0010517	regulation of phospholipase activity	GO_BiologicalProcess-EBI-UniProt-GOA-ACAP-ARAP_08.05.2020_00h00	5.84128e-07	0.000179327	2.92563e-27	2.0772e-25	[6]	Group71	8.43373	7	[AKR1B10, EGFR, ESR1, FGF2, KIT, PDGFRA, PDGFRB]
GO:1903725	regulation of phospholipid metabolic process	GO_BiologicalProcess-EBI-UniProt-GOA-ACAP-ARAP_08.05.2020_00h00	1.57502e-06	0.00044573	2.92563e-27	2.0772e-25	[5, 6, 7]	Group71	7.29167	7	[CD81, FGF2, KIT, PDGFRA, PDGFRB, PTK2, SRC]
GO:1903727	positive regulation of phospholipid metabolic process	GO_BiologicalProcess-EBI-UniProt-GOA-ACAP-ARAP_08.05.2020_00h00	3.2679e-08	1.19605e-05	2.92563e-27	2.0772e-25	[4, 5, 6, 7, 8]	Group71	12.7273	7	[CD81, FGF2, KIT, PDGFRA, PDGFRB, PTK2, SRC]
GO:0010595	positive regulation of endothelial cell migration	GO_BiologicalProcess-EBI-UniProt-GOA-ACAP-ARAP_08.05.2020_00h00	4.43197e-06	0.00113458	2.92563e-27	2.0772e-25	[4, 5, 6, 7, 8, 9]	Group71	6.25	7	[ADAM17, FGF2, FLT4, KDR, MET, PTGS2, VEGFA]
GO:0010518	positive regulation of phospholipase activity	GO_BiologicalProcess-EBI-UniProt-GOA-ACAP-ARAP_08.05.2020_00h00	1.79568e-07	6.03348e-05	2.92563e-27	2.0772e-25	[7]	Group71	10	7	[AKR1B10, EGFR, ESR1, FGF2, KIT, PDGFRA, PDGFRB]
GO:0043550	regulation of lipid kinase activity	GO_BiologicalProcess-EBI-UniProt-GOA-ACAP-ARAP_08.05.2020_00h00	1.32166e-07	4.55974e-05	2.92563e-27	2.0772e-25	[5, 6, 7, 8, 9]	Group71	10.4478	7	[CD81, FGF2, KIT, PDGFRA, PDGFRB, PTK2, SRC]
GO:0090218	positive regulation of lipid kinase activity	GO_BiologicalProcess-EBI-UniProt-GOA-ACAP-ARAP_08.05.2020_00h00	2.67583e-09	1.0623e-06	2.92563e-27	2.0772e-25	[4, 5, 6, 7, 8, 9, 10]	Group71	17.9487	7	[CD81, FGF2, KIT, PDGFRA, PDGFRB, PTK2, SRC]
GO:0043154	negative regulation of cysteine-type endopeptidase activity involved in apoptotic process	GO_BiologicalProcess-EBI-UniProt-GOA-ACAP-ARAP_08.05.2020_00h00	1.68936e-06	0.000476399	2.92563e-27	2.0772e-25	[6, 7, 8, 9, 10, 11, 12]	Group71	7.2165	7	[BIRC5, FABP1, MMP9, PTGS2, RAF1, SRC, VEGFA]
GO:2000117	negative regulation of cysteine-type endopeptidase activity	GO_BiologicalProcess-EBI-UniProt-GOA-ACAP-ARAP_08.05.2020_00h00	3.47749e-06	0.000918058	2.92563e-27	2.0772e-25	[8, 9, 10, 11]	Group71	6.48148	7	[BIRC5, FABP1, MMP9, PTGS2, RAF1, SRC, VEGFA]
GO:0042698	ovulation cycle	GO_BiologicalProcess-EBI-UniProt-GOA-ACAP-ARAP_08.05.2020_00h00	3.80757e-07	0.000121462	6.08166e-24	4.0139e-22	[2, 3, 4]	Group72	8.97436	7	[CASP3, EGFR, ESR1, HSPA5, MMP7, PDGFRA, SRC]
GO:0060324	face development	GO_BiologicalProcess-EBI-UniProt-GOA-ACAP-ARAP_08.05.2020_00h00	1.90076e-08	7.12786e-06	6.08166e-24	4.0139e-22	[3, 4]	Group72	13.7255	7	[MAP2K1, MAPK1, MAPK3, MMP2, PDGFRA, RAF1, RARA]
GO:0050918	positive chemotaxis	GO_BiologicalProcess-EBI-UniProt-GOA-ACAP-ARAP_08.05.2020_00h00	5.3745e-07	0.000166609	6.08166e-24	4.0139e-22	[4, 5]	Group72	8.53659	7	[FGF2, KDR, LGALS3, MET, MIF, S1PR1, VEGFA]
GO:0030856	regulation of epithelial cell differentiation	GO_BiologicalProcess-EBI-UniProt-GOA-ACAP-ARAP_08.05.2020_00h00	4.01276e-05	0.00746373	6.08166e-24	4.0139e-22	[4, 5, 6]	Group72	4.4586	7	[BAD, FGF2, GSK3A, GSK3B, MMP9, SMO, VEGFA]
GO:0046686	response to cadmium ion	GO_BiologicalProcess-EBI-UniProt-GOA-ACAP-ARAP_08.05.2020_00h00	3.48263e-07	0.000111792	6.08166e-24	4.0139e-22	[5]	Group72	9.09091	7	[ARG1, EGFR, KIT, MAPK1, MAPK3, MMP9, TERT]
GO:0070665	positive regulation of leukocyte proliferation	GO_BiologicalProcess-EBI-UniProt-GOA-ACAP-ARAP_08.05.2020_00h00	3.69721e-05	0.00698772	6.08166e-24	4.0139e-22	[4, 5, 6]	Group72	4.51613	7	[CD81, IL2, MAPK1, MAPK3, MIF, PTK2, SHH]
GO:0022612	gland morphogenesis	GO_BiologicalProcess-EBI-UniProt-GOA-ACAP-ARAP_08.05.2020_00h00	1.91996e-05	0.00403192	6.08166e-24	4.0139e-22	[4, 5, 6, 7]	Group72	5	7	[AR, ARG1, EGFR, ESR1, GLI1, SHH, SRC]
GO:0072006	nephron development	GO_BiologicalProcess-EBI-UniProt-GOA-ACAP-ARAP_08.05.2020_00h00	3.54726e-05	0.00677526	6.08166e-24	4.0139e-22	[3, 5, 6, 7, 8]	Group72	4.54545	7	[FGF2, PDGFRA, PDGFRB, RET, SHH, SMO, VEGFA]
GO:0010517	regulation of phospholipase activity	GO_BiologicalProcess-EBI-UniProt-GOA-ACAP-ARAP_08.05.2020_00h00	5.84128e-07	0.000179327	6.08166e-24	4.0139e-22	[6]	Group72	8.43373	7	[AKR1B10, EGFR, ESR1, FGF2, KIT, PDGFRA, PDGFRB]
GO:1903725	regulation of phospholipid metabolic process	GO_BiologicalProcess-EBI-UniProt-GOA-ACAP-ARAP_08.05.2020_00h00	1.57502e-06	0.00044573	6.08166e-24	4.0139e-22	[5, 6, 7]	Group72	7.29167	7	[CD81, FGF2, KIT, PDGFRA, PDGFRB, PTK2, SRC]
GO:1903727	positive regulation of phospholipid metabolic process	GO_BiologicalProcess-EBI-UniProt-GOA-ACAP-ARAP_08.05.2020_00h00	3.2679e-08	1.19605e-05	6.08166e-24	4.0139e-22	[4, 5, 6, 7, 8]	Group72	12.7273	7	[CD81, FGF2, KIT, PDGFRA, PDGFRB, PTK2, SRC]
GO:0010595	positive regulation of endothelial cell migration	GO_BiologicalProcess-EBI-UniProt-GOA-ACAP-ARAP_08.05.2020_00h00	4.43197e-06	0.00113458	6.08166e-24	4.0139e-22	[4, 5, 6, 7, 8, 9]	Group72	6.25	7	[ADAM17, FGF2, FLT4, KDR, MET, PTGS2, VEGFA]
GO:0010518	positive regulation of phospholipase activity	GO_BiologicalProcess-EBI-UniProt-GOA-ACAP-ARAP_08.05.2020_00h00	1.79568e-07	6.03348e-05	6.08166e-24	4.0139e-22	[7]	Group72	10	7	[AKR1B10, EGFR, ESR1, FGF2, KIT, PDGFRA, PDGFRB]
GO:0043550	regulation of lipid kinase activity	GO_BiologicalProcess-EBI-UniProt-GOA-ACAP-ARAP_08.05.2020_00h00	1.32166e-07	4.55974e-05	6.08166e-24	4.0139e-22	[5, 6, 7, 8, 9]	Group72	10.4478	7	[CD81, FGF2, KIT, PDGFRA, PDGFRB, PTK2, SRC]
GO:0090218	positive regulation of lipid kinase activity	GO_BiologicalProcess-EBI-UniProt-GOA-ACAP-ARAP_08.05.2020_00h00	2.67583e-09	1.0623e-06	6.08166e-24	4.0139e-22	[4, 5, 6, 7, 8, 9, 10]	Group72	17.9487	7	[CD81, FGF2, KIT, PDGFRA, PDGFRB, PTK2, SRC]
GO:0018210	peptidyl-threonine modification	GO_BiologicalProcess-EBI-UniProt-GOA-ACAP-ARAP_08.05.2020_00h00	1.51597e-05	0.0033503	6.08166e-24	4.0139e-22	[7, 8]	Group72	5.18518	7	[GSK3A, GSK3B, MAP2K1, MAPK1, MTOR, PLK1, TGFBR1]
GO:0018107	peptidyl-threonine phosphorylation	GO_BiologicalProcess-EBI-UniProt-GOA-ACAP-ARAP_08.05.2020_00h00	8.24063e-06	0.00197775	6.08166e-24	4.0139e-22	[7, 8, 9]	Group72	5.69106	7	[GSK3A, GSK3B, MAP2K1, MAPK1, MTOR, PLK1, TGFBR1]
GO:0034103	regulation of tissue remodeling	GO_BiologicalProcess-EBI-UniProt-GOA-ACAP-ARAP_08.05.2020_00h00	1.33684e-05	0.0030079	1.33684e-05	6.68423e-05	[3, 4]	Group05	6.81818	6	[CA2, EGFR, FLT4, IL2, S1PR1, SRC]
GO:0150076	neuroinflammatory response	GO_BiologicalProcess-EBI-UniProt-GOA-ACAP-ARAP_08.05.2020_00h00	4.51025e-06	0.00115011	5.36499e-10	9.65699e-09	[5]	Group11	8.21918	6	[EGFR, MMP3, MMP9, NAMPT, PTGS2, SMO]
GO:0014909	smooth muscle cell migration	GO_BiologicalProcess-EBI-UniProt-GOA-ACAP-ARAP_08.05.2020_00h00	5.28441e-06	0.00133167	1.27009e-06	8.89065e-06	[5, 6]	Group12	8	6	[GSTP1, IGFBP3, PDGFRB, PLAU, SRC, TERT]
GO:0014910	regulation of smooth muscle cell migration	GO_BiologicalProcess-EBI-UniProt-GOA-ACAP-ARAP_08.05.2020_00h00	2.72078e-06	0.000731889	1.27009e-06	8.89065e-06	[5, 6, 7]	Group12	8.95522	6	[GSTP1, IGFBP3, PDGFRB, PLAU, SRC, TERT]
GO:0043551	regulation of phosphatidylinositol 3-kinase activity	GO_BiologicalProcess-EBI-UniProt-GOA-ACAP-ARAP_08.05.2020_00h00	1.15188e-06	0.000331742	2.42616e-07	2.18354e-06	[6, 7, 8, 9, 10]	Group14	10.3448	6	[FGF2, KIT, PDGFRA, PDGFRB, PTK2, SRC]
GO:0043552	positive regulation of phosphatidylinositol 3-kinase activity	GO_BiologicalProcess-EBI-UniProt-GOA-ACAP-ARAP_08.05.2020_00h00	5.1552e-08	1.84556e-05	2.42616e-07	2.18354e-06	[5, 6, 7, 8, 9, 10, 11]	Group14	17.1429	6	[FGF2, KIT, PDGFRA, PDGFRB, PTK2, SRC]
GO:0071260	cellular response to mechanical stimulus	GO_BiologicalProcess-EBI-UniProt-GOA-ACAP-ARAP_08.05.2020_00h00	1.42668e-05	0.00318149	3.45711e-09	4.49425e-08	[4, 5]	Group15	6.74157	6	[BAD, CASP1, EGFR, MAPK3, MMP7, PTGS2]
GO:0033143	regulation of intracellular steroid hormone receptor signaling pathway	GO_BiologicalProcess-EBI-UniProt-GOA-ACAP-ARAP_08.05.2020_00h00	8.27715e-06	0.00197824	2.78401e-09	4.17601e-08	[4, 5, 6, 7, 8, 9]	Group18	7.40741	6	[AR, ESR1, HDAC1, PARP1, RHOA, SRC]
GO:0061180	mammary gland epithelium development	GO_BiologicalProcess-EBI-UniProt-GOA-ACAP-ARAP_08.05.2020_00h00	7.70062e-06	0.00186355	2.78401e-09	4.17601e-08	[5, 6, 7, 8]	Group18	7.5	6	[AR, ESR1, MAPK1, MGMT, SMO, SRC]
GO:2001243	negative regulation of intrinsic apoptotic signaling pathway	GO_BiologicalProcess-EBI-UniProt-GOA-ACAP-ARAP_08.05.2020_00h00	5.26489e-05	0.00905561	1.19496e-11	3.10689e-10	[5, 6, 7, 8, 9]	Group21	5.35714	6	[HDAC1, MCL1, MIF, MMP9, PTGS2, SRC]
GO:0071260	cellular response to mechanical stimulus	GO_BiologicalProcess-EBI-UniProt-GOA-ACAP-ARAP_08.05.2020_00h00	1.42668e-05	0.00318149	4.36945e-11	9.61279e-10	[4, 5]	Group22	6.74157	6	[BAD, CASP1, EGFR, MAPK3, MMP7, PTGS2]
GO:0030038	contractile actin filament bundle assembly	GO_BiologicalProcess-EBI-UniProt-GOA-ACAP-ARAP_08.05.2020_00h00	5.26489e-05	0.00905561	9.42345e-10	1.50775e-08	[6, 7, 8, 10]	Group23	5.35714	6	[MET, MTOR, RHOA, S1PR1, SRC, TGFBR1]
GO:0043149	stress fiber assembly	GO_BiologicalProcess-EBI-UniProt-GOA-ACAP-ARAP_08.05.2020_00h00	5.26489e-05	0.00905561	9.42345e-10	1.50775e-08	[5, 7, 8, 9, 11]	Group23	5.35714	6	[MET, MTOR, RHOA, S1PR1, SRC, TGFBR1]
GO:0006692	prostanoid metabolic process	GO_BiologicalProcess-EBI-UniProt-GOA-ACAP-ARAP_08.05.2020_00h00	6.69111e-07	0.000204079	2.55954e-05	0.000102382	[5, 6, 7, 9]	Group24	11.3208	6	[AKR1C2, CES1, FABP5, GSTP1, MIF, PTGS2]
GO:0006693	prostaglandin metabolic process	GO_BiologicalProcess-EBI-UniProt-GOA-ACAP-ARAP_08.05.2020_00h00	6.69111e-07	0.000204079	2.55954e-05	0.000102382	[6, 7, 8, 10]	Group24	11.3208	6	[AKR1C2, CES1, FABP5, GSTP1, MIF, PTGS2]
GO:0033273	response to vitamin	GO_BiologicalProcess-EBI-UniProt-GOA-ACAP-ARAP_08.05.2020_00h00	4.29194e-05	0.00776841	9.11085e-16	4.09988e-14	[4, 6]	Group25	5.55556	6	[ARG1, EGFR, GSTP1, MGMT, PTGS2, RARA]
GO:0045621	positive regulation of lymphocyte differentiation	GO_BiologicalProcess-EBI-UniProt-GOA-ACAP-ARAP_08.05.2020_00h00	3.86276e-05	0.00722336	9.11085e-16	4.09988e-14	[5, 6, 7, 8, 9, 10, 11]	Group25	5.66038	6	[BAD, IL2, MMP14, RARA, RHOA, SHH]
GO:1901992	positive regulation of mitotic cell cycle phase transition	GO_BiologicalProcess-EBI-UniProt-GOA-ACAP-ARAP_08.05.2020_00h00	1.02199e-05	0.00239147	1.52584e-07	1.52584e-06	[5, 6, 7, 8]	Group28	7.14286	6	[ADAM17, CDC25A, CDC25B, CDK4, EGFR, TERT]
GO:0000186	activation of MAPKK activity	GO_BiologicalProcess-EBI-UniProt-GOA-ACAP-ARAP_08.05.2020_00h00	2.48896e-06	0.000679487	4.60189e-15	1.79474e-13	[6, 7, 8, 9, 10, 11, 12, 13, 14, 15]	Group30	9.09091	6	[EGFR, MAPK1, MAPK3, NTRK1, RAF1, TGFBR1]
GO:0071260	cellular response to mechanical stimulus	GO_BiologicalProcess-EBI-UniProt-GOA-ACAP-ARAP_08.05.2020_00h00	1.42668e-05	0.00318149	4.60189e-15	1.79474e-13	[4, 5]	Group30	6.74157	6	[BAD, CASP1, EGFR, MAPK3, MMP7, PTGS2]
GO:0033273	response to vitamin	GO_BiologicalProcess-EBI-UniProt-GOA-ACAP-ARAP_08.05.2020_00h00	4.29194e-05	0.00776841	4.60189e-15	1.79474e-13	[4, 6]	Group30	5.55556	6	[ARG1, EGFR, GSTP1, MGMT, PTGS2, RARA]
GO:0150076	neuroinflammatory response	GO_BiologicalProcess-EBI-UniProt-GOA-ACAP-ARAP_08.05.2020_00h00	4.51025e-06	0.00115011	4.60189e-15	1.79474e-13	[5]	Group30	8.21918	6	[EGFR, MMP3, MMP9, NAMPT, PTGS2, SMO]
GO:2000379	positive regulation of reactive oxygen species metabolic process	GO_BiologicalProcess-EBI-UniProt-GOA-ACAP-ARAP_08.05.2020_00h00	3.86276e-05	0.00722336	4.60189e-15	1.79474e-13	[4, 5, 6]	Group30	5.66038	6	[EGFR, GSTP1, HSP90AA1, MTOR, PDGFRB, PTGS2]
GO:2001243	negative regulation of intrinsic apoptotic signaling pathway	GO_BiologicalProcess-EBI-UniProt-GOA-ACAP-ARAP_08.05.2020_00h00	5.26489e-05	0.00905561	8.95006e-12	2.41651e-10	[5, 6, 7, 8, 9]	Group31	5.35714	6	[HDAC1, MCL1, MIF, MMP9, PTGS2, SRC]
GO:0033273	response to vitamin	GO_BiologicalProcess-EBI-UniProt-GOA-ACAP-ARAP_08.05.2020_00h00	4.29194e-05	0.00776841	2.52769e-12	7.83585e-11	[4, 6]	Group32	5.55556	6	[ARG1, EGFR, GSTP1, MGMT, PTGS2, RARA]
GO:2000379	positive regulation of reactive oxygen species metabolic process	GO_BiologicalProcess-EBI-UniProt-GOA-ACAP-ARAP_08.05.2020_00h00	3.86276e-05	0.00722336	2.52769e-12	7.83585e-11	[4, 5, 6]	Group32	5.66038	6	[EGFR, GSTP1, HSP90AA1, MTOR, PDGFRB, PTGS2]
GO:0150076	neuroinflammatory response	GO_BiologicalProcess-EBI-UniProt-GOA-ACAP-ARAP_08.05.2020_00h00	4.51025e-06	0.00115011	6.62851e-15	2.51883e-13	[5]	Group33	8.21918	6	[EGFR, MMP3, MMP9, NAMPT, PTGS2, SMO]
GO:2000379	positive regulation of reactive oxygen species metabolic process	GO_BiologicalProcess-EBI-UniProt-GOA-ACAP-ARAP_08.05.2020_00h00	3.86276e-05	0.00722336	6.62851e-15	2.51883e-13	[4, 5, 6]	Group33	5.66038	6	[EGFR, GSTP1, HSP90AA1, MTOR, PDGFRB, PTGS2]
GO:0016709	oxidoreductase activity, acting on paired donors, with incorporation or reduction of molecular oxygen, NAD(P)H as one donor, and incorporation of one atom of oxygen	GO_BiologicalProcess-EBI-UniProt-GOA-ACAP-ARAP_08.05.2020_00h00	5.53375e-05	0.00935204	1.10984e-13	3.88445e-12	[5]	Group34	5.30973	6	[AKR1C2, EGFR, ESR1, HSP90AA1, NOS2, TERT]
GO:0048146	positive regulation of fibroblast proliferation	GO_BiologicalProcess-EBI-UniProt-GOA-ACAP-ARAP_08.05.2020_00h00	1.03766e-06	0.000302996	1.10984e-13	3.88445e-12	[4, 5, 6]	Group34	10.5263	6	[CDK4, EGFR, ESR1, MIF, PDGFRA, PDGFRB]
GO:2000379	positive regulation of reactive oxygen species metabolic process	GO_BiologicalProcess-EBI-UniProt-GOA-ACAP-ARAP_08.05.2020_00h00	3.86276e-05	0.00722336	1.10984e-13	3.88445e-12	[4, 5, 6]	Group34	5.66038	6	[EGFR, GSTP1, HSP90AA1, MTOR, PDGFRB, PTGS2]
GO:1900274	regulation of phospholipase C activity	GO_BiologicalProcess-EBI-UniProt-GOA-ACAP-ARAP_08.05.2020_00h00	5.2993e-07	0.000164808	1.10984e-13	3.88445e-12	[7]	Group34	11.7647	6	[EGFR, ESR1, FGF2, KIT, PDGFRA, PDGFRB]
GO:0010863	positive regulation of phospholipase C activity	GO_BiologicalProcess-EBI-UniProt-GOA-ACAP-ARAP_08.05.2020_00h00	4.1542e-07	0.000131688	1.10984e-13	3.88445e-12	[8]	Group34	12.2449	6	[EGFR, ESR1, FGF2, KIT, PDGFRA, PDGFRB]
GO:0003073	regulation of systemic arterial blood pressure	GO_BiologicalProcess-EBI-UniProt-GOA-ACAP-ARAP_08.05.2020_00h00	4.75853e-05	0.00842259	2.17181e-13	7.16698e-12	[4, 6]	Group35	5.45455	6	[AR, CES1, GSK3A, MME, MMP12, RHOA]
GO:0071260	cellular response to mechanical stimulus	GO_BiologicalProcess-EBI-UniProt-GOA-ACAP-ARAP_08.05.2020_00h00	1.42668e-05	0.00318149	2.92491e-12	8.77472e-11	[4, 5]	Group37	6.74157	6	[BAD, CASP1, EGFR, MAPK3, MMP7, PTGS2]
GO:0003073	regulation of systemic arterial blood pressure	GO_BiologicalProcess-EBI-UniProt-GOA-ACAP-ARAP_08.05.2020_00h00	4.75853e-05	0.00842259	1.0183e-13	3.76771e-12	[4, 6]	Group38	5.45455	6	[AR, CES1, GSK3A, MME, MMP12, RHOA]
GO:0048708	astrocyte differentiation	GO_BiologicalProcess-EBI-UniProt-GOA-ACAP-ARAP_08.05.2020_00h00	1.33684e-05	0.0030079	9.4639e-19	4.92123e-17	[5, 6, 7, 8, 9]	Group39	6.81818	6	[EGFR, MAP2K1, MAPK1, MAPK3, SHH, SMO]
GO:0033273	response to vitamin	GO_BiologicalProcess-EBI-UniProt-GOA-ACAP-ARAP_08.05.2020_00h00	4.29194e-05	0.00776841	1.01823e-15	4.37838e-14	[4, 6]	Group41	5.55556	6	[ARG1, EGFR, GSTP1, MGMT, PTGS2, RARA]
GO:2000379	positive regulation of reactive oxygen species metabolic process	GO_BiologicalProcess-EBI-UniProt-GOA-ACAP-ARAP_08.05.2020_00h00	3.86276e-05	0.00722336	1.01823e-15	4.37838e-14	[4, 5, 6]	Group41	5.66038	6	[EGFR, GSTP1, HSP90AA1, MTOR, PDGFRB, PTGS2]
GO:0048146	positive regulation of fibroblast proliferation	GO_BiologicalProcess-EBI-UniProt-GOA-ACAP-ARAP_08.05.2020_00h00	1.03766e-06	0.000302996	3.63148e-12	1.01681e-10	[4, 5, 6]	Group43	10.5263	6	[CDK4, EGFR, ESR1, MIF, PDGFRA, PDGFRB]
GO:1900274	regulation of phospholipase C activity	GO_BiologicalProcess-EBI-UniProt-GOA-ACAP-ARAP_08.05.2020_00h00	5.2993e-07	0.000164808	3.63148e-12	1.01681e-10	[7]	Group43	11.7647	6	[EGFR, ESR1, FGF2, KIT, PDGFRA, PDGFRB]
GO:0010863	positive regulation of phospholipase C activity	GO_BiologicalProcess-EBI-UniProt-GOA-ACAP-ARAP_08.05.2020_00h00	4.1542e-07	0.000131688	3.63148e-12	1.01681e-10	[8]	Group43	12.2449	6	[EGFR, ESR1, FGF2, KIT, PDGFRA, PDGFRB]
GO:0000186	activation of MAPKK activity	GO_BiologicalProcess-EBI-UniProt-GOA-ACAP-ARAP_08.05.2020_00h00	2.48896e-06	0.000679487	3.47932e-19	1.87883e-17	[6, 7, 8, 9, 10, 11, 12, 13, 14, 15]	Group44	9.09091	6	[EGFR, MAPK1, MAPK3, NTRK1, RAF1, TGFBR1]
GO:0006278	RNA-dependent DNA biosynthetic process	GO_BiologicalProcess-EBI-UniProt-GOA-ACAP-ARAP_08.05.2020_00h00	4.07282e-05	0.00749398	3.47932e-19	1.87883e-17	[6, 7, 8]	Group44	5.60748	6	[HSP90AA1, MAPK1, MAPK3, PPIA, SRC, TERT]
GO:0010833	telomere maintenance via telomere lengthening	GO_BiologicalProcess-EBI-UniProt-GOA-ACAP-ARAP_08.05.2020_00h00	1.52132e-05	0.00334691	3.47932e-19	1.87883e-17	[6, 7, 8]	Group44	6.66667	6	[HSP90AA1, MAPK1, MAPK3, PARP1, SRC, TERT]
GO:0048708	astrocyte differentiation	GO_BiologicalProcess-EBI-UniProt-GOA-ACAP-ARAP_08.05.2020_00h00	1.33684e-05	0.0030079	3.47932e-19	1.87883e-17	[5, 6, 7, 8, 9]	Group44	6.81818	6	[EGFR, MAP2K1, MAPK1, MAPK3, SHH, SMO]
GO:0006278	RNA-dependent DNA biosynthetic process	GO_BiologicalProcess-EBI-UniProt-GOA-ACAP-ARAP_08.05.2020_00h00	4.07282e-05	0.00749398	7.39985e-16	3.40393e-14	[6, 7, 8]	Group45	5.60748	6	[HSP90AA1, MAPK1, MAPK3, PPIA, SRC, TERT]
GO:0010833	telomere maintenance via telomere lengthening	GO_BiologicalProcess-EBI-UniProt-GOA-ACAP-ARAP_08.05.2020_00h00	1.52132e-05	0.00334691	7.39985e-16	3.40393e-14	[6, 7, 8]	Group45	6.66667	6	[HSP90AA1, MAPK1, MAPK3, PARP1, SRC, TERT]
GO:2000573	positive regulation of DNA biosynthetic process	GO_BiologicalProcess-EBI-UniProt-GOA-ACAP-ARAP_08.05.2020_00h00	6.64508e-06	0.00163469	7.39985e-16	3.40393e-14	[5, 6, 7, 8, 9]	Group45	7.69231	6	[FGF2, HSP90AA1, MAPK1, MAPK3, PDGFRB, SRC]
GO:0031016	pancreas development	GO_BiologicalProcess-EBI-UniProt-GOA-ACAP-ARAP_08.05.2020_00h00	1.33684e-05	0.0030079	6.14949e-11	1.29139e-09	[4, 5, 6]	Group46	6.81818	6	[BAD, GSK3A, GSK3B, MET, SHH, SMO]
GO:0010833	telomere maintenance via telomere lengthening	GO_BiologicalProcess-EBI-UniProt-GOA-ACAP-ARAP_08.05.2020_00h00	1.52132e-05	0.00334691	6.14949e-11	1.29139e-09	[6, 7, 8]	Group46	6.66667	6	[HSP90AA1, MAPK1, MAPK3, PARP1, SRC, TERT]
GO:0048864	stem cell development	GO_BiologicalProcess-EBI-UniProt-GOA-ACAP-ARAP_08.05.2020_00h00	1.52132e-05	0.00334691	8.79782e-11	1.75956e-09	[4, 5]	Group47	6.66667	6	[EDNRB, MAPK1, MAPK3, RET, SHH, SMO]
GO:0014031	mesenchymal cell development	GO_BiologicalProcess-EBI-UniProt-GOA-ACAP-ARAP_08.05.2020_00h00	1.52132e-05	0.00334691	8.79782e-11	1.75956e-09	[4, 5, 6, 7, 8]	Group47	6.66667	6	[EDNRB, MAPK1, MAPK3, RET, SHH, SMO]
GO:0014033	neural crest cell differentiation	GO_BiologicalProcess-EBI-UniProt-GOA-ACAP-ARAP_08.05.2020_00h00	2.07368e-05	0.00431325	8.79782e-11	1.75956e-09	[5, 6, 7, 8]	Group47	6.31579	6	[EDNRB, MAPK1, MAPK3, RET, SHH, SMO]
GO:0014032	neural crest cell development	GO_BiologicalProcess-EBI-UniProt-GOA-ACAP-ARAP_08.05.2020_00h00	1.17088e-05	0.00268132	8.79782e-11	1.75956e-09	[5, 6, 7, 8, 9]	Group47	6.97674	6	[EDNRB, MAPK1, MAPK3, RET, SHH, SMO]
GO:0048146	positive regulation of fibroblast proliferation	GO_BiologicalProcess-EBI-UniProt-GOA-ACAP-ARAP_08.05.2020_00h00	1.03766e-06	0.000302996	1.02179e-13	3.67843e-12	[4, 5, 6]	Group49	10.5263	6	[CDK4, EGFR, ESR1, MIF, PDGFRA, PDGFRB]
GO:2000379	positive regulation of reactive oxygen species metabolic process	GO_BiologicalProcess-EBI-UniProt-GOA-ACAP-ARAP_08.05.2020_00h00	3.86276e-05	0.00722336	1.02179e-13	3.67843e-12	[4, 5, 6]	Group49	5.66038	6	[EGFR, GSTP1, HSP90AA1, MTOR, PDGFRB, PTGS2]
GO:1900274	regulation of phospholipase C activity	GO_BiologicalProcess-EBI-UniProt-GOA-ACAP-ARAP_08.05.2020_00h00	5.2993e-07	0.000164808	1.02179e-13	3.67843e-12	[7]	Group49	11.7647	6	[EGFR, ESR1, FGF2, KIT, PDGFRA, PDGFRB]
GO:0010863	positive regulation of phospholipase C activity	GO_BiologicalProcess-EBI-UniProt-GOA-ACAP-ARAP_08.05.2020_00h00	4.1542e-07	0.000131688	1.02179e-13	3.67843e-12	[8]	Group49	12.2449	6	[EGFR, ESR1, FGF2, KIT, PDGFRA, PDGFRB]
GO:0048538	thymus development	GO_BiologicalProcess-EBI-UniProt-GOA-ACAP-ARAP_08.05.2020_00h00	5.2993e-07	0.000164808	3.39321e-11	7.80439e-10	[4, 5, 6, 7]	Group50	11.7647	6	[MAP2K1, MAPK1, MAPK3, RAF1, SHH, TGFBR1]
GO:2001243	negative regulation of intrinsic apoptotic signaling pathway	GO_BiologicalProcess-EBI-UniProt-GOA-ACAP-ARAP_08.05.2020_00h00	5.26489e-05	0.00905561	5.7126e-22	3.54181e-20	[5, 6, 7, 8, 9]	Group51	5.35714	6	[HDAC1, MCL1, MIF, MMP9, PTGS2, SRC]
GO:0055006	cardiac cell development	GO_BiologicalProcess-EBI-UniProt-GOA-ACAP-ARAP_08.05.2020_00h00	1.33684e-05	0.0030079	4.00089e-15	1.60036e-13	[4, 5, 6, 7, 8]	Group52	6.81818	6	[GSK3A, MTOR, PDGFRA, PDGFRB, PIN1, VEGFA]
GO:0055013	cardiac muscle cell development	GO_BiologicalProcess-EBI-UniProt-GOA-ACAP-ARAP_08.05.2020_00h00	9.53525e-06	0.00224078	4.00089e-15	1.60036e-13	[5, 6, 7, 8, 9]	Group52	7.22892	6	[GSK3A, MTOR, PDGFRA, PDGFRB, PIN1, VEGFA]
GO:0010507	negative regulation of autophagy	GO_BiologicalProcess-EBI-UniProt-GOA-ACAP-ARAP_08.05.2020_00h00	1.62098e-05	0.00353373	4.79803e-19	2.54296e-17	[4, 5, 6, 7]	Group53	6.59341	6	[MCL1, MET, MTOR, NAMPT, PIK3CA, PTK2]
GO:0048708	astrocyte differentiation	GO_BiologicalProcess-EBI-UniProt-GOA-ACAP-ARAP_08.05.2020_00h00	1.33684e-05	0.0030079	5.39733e-18	2.59072e-16	[5, 6, 7, 8, 9]	Group56	6.81818	6	[EGFR, MAP2K1, MAPK1, MAPK3, SHH, SMO]
GO:0000186	activation of MAPKK activity	GO_BiologicalProcess-EBI-UniProt-GOA-ACAP-ARAP_08.05.2020_00h00	2.48896e-06	0.000679487	9.56798e-23	6.02783e-21	[6, 7, 8, 9, 10, 11, 12, 13, 14, 15]	Group57	9.09091	6	[EGFR, MAPK1, MAPK3, NTRK1, RAF1, TGFBR1]
GO:0048538	thymus development	GO_BiologicalProcess-EBI-UniProt-GOA-ACAP-ARAP_08.05.2020_00h00	5.2993e-07	0.000164808	9.56798e-23	6.02783e-21	[4, 5, 6, 7]	Group57	11.7647	6	[MAP2K1, MAPK1, MAPK3, RAF1, SHH, TGFBR1]
GO:0033143	regulation of intracellular steroid hormone receptor signaling pathway	GO_BiologicalProcess-EBI-UniProt-GOA-ACAP-ARAP_08.05.2020_00h00	8.27715e-06	0.00197824	8.17907e-23	5.2346e-21	[4, 5, 6, 7, 8, 9]	Group58	7.40741	6	[AR, ESR1, HDAC1, PARP1, RHOA, SRC]
GO:0061180	mammary gland epithelium development	GO_BiologicalProcess-EBI-UniProt-GOA-ACAP-ARAP_08.05.2020_00h00	7.70062e-06	0.00186355	8.17907e-23	5.2346e-21	[5, 6, 7, 8]	Group58	7.5	6	[AR, ESR1, MAPK1, MGMT, SMO, SRC]
GO:0070664	negative regulation of leukocyte proliferation	GO_BiologicalProcess-EBI-UniProt-GOA-ACAP-ARAP_08.05.2020_00h00	1.8361e-05	0.00387417	2.73264e-18	1.33899e-16	[4, 5, 6]	Group59	6.45161	6	[ARG1, CASP3, ERBB2, GSTP1, IL2, SHH]
GO:0150116	regulation of cell-substrate junction organization	GO_BiologicalProcess-EBI-UniProt-GOA-ACAP-ARAP_08.05.2020_00h00	5.7101e-06	0.00143323	2.73264e-18	1.33899e-16	[4, 5, 6]	Group59	7.89474	6	[KDR, MMP14, PTK2, RHOA, SRC, VEGFA]
GO:0007044	cell-substrate junction assembly	GO_BiologicalProcess-EBI-UniProt-GOA-ACAP-ARAP_08.05.2020_00h00	4.75853e-05	0.00842259	2.73264e-18	1.33899e-16	[6]	Group59	5.45455	6	[KDR, MMP14, PTK2, RHOA, SRC, VEGFA]
GO:0048041	focal adhesion assembly	GO_BiologicalProcess-EBI-UniProt-GOA-ACAP-ARAP_08.05.2020_00h00	1.8361e-05	0.00387417	2.73264e-18	1.33899e-16	[5, 7]	Group59	6.45161	6	[KDR, MMP14, PTK2, RHOA, SRC, VEGFA]
GO:0090109	regulation of cell-substrate junction assembly	GO_BiologicalProcess-EBI-UniProt-GOA-ACAP-ARAP_08.05.2020_00h00	4.15931e-06	0.0010731	2.73264e-18	1.33899e-16	[5, 6, 7]	Group59	8.33333	6	[KDR, MMP14, PTK2, RHOA, SRC, VEGFA]
GO:0051893	regulation of focal adhesion assembly	GO_BiologicalProcess-EBI-UniProt-GOA-ACAP-ARAP_08.05.2020_00h00	4.15931e-06	0.0010731	2.73264e-18	1.33899e-16	[6, 7, 8]	Group59	8.33333	6	[KDR, MMP14, PTK2, RHOA, SRC, VEGFA]
GO:0150116	regulation of cell-substrate junction organization	GO_BiologicalProcess-EBI-UniProt-GOA-ACAP-ARAP_08.05.2020_00h00	5.7101e-06	0.00143323	1.78412e-18	8.9206e-17	[4, 5, 6]	Group60	7.89474	6	[KDR, MMP14, PTK2, RHOA, SRC, VEGFA]
GO:0007044	cell-substrate junction assembly	GO_BiologicalProcess-EBI-UniProt-GOA-ACAP-ARAP_08.05.2020_00h00	4.75853e-05	0.00842259	1.78412e-18	8.9206e-17	[6]	Group60	5.45455	6	[KDR, MMP14, PTK2, RHOA, SRC, VEGFA]
GO:0048041	focal adhesion assembly	GO_BiologicalProcess-EBI-UniProt-GOA-ACAP-ARAP_08.05.2020_00h00	1.8361e-05	0.00387417	1.78412e-18	8.9206e-17	[5, 7]	Group60	6.45161	6	[KDR, MMP14, PTK2, RHOA, SRC, VEGFA]
GO:0090109	regulation of cell-substrate junction assembly	GO_BiologicalProcess-EBI-UniProt-GOA-ACAP-ARAP_08.05.2020_00h00	4.15931e-06	0.0010731	1.78412e-18	8.9206e-17	[5, 6, 7]	Group60	8.33333	6	[KDR, MMP14, PTK2, RHOA, SRC, VEGFA]
GO:0051893	regulation of focal adhesion assembly	GO_BiologicalProcess-EBI-UniProt-GOA-ACAP-ARAP_08.05.2020_00h00	4.15931e-06	0.0010731	1.78412e-18	8.9206e-17	[6, 7, 8]	Group60	8.33333	6	[KDR, MMP14, PTK2, RHOA, SRC, VEGFA]
GO:0048708	astrocyte differentiation	GO_BiologicalProcess-EBI-UniProt-GOA-ACAP-ARAP_08.05.2020_00h00	1.33684e-05	0.0030079	1.01736e-24	6.81628e-23	[5, 6, 7, 8, 9]	Group61	6.81818	6	[EGFR, MAP2K1, MAPK1, MAPK3, SHH, SMO]
GO:0090183	regulation of kidney development	GO_BiologicalProcess-EBI-UniProt-GOA-ACAP-ARAP_08.05.2020_00h00	1.27618e-06	0.000363712	7.52709e-20	4.36571e-18	[4, 5, 6, 7, 8]	Group62	10.1695	6	[MMP9, PDGFRB, RET, SHH, SMO, VEGFA]
GO:0072164	mesonephric tubule development	GO_BiologicalProcess-EBI-UniProt-GOA-ACAP-ARAP_08.05.2020_00h00	5.00659e-05	0.00881159	7.52709e-20	4.36571e-18	[4, 5, 7, 8, 9, 10]	Group62	5.40541	6	[FGF2, RARA, RET, SHH, SMO, VEGFA]
GO:0072163	mesonephric epithelium development	GO_BiologicalProcess-EBI-UniProt-GOA-ACAP-ARAP_08.05.2020_00h00	5.00659e-05	0.00881159	7.52709e-20	4.36571e-18	[6, 7, 8, 9]	Group62	5.40541	6	[FGF2, RARA, RET, SHH, SMO, VEGFA]
GO:0001657	ureteric bud development	GO_BiologicalProcess-EBI-UniProt-GOA-ACAP-ARAP_08.05.2020_00h00	4.75853e-05	0.00842259	7.52709e-20	4.36571e-18	[5, 6, 8, 9, 10, 11]	Group62	5.45455	6	[FGF2, RARA, RET, SHH, SMO, VEGFA]
GO:0055006	cardiac cell development	GO_BiologicalProcess-EBI-UniProt-GOA-ACAP-ARAP_08.05.2020_00h00	1.33684e-05	0.0030079	1.12508e-18	5.73793e-17	[4, 5, 6, 7, 8]	Group63	6.81818	6	[GSK3A, MTOR, PDGFRA, PDGFRB, PIN1, VEGFA]
GO:0001570	vasculogenesis	GO_BiologicalProcess-EBI-UniProt-GOA-ACAP-ARAP_08.05.2020_00h00	1.42668e-05	0.00318149	1.12508e-18	5.73793e-17	[4, 5, 6, 7, 8, 9, 10]	Group63	6.74157	6	[KDR, PDGFRB, PTK2, SHH, SMO, VEGFA]
GO:0055013	cardiac muscle cell development	GO_BiologicalProcess-EBI-UniProt-GOA-ACAP-ARAP_08.05.2020_00h00	9.53525e-06	0.00224078	1.12508e-18	5.73793e-17	[5, 6, 7, 8, 9]	Group63	7.22892	6	[GSK3A, MTOR, PDGFRA, PDGFRB, PIN1, VEGFA]
GO:0150116	regulation of cell-substrate junction organization	GO_BiologicalProcess-EBI-UniProt-GOA-ACAP-ARAP_08.05.2020_00h00	5.7101e-06	0.00143323	8.11324e-20	4.62455e-18	[4, 5, 6]	Group65	7.89474	6	[KDR, MMP14, PTK2, RHOA, SRC, VEGFA]
GO:0007044	cell-substrate junction assembly	GO_BiologicalProcess-EBI-UniProt-GOA-ACAP-ARAP_08.05.2020_00h00	4.75853e-05	0.00842259	8.11324e-20	4.62455e-18	[6]	Group65	5.45455	6	[KDR, MMP14, PTK2, RHOA, SRC, VEGFA]
GO:0048041	focal adhesion assembly	GO_BiologicalProcess-EBI-UniProt-GOA-ACAP-ARAP_08.05.2020_00h00	1.8361e-05	0.00387417	8.11324e-20	4.62455e-18	[5, 7]	Group65	6.45161	6	[KDR, MMP14, PTK2, RHOA, SRC, VEGFA]
GO:0090109	regulation of cell-substrate junction assembly	GO_BiologicalProcess-EBI-UniProt-GOA-ACAP-ARAP_08.05.2020_00h00	4.15931e-06	0.0010731	8.11324e-20	4.62455e-18	[5, 6, 7]	Group65	8.33333	6	[KDR, MMP14, PTK2, RHOA, SRC, VEGFA]
GO:0051893	regulation of focal adhesion assembly	GO_BiologicalProcess-EBI-UniProt-GOA-ACAP-ARAP_08.05.2020_00h00	4.15931e-06	0.0010731	8.11324e-20	4.62455e-18	[6, 7, 8]	Group65	8.33333	6	[KDR, MMP14, PTK2, RHOA, SRC, VEGFA]
GO:0033273	response to vitamin	GO_BiologicalProcess-EBI-UniProt-GOA-ACAP-ARAP_08.05.2020_00h00	4.29194e-05	0.00776841	2.43474e-25	1.65562e-23	[4, 6]	Group66	5.55556	6	[ARG1, EGFR, GSTP1, MGMT, PTGS2, RARA]
GO:2000379	positive regulation of reactive oxygen species metabolic process	GO_BiologicalProcess-EBI-UniProt-GOA-ACAP-ARAP_08.05.2020_00h00	3.86276e-05	0.00722336	2.43474e-25	1.65562e-23	[4, 5, 6]	Group66	5.66038	6	[EGFR, GSTP1, HSP90AA1, MTOR, PDGFRB, PTGS2]
GO:0031016	pancreas development	GO_BiologicalProcess-EBI-UniProt-GOA-ACAP-ARAP_08.05.2020_00h00	1.33684e-05	0.0030079	2.10306e-19	1.17771e-17	[4, 5, 6]	Group67	6.81818	6	[BAD, GSK3A, GSK3B, MET, SHH, SMO]
GO:0048538	thymus development	GO_BiologicalProcess-EBI-UniProt-GOA-ACAP-ARAP_08.05.2020_00h00	5.2993e-07	0.000164808	2.10306e-19	1.17771e-17	[4, 5, 6, 7]	Group67	11.7647	6	[MAP2K1, MAPK1, MAPK3, RAF1, SHH, TGFBR1]
GO:0048708	astrocyte differentiation	GO_BiologicalProcess-EBI-UniProt-GOA-ACAP-ARAP_08.05.2020_00h00	1.33684e-05	0.0030079	2.10306e-19	1.17771e-17	[5, 6, 7, 8, 9]	Group67	6.81818	6	[EGFR, MAP2K1, MAPK1, MAPK3, SHH, SMO]
GO:0048146	positive regulation of fibroblast proliferation	GO_BiologicalProcess-EBI-UniProt-GOA-ACAP-ARAP_08.05.2020_00h00	1.03766e-06	0.000302996	3.37386e-21	1.99058e-19	[4, 5, 6]	Group68	10.5263	6	[CDK4, EGFR, ESR1, MIF, PDGFRA, PDGFRB]
GO:0055006	cardiac cell development	GO_BiologicalProcess-EBI-UniProt-GOA-ACAP-ARAP_08.05.2020_00h00	1.33684e-05	0.0030079	3.37386e-21	1.99058e-19	[4, 5, 6, 7, 8]	Group68	6.81818	6	[GSK3A, MTOR, PDGFRA, PDGFRB, PIN1, VEGFA]
GO:0090183	regulation of kidney development	GO_BiologicalProcess-EBI-UniProt-GOA-ACAP-ARAP_08.05.2020_00h00	1.27618e-06	0.000363712	3.37386e-21	1.99058e-19	[4, 5, 6, 7, 8]	Group68	10.1695	6	[MMP9, PDGFRB, RET, SHH, SMO, VEGFA]
GO:0001570	vasculogenesis	GO_BiologicalProcess-EBI-UniProt-GOA-ACAP-ARAP_08.05.2020_00h00	1.42668e-05	0.00318149	3.37386e-21	1.99058e-19	[4, 5, 6, 7, 8, 9, 10]	Group68	6.74157	6	[KDR, PDGFRB, PTK2, SHH, SMO, VEGFA]
GO:0055013	cardiac muscle cell development	GO_BiologicalProcess-EBI-UniProt-GOA-ACAP-ARAP_08.05.2020_00h00	9.53525e-06	0.00224078	3.37386e-21	1.99058e-19	[5, 6, 7, 8, 9]	Group68	7.22892	6	[GSK3A, MTOR, PDGFRA, PDGFRB, PIN1, VEGFA]
GO:1900274	regulation of phospholipase C activity	GO_BiologicalProcess-EBI-UniProt-GOA-ACAP-ARAP_08.05.2020_00h00	5.2993e-07	0.000164808	3.37386e-21	1.99058e-19	[7]	Group68	11.7647	6	[EGFR, ESR1, FGF2, KIT, PDGFRA, PDGFRB]
GO:0010863	positive regulation of phospholipase C activity	GO_BiologicalProcess-EBI-UniProt-GOA-ACAP-ARAP_08.05.2020_00h00	4.1542e-07	0.000131688	3.37386e-21	1.99058e-19	[8]	Group68	12.2449	6	[EGFR, ESR1, FGF2, KIT, PDGFRA, PDGFRB]
GO:0043551	regulation of phosphatidylinositol 3-kinase activity	GO_BiologicalProcess-EBI-UniProt-GOA-ACAP-ARAP_08.05.2020_00h00	1.15188e-06	0.000331742	3.37386e-21	1.99058e-19	[6, 7, 8, 9, 10]	Group68	10.3448	6	[FGF2, KIT, PDGFRA, PDGFRB, PTK2, SRC]
GO:0043552	positive regulation of phosphatidylinositol 3-kinase activity	GO_BiologicalProcess-EBI-UniProt-GOA-ACAP-ARAP_08.05.2020_00h00	5.1552e-08	1.84556e-05	3.37386e-21	1.99058e-19	[5, 6, 7, 8, 9, 10, 11]	Group68	17.1429	6	[FGF2, KIT, PDGFRA, PDGFRB, PTK2, SRC]
GO:0031016	pancreas development	GO_BiologicalProcess-EBI-UniProt-GOA-ACAP-ARAP_08.05.2020_00h00	1.33684e-05	0.0030079	1.10877e-21	6.76351e-20	[4, 5, 6]	Group69	6.81818	6	[BAD, GSK3A, GSK3B, MET, SHH, SMO]
GO:0046622	positive regulation of organ growth	GO_BiologicalProcess-EBI-UniProt-GOA-ACAP-ARAP_08.05.2020_00h00	6.69111e-07	0.000204079	4.20509e-27	2.94357e-25	[3, 4, 5, 6]	Group70	11.3208	6	[FGF2, GLI1, MAPK1, MTOR, PIN1, SMO]
GO:1901863	positive regulation of muscle tissue development	GO_BiologicalProcess-EBI-UniProt-GOA-ACAP-ARAP_08.05.2020_00h00	4.15931e-06	0.0010731	4.20509e-27	2.94357e-25	[3, 4, 5, 6]	Group70	8.33333	6	[FGF2, GLI1, MAPK1, MTOR, PIN1, SHH]
GO:0048636	positive regulation of muscle organ development	GO_BiologicalProcess-EBI-UniProt-GOA-ACAP-ARAP_08.05.2020_00h00	3.83092e-06	0.000999869	4.20509e-27	2.94357e-25	[3, 4, 5, 6, 7, 8]	Group70	8.4507	6	[FGF2, GLI1, MAPK1, MTOR, PIN1, SHH]
GO:0055006	cardiac cell development	GO_BiologicalProcess-EBI-UniProt-GOA-ACAP-ARAP_08.05.2020_00h00	1.33684e-05	0.0030079	4.20509e-27	2.94357e-25	[4, 5, 6, 7, 8]	Group70	6.81818	6	[GSK3A, MTOR, PDGFRA, PDGFRB, PIN1, VEGFA]
GO:0045844	positive regulation of striated muscle tissue development	GO_BiologicalProcess-EBI-UniProt-GOA-ACAP-ARAP_08.05.2020_00h00	3.83092e-06	0.000999869	4.20509e-27	2.94357e-25	[4, 5, 6, 7, 8, 9]	Group70	8.4507	6	[FGF2, GLI1, MAPK1, MTOR, PIN1, SHH]
GO:0055013	cardiac muscle cell development	GO_BiologicalProcess-EBI-UniProt-GOA-ACAP-ARAP_08.05.2020_00h00	9.53525e-06	0.00224078	4.20509e-27	2.94357e-25	[5, 6, 7, 8, 9]	Group70	7.22892	6	[GSK3A, MTOR, PDGFRA, PDGFRB, PIN1, VEGFA]
GO:0000186	activation of MAPKK activity	GO_BiologicalProcess-EBI-UniProt-GOA-ACAP-ARAP_08.05.2020_00h00	2.48896e-06	0.000679487	2.92563e-27	2.0772e-25	[6, 7, 8, 9, 10, 11, 12, 13, 14, 15]	Group71	9.09091	6	[EGFR, MAPK1, MAPK3, NTRK1, RAF1, TGFBR1]
GO:0048146	positive regulation of fibroblast proliferation	GO_BiologicalProcess-EBI-UniProt-GOA-ACAP-ARAP_08.05.2020_00h00	1.03766e-06	0.000302996	2.92563e-27	2.0772e-25	[4, 5, 6]	Group71	10.5263	6	[CDK4, EGFR, ESR1, MIF, PDGFRA, PDGFRB]
GO:0150116	regulation of cell-substrate junction organization	GO_BiologicalProcess-EBI-UniProt-GOA-ACAP-ARAP_08.05.2020_00h00	5.7101e-06	0.00143323	2.92563e-27	2.0772e-25	[4, 5, 6]	Group71	7.89474	6	[KDR, MMP14, PTK2, RHOA, SRC, VEGFA]
GO:0007044	cell-substrate junction assembly	GO_BiologicalProcess-EBI-UniProt-GOA-ACAP-ARAP_08.05.2020_00h00	4.75853e-05	0.00842259	2.92563e-27	2.0772e-25	[6]	Group71	5.45455	6	[KDR, MMP14, PTK2, RHOA, SRC, VEGFA]
GO:0048041	focal adhesion assembly	GO_BiologicalProcess-EBI-UniProt-GOA-ACAP-ARAP_08.05.2020_00h00	1.8361e-05	0.00387417	2.92563e-27	2.0772e-25	[5, 7]	Group71	6.45161	6	[KDR, MMP14, PTK2, RHOA, SRC, VEGFA]
GO:0048246	macrophage chemotaxis	GO_BiologicalProcess-EBI-UniProt-GOA-ACAP-ARAP_08.05.2020_00h00	5.2993e-07	0.000164808	2.92563e-27	2.0772e-25	[4, 5, 6, 7, 8]	Group71	11.7647	6	[EDNRB, LGALS3, MAPK1, MAPK3, MIF, PTK2]
GO:0090109	regulation of cell-substrate junction assembly	GO_BiologicalProcess-EBI-UniProt-GOA-ACAP-ARAP_08.05.2020_00h00	4.15931e-06	0.0010731	2.92563e-27	2.0772e-25	[5, 6, 7]	Group71	8.33333	6	[KDR, MMP14, PTK2, RHOA, SRC, VEGFA]
GO:0061180	mammary gland epithelium development	GO_BiologicalProcess-EBI-UniProt-GOA-ACAP-ARAP_08.05.2020_00h00	7.70062e-06	0.00186355	2.92563e-27	2.0772e-25	[5, 6, 7, 8]	Group71	7.5	6	[AR, ESR1, MAPK1, MGMT, SMO, SRC]
GO:0001570	vasculogenesis	GO_BiologicalProcess-EBI-UniProt-GOA-ACAP-ARAP_08.05.2020_00h00	1.42668e-05	0.00318149	2.92563e-27	2.0772e-25	[4, 5, 6, 7, 8, 9, 10]	Group71	6.74157	6	[KDR, PDGFRB, PTK2, SHH, SMO, VEGFA]
GO:0043535	regulation of blood vessel endothelial cell migration	GO_BiologicalProcess-EBI-UniProt-GOA-ACAP-ARAP_08.05.2020_00h00	2.47594e-05	0.00492711	2.92563e-27	2.0772e-25	[5, 6, 7, 8, 9]	Group71	6.12245	6	[ADAM17, FGF2, KDR, PTGS2, RHOA, VEGFA]
GO:0048013	ephrin receptor signaling pathway	GO_BiologicalProcess-EBI-UniProt-GOA-ACAP-ARAP_08.05.2020_00h00	1.95198e-05	0.00407963	2.92563e-27	2.0772e-25	[6, 7, 8]	Group71	6.38298	6	[MMP2, MMP9, NTRK1, PTK2, RHOA, SRC]
GO:0051893	regulation of focal adhesion assembly	GO_BiologicalProcess-EBI-UniProt-GOA-ACAP-ARAP_08.05.2020_00h00	4.15931e-06	0.0010731	2.92563e-27	2.0772e-25	[6, 7, 8]	Group71	8.33333	6	[KDR, MMP14, PTK2, RHOA, SRC, VEGFA]
GO:1900274	regulation of phospholipase C activity	GO_BiologicalProcess-EBI-UniProt-GOA-ACAP-ARAP_08.05.2020_00h00	5.2993e-07	0.000164808	2.92563e-27	2.0772e-25	[7]	Group71	11.7647	6	[EGFR, ESR1, FGF2, KIT, PDGFRA, PDGFRB]
GO:2000573	positive regulation of DNA biosynthetic process	GO_BiologicalProcess-EBI-UniProt-GOA-ACAP-ARAP_08.05.2020_00h00	6.64508e-06	0.00163469	2.92563e-27	2.0772e-25	[5, 6, 7, 8, 9]	Group71	7.69231	6	[FGF2, HSP90AA1, MAPK1, MAPK3, PDGFRB, SRC]
GO:0072164	mesonephric tubule development	GO_BiologicalProcess-EBI-UniProt-GOA-ACAP-ARAP_08.05.2020_00h00	5.00659e-05	0.00881159	2.92563e-27	2.0772e-25	[4, 5, 7, 8, 9, 10]	Group71	5.40541	6	[FGF2, RARA, RET, SHH, SMO, VEGFA]
GO:0072163	mesonephric epithelium development	GO_BiologicalProcess-EBI-UniProt-GOA-ACAP-ARAP_08.05.2020_00h00	5.00659e-05	0.00881159	2.92563e-27	2.0772e-25	[6, 7, 8, 9]	Group71	5.40541	6	[FGF2, RARA, RET, SHH, SMO, VEGFA]
GO:0030038	contractile actin filament bundle assembly	GO_BiologicalProcess-EBI-UniProt-GOA-ACAP-ARAP_08.05.2020_00h00	5.26489e-05	0.00905561	2.92563e-27	2.0772e-25	[6, 7, 8, 10]	Group71	5.35714	6	[MET, MTOR, RHOA, S1PR1, SRC, TGFBR1]
GO:0010863	positive regulation of phospholipase C activity	GO_BiologicalProcess-EBI-UniProt-GOA-ACAP-ARAP_08.05.2020_00h00	4.1542e-07	0.000131688	2.92563e-27	2.0772e-25	[8]	Group71	12.2449	6	[EGFR, ESR1, FGF2, KIT, PDGFRA, PDGFRB]
GO:0043149	stress fiber assembly	GO_BiologicalProcess-EBI-UniProt-GOA-ACAP-ARAP_08.05.2020_00h00	5.26489e-05	0.00905561	2.92563e-27	2.0772e-25	[5, 7, 8, 9, 11]	Group71	5.35714	6	[MET, MTOR, RHOA, S1PR1, SRC, TGFBR1]
GO:0043551	regulation of phosphatidylinositol 3-kinase activity	GO_BiologicalProcess-EBI-UniProt-GOA-ACAP-ARAP_08.05.2020_00h00	1.15188e-06	0.000331742	2.92563e-27	2.0772e-25	[6, 7, 8, 9, 10]	Group71	10.3448	6	[FGF2, KIT, PDGFRA, PDGFRB, PTK2, SRC]
GO:0043552	positive regulation of phosphatidylinositol 3-kinase activity	GO_BiologicalProcess-EBI-UniProt-GOA-ACAP-ARAP_08.05.2020_00h00	5.1552e-08	1.84556e-05	2.92563e-27	2.0772e-25	[5, 6, 7, 8, 9, 10, 11]	Group71	17.1429	6	[FGF2, KIT, PDGFRA, PDGFRB, PTK2, SRC]
GO:0001657	ureteric bud development	GO_BiologicalProcess-EBI-UniProt-GOA-ACAP-ARAP_08.05.2020_00h00	4.75853e-05	0.00842259	2.92563e-27	2.0772e-25	[5, 6, 8, 9, 10, 11]	Group71	5.45455	6	[FGF2, RARA, RET, SHH, SMO, VEGFA]
GO:0000186	activation of MAPKK activity	GO_BiologicalProcess-EBI-UniProt-GOA-ACAP-ARAP_08.05.2020_00h00	2.48896e-06	0.000679487	6.08166e-24	4.0139e-22	[6, 7, 8, 9, 10, 11, 12, 13, 14, 15]	Group72	9.09091	6	[EGFR, MAPK1, MAPK3, NTRK1, RAF1, TGFBR1]
GO:0046622	positive regulation of organ growth	GO_BiologicalProcess-EBI-UniProt-GOA-ACAP-ARAP_08.05.2020_00h00	6.69111e-07	0.000204079	6.08166e-24	4.0139e-22	[3, 4, 5, 6]	Group72	11.3208	6	[FGF2, GLI1, MAPK1, MTOR, PIN1, SMO]
GO:0048864	stem cell development	GO_BiologicalProcess-EBI-UniProt-GOA-ACAP-ARAP_08.05.2020_00h00	1.52132e-05	0.00334691	6.08166e-24	4.0139e-22	[4, 5]	Group72	6.66667	6	[EDNRB, MAPK1, MAPK3, RET, SHH, SMO]
GO:1901863	positive regulation of muscle tissue development	GO_BiologicalProcess-EBI-UniProt-GOA-ACAP-ARAP_08.05.2020_00h00	4.15931e-06	0.0010731	6.08166e-24	4.0139e-22	[3, 4, 5, 6]	Group72	8.33333	6	[FGF2, GLI1, MAPK1, MTOR, PIN1, SHH]
GO:0031016	pancreas development	GO_BiologicalProcess-EBI-UniProt-GOA-ACAP-ARAP_08.05.2020_00h00	1.33684e-05	0.0030079	6.08166e-24	4.0139e-22	[4, 5, 6]	Group72	6.81818	6	[BAD, GSK3A, GSK3B, MET, SHH, SMO]
GO:0070664	negative regulation of leukocyte proliferation	GO_BiologicalProcess-EBI-UniProt-GOA-ACAP-ARAP_08.05.2020_00h00	1.8361e-05	0.00387417	6.08166e-24	4.0139e-22	[4, 5, 6]	Group72	6.45161	6	[ARG1, CASP3, ERBB2, GSTP1, IL2, SHH]
GO:0150116	regulation of cell-substrate junction organization	GO_BiologicalProcess-EBI-UniProt-GOA-ACAP-ARAP_08.05.2020_00h00	5.7101e-06	0.00143323	6.08166e-24	4.0139e-22	[4, 5, 6]	Group72	7.89474	6	[KDR, MMP14, PTK2, RHOA, SRC, VEGFA]
GO:0048538	thymus development	GO_BiologicalProcess-EBI-UniProt-GOA-ACAP-ARAP_08.05.2020_00h00	5.2993e-07	0.000164808	6.08166e-24	4.0139e-22	[4, 5, 6, 7]	Group72	11.7647	6	[MAP2K1, MAPK1, MAPK3, RAF1, SHH, TGFBR1]
GO:0048636	positive regulation of muscle organ development	GO_BiologicalProcess-EBI-UniProt-GOA-ACAP-ARAP_08.05.2020_00h00	3.83092e-06	0.000999869	6.08166e-24	4.0139e-22	[3, 4, 5, 6, 7, 8]	Group72	8.4507	6	[FGF2, GLI1, MAPK1, MTOR, PIN1, SHH]
GO:0007044	cell-substrate junction assembly	GO_BiologicalProcess-EBI-UniProt-GOA-ACAP-ARAP_08.05.2020_00h00	4.75853e-05	0.00842259	6.08166e-24	4.0139e-22	[6]	Group72	5.45455	6	[KDR, MMP14, PTK2, RHOA, SRC, VEGFA]
GO:0014031	mesenchymal cell development	GO_BiologicalProcess-EBI-UniProt-GOA-ACAP-ARAP_08.05.2020_00h00	1.52132e-05	0.00334691	6.08166e-24	4.0139e-22	[4, 5, 6, 7, 8]	Group72	6.66667	6	[EDNRB, MAPK1, MAPK3, RET, SHH, SMO]
GO:0048041	focal adhesion assembly	GO_BiologicalProcess-EBI-UniProt-GOA-ACAP-ARAP_08.05.2020_00h00	1.8361e-05	0.00387417	6.08166e-24	4.0139e-22	[5, 7]	Group72	6.45161	6	[KDR, MMP14, PTK2, RHOA, SRC, VEGFA]
GO:0048246	macrophage chemotaxis	GO_BiologicalProcess-EBI-UniProt-GOA-ACAP-ARAP_08.05.2020_00h00	5.2993e-07	0.000164808	6.08166e-24	4.0139e-22	[4, 5, 6, 7, 8]	Group72	11.7647	6	[EDNRB, LGALS3, MAPK1, MAPK3, MIF, PTK2]
GO:0055006	cardiac cell development	GO_BiologicalProcess-EBI-UniProt-GOA-ACAP-ARAP_08.05.2020_00h00	1.33684e-05	0.0030079	6.08166e-24	4.0139e-22	[4, 5, 6, 7, 8]	Group72	6.81818	6	[GSK3A, MTOR, PDGFRA, PDGFRB, PIN1, VEGFA]
GO:0090109	regulation of cell-substrate junction assembly	GO_BiologicalProcess-EBI-UniProt-GOA-ACAP-ARAP_08.05.2020_00h00	4.15931e-06	0.0010731	6.08166e-24	4.0139e-22	[5, 6, 7]	Group72	8.33333	6	[KDR, MMP14, PTK2, RHOA, SRC, VEGFA]
GO:0090183	regulation of kidney development	GO_BiologicalProcess-EBI-UniProt-GOA-ACAP-ARAP_08.05.2020_00h00	1.27618e-06	0.000363712	6.08166e-24	4.0139e-22	[4, 5, 6, 7, 8]	Group72	10.1695	6	[MMP9, PDGFRB, RET, SHH, SMO, VEGFA]
GO:1905521	regulation of macrophage migration	GO_BiologicalProcess-EBI-UniProt-GOA-ACAP-ARAP_08.05.2020_00h00	4.1542e-07	0.000131688	6.08166e-24	4.0139e-22	[4, 5, 6, 7, 8]	Group72	12.2449	6	[CD81, MAPK1, MAPK3, MIF, MMP14, PTK2]
GO:0014033	neural crest cell differentiation	GO_BiologicalProcess-EBI-UniProt-GOA-ACAP-ARAP_08.05.2020_00h00	2.07368e-05	0.00431325	6.08166e-24	4.0139e-22	[5, 6, 7, 8]	Group72	6.31579	6	[EDNRB, MAPK1, MAPK3, RET, SHH, SMO]
GO:0045844	positive regulation of striated muscle tissue development	GO_BiologicalProcess-EBI-UniProt-GOA-ACAP-ARAP_08.05.2020_00h00	3.83092e-06	0.000999869	6.08166e-24	4.0139e-22	[4, 5, 6, 7, 8, 9]	Group72	8.4507	6	[FGF2, GLI1, MAPK1, MTOR, PIN1, SHH]
GO:0061180	mammary gland epithelium development	GO_BiologicalProcess-EBI-UniProt-GOA-ACAP-ARAP_08.05.2020_00h00	7.70062e-06	0.00186355	6.08166e-24	4.0139e-22	[5, 6, 7, 8]	Group72	7.5	6	[AR, ESR1, MAPK1, MGMT, SMO, SRC]
GO:0001570	vasculogenesis	GO_BiologicalProcess-EBI-UniProt-GOA-ACAP-ARAP_08.05.2020_00h00	1.42668e-05	0.00318149	6.08166e-24	4.0139e-22	[4, 5, 6, 7, 8, 9, 10]	Group72	6.74157	6	[KDR, PDGFRB, PTK2, SHH, SMO, VEGFA]
GO:0006278	RNA-dependent DNA biosynthetic process	GO_BiologicalProcess-EBI-UniProt-GOA-ACAP-ARAP_08.05.2020_00h00	4.07282e-05	0.00749398	6.08166e-24	4.0139e-22	[6, 7, 8]	Group72	5.60748	6	[HSP90AA1, MAPK1, MAPK3, PPIA, SRC, TERT]
GO:0010833	telomere maintenance via telomere lengthening	GO_BiologicalProcess-EBI-UniProt-GOA-ACAP-ARAP_08.05.2020_00h00	1.52132e-05	0.00334691	6.08166e-24	4.0139e-22	[6, 7, 8]	Group72	6.66667	6	[HSP90AA1, MAPK1, MAPK3, PARP1, SRC, TERT]
GO:0014032	neural crest cell development	GO_BiologicalProcess-EBI-UniProt-GOA-ACAP-ARAP_08.05.2020_00h00	1.17088e-05	0.00268132	6.08166e-24	4.0139e-22	[5, 6, 7, 8, 9]	Group72	6.97674	6	[EDNRB, MAPK1, MAPK3, RET, SHH, SMO]
GO:0048708	astrocyte differentiation	GO_BiologicalProcess-EBI-UniProt-GOA-ACAP-ARAP_08.05.2020_00h00	1.33684e-05	0.0030079	6.08166e-24	4.0139e-22	[5, 6, 7, 8, 9]	Group72	6.81818	6	[EGFR, MAP2K1, MAPK1, MAPK3, SHH, SMO]
GO:0051893	regulation of focal adhesion assembly	GO_BiologicalProcess-EBI-UniProt-GOA-ACAP-ARAP_08.05.2020_00h00	4.15931e-06	0.0010731	6.08166e-24	4.0139e-22	[6, 7, 8]	Group72	8.33333	6	[KDR, MMP14, PTK2, RHOA, SRC, VEGFA]
GO:0055013	cardiac muscle cell development	GO_BiologicalProcess-EBI-UniProt-GOA-ACAP-ARAP_08.05.2020_00h00	9.53525e-06	0.00224078	6.08166e-24	4.0139e-22	[5, 6, 7, 8, 9]	Group72	7.22892	6	[GSK3A, MTOR, PDGFRA, PDGFRB, PIN1, VEGFA]
GO:1900274	regulation of phospholipase C activity	GO_BiologicalProcess-EBI-UniProt-GOA-ACAP-ARAP_08.05.2020_00h00	5.2993e-07	0.000164808	6.08166e-24	4.0139e-22	[7]	Group72	11.7647	6	[EGFR, ESR1, FGF2, KIT, PDGFRA, PDGFRB]
GO:2000573	positive regulation of DNA biosynthetic process	GO_BiologicalProcess-EBI-UniProt-GOA-ACAP-ARAP_08.05.2020_00h00	6.64508e-06	0.00163469	6.08166e-24	4.0139e-22	[5, 6, 7, 8, 9]	Group72	7.69231	6	[FGF2, HSP90AA1, MAPK1, MAPK3, PDGFRB, SRC]
GO:0072164	mesonephric tubule development	GO_BiologicalProcess-EBI-UniProt-GOA-ACAP-ARAP_08.05.2020_00h00	5.00659e-05	0.00881159	6.08166e-24	4.0139e-22	[4, 5, 7, 8, 9, 10]	Group72	5.40541	6	[FGF2, RARA, RET, SHH, SMO, VEGFA]
GO:0072163	mesonephric epithelium development	GO_BiologicalProcess-EBI-UniProt-GOA-ACAP-ARAP_08.05.2020_00h00	5.00659e-05	0.00881159	6.08166e-24	4.0139e-22	[6, 7, 8, 9]	Group72	5.40541	6	[FGF2, RARA, RET, SHH, SMO, VEGFA]
GO:0010863	positive regulation of phospholipase C activity	GO_BiologicalProcess-EBI-UniProt-GOA-ACAP-ARAP_08.05.2020_00h00	4.1542e-07	0.000131688	6.08166e-24	4.0139e-22	[8]	Group72	12.2449	6	[EGFR, ESR1, FGF2, KIT, PDGFRA, PDGFRB]
GO:0043551	regulation of phosphatidylinositol 3-kinase activity	GO_BiologicalProcess-EBI-UniProt-GOA-ACAP-ARAP_08.05.2020_00h00	1.15188e-06	0.000331742	6.08166e-24	4.0139e-22	[6, 7, 8, 9, 10]	Group72	10.3448	6	[FGF2, KIT, PDGFRA, PDGFRB, PTK2, SRC]
GO:0043552	positive regulation of phosphatidylinositol 3-kinase activity	GO_BiologicalProcess-EBI-UniProt-GOA-ACAP-ARAP_08.05.2020_00h00	5.1552e-08	1.84556e-05	6.08166e-24	4.0139e-22	[5, 6, 7, 8, 9, 10, 11]	Group72	17.1429	6	[FGF2, KIT, PDGFRA, PDGFRB, PTK2, SRC]
GO:0001657	ureteric bud development	GO_BiologicalProcess-EBI-UniProt-GOA-ACAP-ARAP_08.05.2020_00h00	4.75853e-05	0.00842259	6.08166e-24	4.0139e-22	[5, 6, 8, 9, 10, 11]	Group72	5.45455	6	[FGF2, RARA, RET, SHH, SMO, VEGFA]
GO:0002042	cell migration involved in sprouting angiogenesis	GO_BiologicalProcess-EBI-UniProt-GOA-ACAP-ARAP_08.05.2020_00h00	2.12981e-05	0.00436612	3.21307e-09	4.49829e-08	[5, 6, 7, 8, 9, 10, 11, 12]	Group26	8.77193	5	[FGF2, KDR, PTGS2, RHOA, VEGFA]
GO:0090049	regulation of cell migration involved in sprouting angiogenesis	GO_BiologicalProcess-EBI-UniProt-GOA-ACAP-ARAP_08.05.2020_00h00	3.62402e-06	0.000953118	3.21307e-09	4.49829e-08	[6, 7, 8, 9, 10, 11, 12, 13]	Group26	12.5	5	[FGF2, KDR, PTGS2, RHOA, VEGFA]
GO:0010812	negative regulation of cell-substrate adhesion	GO_BiologicalProcess-EBI-UniProt-GOA-ACAP-ARAP_08.05.2020_00h00	5.03678e-05	0.00881436	1.40045e-10	2.66086e-09	[4, 5, 6]	Group27	7.35294	5	[MMP12, MMP14, PLG, RHOA, SRC]
GO:0050435	amyloid-beta metabolic process	GO_BiologicalProcess-EBI-UniProt-GOA-ACAP-ARAP_08.05.2020_00h00	2.52286e-05	0.00499526	1.4772e-11	3.69301e-10	[5, 6]	Group29	8.47458	5	[CASP3, GSK3A, MME, MMP12, PIN1]
GO:0043525	positive regulation of neuron apoptotic process	GO_BiologicalProcess-EBI-UniProt-GOA-ACAP-ARAP_08.05.2020_00h00	2.73938e-05	0.00539658	1.4772e-11	3.69301e-10	[5, 6, 7, 8]	Group29	8.33333	5	[CASP3, GSK3A, MCL1, PIN1, RHOA]
GO:1990874	vascular smooth muscle cell proliferation	GO_BiologicalProcess-EBI-UniProt-GOA-ACAP-ARAP_08.05.2020_00h00	1.78612e-05	0.00382231	6.62851e-15	2.51883e-13	[5]	Group33	9.09091	5	[FGF2, GSTP1, MMP2, MMP9, TERT]
GO:1904705	regulation of vascular smooth muscle cell proliferation	GO_BiologicalProcess-EBI-UniProt-GOA-ACAP-ARAP_08.05.2020_00h00	1.78612e-05	0.00382231	6.62851e-15	2.51883e-13	[5, 6]	Group33	9.09091	5	[FGF2, GSTP1, MMP2, MMP9, TERT]
GO:0004517	nitric-oxide synthase activity	GO_BiologicalProcess-EBI-UniProt-GOA-ACAP-ARAP_08.05.2020_00h00	2.52286e-05	0.00499526	1.10984e-13	3.88445e-12	[6]	Group34	8.47458	5	[EGFR, ESR1, HSP90AA1, NOS2, TERT]
GO:0038128	ERBB2 signaling pathway	GO_BiologicalProcess-EBI-UniProt-GOA-ACAP-ARAP_08.05.2020_00h00	1.3507e-06	0.000383598	1.10984e-13	3.88445e-12	[7, 8, 9]	Group34	15.1515	5	[EGFR, ERBB2, HSP90AA1, PIK3CA, SRC]
GO:0010812	negative regulation of cell-substrate adhesion	GO_BiologicalProcess-EBI-UniProt-GOA-ACAP-ARAP_08.05.2020_00h00	5.03678e-05	0.00881436	2.17181e-13	7.16698e-12	[4, 5, 6]	Group35	7.35294	5	[MMP12, MMP14, PLG, RHOA, SRC]
GO:0050435	amyloid-beta metabolic process	GO_BiologicalProcess-EBI-UniProt-GOA-ACAP-ARAP_08.05.2020_00h00	2.52286e-05	0.00499526	2.17181e-13	7.16698e-12	[5, 6]	Group35	8.47458	5	[CASP3, GSK3A, MME, MMP12, PIN1]
GO:0050435	amyloid-beta metabolic process	GO_BiologicalProcess-EBI-UniProt-GOA-ACAP-ARAP_08.05.2020_00h00	2.52286e-05	0.00499526	1.0183e-13	3.76771e-12	[5, 6]	Group38	8.47458	5	[CASP3, GSK3A, MME, MMP12, PIN1]
GO:0043525	positive regulation of neuron apoptotic process	GO_BiologicalProcess-EBI-UniProt-GOA-ACAP-ARAP_08.05.2020_00h00	2.73938e-05	0.00539658	1.0183e-13	3.76771e-12	[5, 6, 7, 8]	Group38	8.33333	5	[CASP3, GSK3A, MCL1, PIN1, RHOA]
GO:0060688	regulation of morphogenesis of a branching structure	GO_BiologicalProcess-EBI-UniProt-GOA-ACAP-ARAP_08.05.2020_00h00	4.04735e-05	0.00748759	9.26004e-16	4.07442e-14	[3, 4, 5]	Group40	7.69231	5	[AR, ESR1, SHH, SMO, VEGFA]
GO:0030850	prostate gland development	GO_BiologicalProcess-EBI-UniProt-GOA-ACAP-ARAP_08.05.2020_00h00	2.31987e-05	0.00470934	9.26004e-16	4.07442e-14	[4, 5, 6, 7]	Group40	8.62069	5	[AR, ESR1, GLI1, RARA, SHH]
GO:0043276	anoikis	GO_BiologicalProcess-EBI-UniProt-GOA-ACAP-ARAP_08.05.2020_00h00	2.11556e-06	0.00058601	1.87231e-11	4.49354e-10	[5]	Group42	13.8889	5	[MCL1, MTOR, PIK3CA, PTK2, SRC]
GO:0010611	regulation of cardiac muscle hypertrophy	GO_BiologicalProcess-EBI-UniProt-GOA-ACAP-ARAP_08.05.2020_00h00	2.73938e-05	0.00539658	1.87231e-11	4.49354e-10	[4, 5, 6, 7]	Group42	8.33333	5	[GSK3A, MTOR, PARP1, PIN1, PTK2]
GO:0014743	regulation of muscle hypertrophy	GO_BiologicalProcess-EBI-UniProt-GOA-ACAP-ARAP_08.05.2020_00h00	3.47646e-05	0.0066748	1.87231e-11	4.49354e-10	[5, 6]	Group42	7.93651	5	[GSK3A, MTOR, PARP1, PIN1, PTK2]
GO:0060421	positive regulation of heart growth	GO_BiologicalProcess-EBI-UniProt-GOA-ACAP-ARAP_08.05.2020_00h00	3.62402e-06	0.000953118	1.87231e-11	4.49354e-10	[4, 5, 6, 7, 8, 9]	Group42	12.5	5	[FGF2, GLI1, MAPK1, MTOR, PIN1]
GO:0055023	positive regulation of cardiac muscle tissue growth	GO_BiologicalProcess-EBI-UniProt-GOA-ACAP-ARAP_08.05.2020_00h00	2.11556e-06	0.00058601	1.87231e-11	4.49354e-10	[4, 5, 6, 7, 8, 9, 10, 11]	Group42	13.8889	5	[FGF2, GLI1, MAPK1, MTOR, PIN1]
GO:0055025	positive regulation of cardiac muscle tissue development	GO_BiologicalProcess-EBI-UniProt-GOA-ACAP-ARAP_08.05.2020_00h00	8.17602e-06	0.00197042	1.87231e-11	4.49354e-10	[5, 6, 7, 8, 9, 10]	Group42	10.6383	5	[FGF2, GLI1, MAPK1, MTOR, PIN1]
GO:0022602	ovulation cycle process	GO_BiologicalProcess-EBI-UniProt-GOA-ACAP-ARAP_08.05.2020_00h00	1.35325e-05	0.00303128	3.63148e-12	1.01681e-10	[2, 3, 4, 5]	Group43	9.61539	5	[CASP3, ESR1, HSPA5, PDGFRA, SRC]
GO:0070849	response to epidermal growth factor	GO_BiologicalProcess-EBI-UniProt-GOA-ACAP-ARAP_08.05.2020_00h00	1.63136e-05	0.00354005	3.47932e-19	1.87883e-17	[3, 5]	Group44	9.25926	5	[EGFR, ERBB2, GSTP1, MAPK1, MAPK3]
GO:0003964	RNA-directed DNA polymerase activity	GO_BiologicalProcess-EBI-UniProt-GOA-ACAP-ARAP_08.05.2020_00h00	4.3587e-05	0.00784565	3.47932e-19	1.87883e-17	[7, 8, 9]	Group44	7.57576	5	[HSP90AA1, MAPK1, MAPK3, SRC, TERT]
GO:0003720	telomerase activity	GO_BiologicalProcess-EBI-UniProt-GOA-ACAP-ARAP_08.05.2020_00h00	2.12981e-05	0.00436612	3.47932e-19	1.87883e-17	[8, 9, 10]	Group44	8.77193	5	[HSP90AA1, MAPK1, MAPK3, SRC, TERT]
GO:0003964	RNA-directed DNA polymerase activity	GO_BiologicalProcess-EBI-UniProt-GOA-ACAP-ARAP_08.05.2020_00h00	4.3587e-05	0.00784565	7.39985e-16	3.40393e-14	[7, 8, 9]	Group45	7.57576	5	[HSP90AA1, MAPK1, MAPK3, SRC, TERT]
GO:0003720	telomerase activity	GO_BiologicalProcess-EBI-UniProt-GOA-ACAP-ARAP_08.05.2020_00h00	2.12981e-05	0.00436612	7.39985e-16	3.40393e-14	[8, 9, 10]	Group45	8.77193	5	[HSP90AA1, MAPK1, MAPK3, SRC, TERT]
GO:0003964	RNA-directed DNA polymerase activity	GO_BiologicalProcess-EBI-UniProt-GOA-ACAP-ARAP_08.05.2020_00h00	4.3587e-05	0.00784565	6.14949e-11	1.29139e-09	[7, 8, 9]	Group46	7.57576	5	[HSP90AA1, MAPK1, MAPK3, SRC, TERT]
GO:0003720	telomerase activity	GO_BiologicalProcess-EBI-UniProt-GOA-ACAP-ARAP_08.05.2020_00h00	2.12981e-05	0.00436612	6.14949e-11	1.29139e-09	[8, 9, 10]	Group46	8.77193	5	[HSP90AA1, MAPK1, MAPK3, SRC, TERT]
GO:0090184	positive regulation of kidney development	GO_BiologicalProcess-EBI-UniProt-GOA-ACAP-ARAP_08.05.2020_00h00	5.22765e-06	0.0013226	8.79782e-11	1.75956e-09	[3, 4, 5, 6, 7, 8, 9]	Group47	11.6279	5	[PDGFRB, RET, SHH, SMO, VEGFA]
GO:1990874	vascular smooth muscle cell proliferation	GO_BiologicalProcess-EBI-UniProt-GOA-ACAP-ARAP_08.05.2020_00h00	1.78612e-05	0.00382231	1.06951e-17	5.0267e-16	[5]	Group48	9.09091	5	[FGF2, GSTP1, MMP2, MMP9, TERT]
GO:1904705	regulation of vascular smooth muscle cell proliferation	GO_BiologicalProcess-EBI-UniProt-GOA-ACAP-ARAP_08.05.2020_00h00	1.78612e-05	0.00382231	1.06951e-17	5.0267e-16	[5, 6]	Group48	9.09091	5	[FGF2, GSTP1, MMP2, MMP9, TERT]
GO:0090184	positive regulation of kidney development	GO_BiologicalProcess-EBI-UniProt-GOA-ACAP-ARAP_08.05.2020_00h00	5.22765e-06	0.0013226	4.00089e-15	1.60036e-13	[3, 4, 5, 6, 7, 8, 9]	Group52	11.6279	5	[PDGFRB, RET, SHH, SMO, VEGFA]
GO:0043276	anoikis	GO_BiologicalProcess-EBI-UniProt-GOA-ACAP-ARAP_08.05.2020_00h00	2.11556e-06	0.00058601	4.79803e-19	2.54296e-17	[5]	Group53	13.8889	5	[MCL1, MTOR, PIK3CA, PTK2, SRC]
GO:0038128	ERBB2 signaling pathway	GO_BiologicalProcess-EBI-UniProt-GOA-ACAP-ARAP_08.05.2020_00h00	1.3507e-06	0.000383598	4.79803e-19	2.54296e-17	[7, 8, 9]	Group53	15.1515	5	[EGFR, ERBB2, HSP90AA1, PIK3CA, SRC]
GO:0030878	thyroid gland development	GO_BiologicalProcess-EBI-UniProt-GOA-ACAP-ARAP_08.05.2020_00h00	5.72577e-07	0.000176354	9.56798e-23	6.02783e-21	[5, 6, 7]	Group57	17.8571	5	[MAP2K1, MAPK1, MAPK3, RAF1, SHH]
GO:0060688	regulation of morphogenesis of a branching structure	GO_BiologicalProcess-EBI-UniProt-GOA-ACAP-ARAP_08.05.2020_00h00	4.04735e-05	0.00748759	8.17907e-23	5.2346e-21	[3, 4, 5]	Group58	7.69231	5	[AR, ESR1, SHH, SMO, VEGFA]
GO:0030850	prostate gland development	GO_BiologicalProcess-EBI-UniProt-GOA-ACAP-ARAP_08.05.2020_00h00	2.31987e-05	0.00470934	8.17907e-23	5.2346e-21	[4, 5, 6, 7]	Group58	8.62069	5	[AR, ESR1, GLI1, RARA, SHH]
GO:0001541	ovarian follicle development	GO_BiologicalProcess-EBI-UniProt-GOA-ACAP-ARAP_08.05.2020_00h00	2.73938e-05	0.00539658	8.17907e-23	5.2346e-21	[4, 5, 6, 7, 8, 9]	Group58	8.33333	5	[ESR1, KIT, MMP14, SRC, VEGFA]
GO:0010812	negative regulation of cell-substrate adhesion	GO_BiologicalProcess-EBI-UniProt-GOA-ACAP-ARAP_08.05.2020_00h00	5.03678e-05	0.00881436	2.73264e-18	1.33899e-16	[4, 5, 6]	Group59	7.35294	5	[MMP12, MMP14, PLG, RHOA, SRC]
GO:0060438	trachea development	GO_BiologicalProcess-EBI-UniProt-GOA-ACAP-ARAP_08.05.2020_00h00	7.06639e-08	2.5015e-05	1.01736e-24	6.81628e-23	[4, 5, 6]	Group61	26.3158	5	[MAP2K1, MAPK1, MAPK3, RARA, SHH]
GO:0060688	regulation of morphogenesis of a branching structure	GO_BiologicalProcess-EBI-UniProt-GOA-ACAP-ARAP_08.05.2020_00h00	4.04735e-05	0.00748759	7.52709e-20	4.36571e-18	[3, 4, 5]	Group62	7.69231	5	[AR, ESR1, SHH, SMO, VEGFA]
GO:0030850	prostate gland development	GO_BiologicalProcess-EBI-UniProt-GOA-ACAP-ARAP_08.05.2020_00h00	2.31987e-05	0.00470934	7.52709e-20	4.36571e-18	[4, 5, 6, 7]	Group62	8.62069	5	[AR, ESR1, GLI1, RARA, SHH]
GO:0090184	positive regulation of kidney development	GO_BiologicalProcess-EBI-UniProt-GOA-ACAP-ARAP_08.05.2020_00h00	5.22765e-06	0.0013226	7.52709e-20	4.36571e-18	[3, 4, 5, 6, 7, 8, 9]	Group62	11.6279	5	[PDGFRB, RET, SHH, SMO, VEGFA]
GO:0035924	cellular response to vascular endothelial growth factor stimulus	GO_BiologicalProcess-EBI-UniProt-GOA-ACAP-ARAP_08.05.2020_00h00	4.04735e-05	0.00748759	1.12508e-18	5.73793e-17	[6]	Group63	7.69231	5	[FLT4, KDR, PDGFRA, PDGFRB, VEGFA]
GO:0038084	vascular endothelial growth factor signaling pathway	GO_BiologicalProcess-EBI-UniProt-GOA-ACAP-ARAP_08.05.2020_00h00	8.17602e-06	0.00197042	1.12508e-18	5.73793e-17	[6, 7, 8]	Group63	10.6383	5	[FLT4, KDR, PDGFRA, PDGFRB, VEGFA]
GO:0022602	ovulation cycle process	GO_BiologicalProcess-EBI-UniProt-GOA-ACAP-ARAP_08.05.2020_00h00	1.35325e-05	0.00303128	8.11324e-20	4.62455e-18	[2, 3, 4, 5]	Group65	9.61539	5	[CASP3, ESR1, HSPA5, PDGFRA, SRC]
GO:0001541	ovarian follicle development	GO_BiologicalProcess-EBI-UniProt-GOA-ACAP-ARAP_08.05.2020_00h00	2.73938e-05	0.00539658	8.11324e-20	4.62455e-18	[4, 5, 6, 7, 8, 9]	Group65	8.33333	5	[ESR1, KIT, MMP14, SRC, VEGFA]
GO:0048645	animal organ formation	GO_BiologicalProcess-EBI-UniProt-GOA-ACAP-ARAP_08.05.2020_00h00	5.40498e-05	0.00924252	2.10306e-19	1.17771e-17	[3, 4, 5, 6, 7]	Group67	7.24638	5	[AR, MAP2K1, MAPK1, MAPK3, SHH]
GO:0060438	trachea development	GO_BiologicalProcess-EBI-UniProt-GOA-ACAP-ARAP_08.05.2020_00h00	7.06639e-08	2.5015e-05	2.10306e-19	1.17771e-17	[4, 5, 6]	Group67	26.3158	5	[MAP2K1, MAPK1, MAPK3, RARA, SHH]
GO:0002066	columnar/cuboidal epithelial cell development	GO_BiologicalProcess-EBI-UniProt-GOA-ACAP-ARAP_08.05.2020_00h00	3.47646e-05	0.0066748	2.10306e-19	1.17771e-17	[5, 6, 7]	Group67	7.93651	5	[BAD, GSK3A, GSK3B, RARA, SMO]
GO:0030878	thyroid gland development	GO_BiologicalProcess-EBI-UniProt-GOA-ACAP-ARAP_08.05.2020_00h00	5.72577e-07	0.000176354	2.10306e-19	1.17771e-17	[5, 6, 7]	Group67	17.8571	5	[MAP2K1, MAPK1, MAPK3, RAF1, SHH]
GO:0002067	glandular epithelial cell differentiation	GO_BiologicalProcess-EBI-UniProt-GOA-ACAP-ARAP_08.05.2020_00h00	1.63136e-05	0.00354005	2.10306e-19	1.17771e-17	[6, 7]	Group67	9.25926	5	[BAD, GSK3A, GSK3B, RARA, SMO]
GO:0002068	glandular epithelial cell development	GO_BiologicalProcess-EBI-UniProt-GOA-ACAP-ARAP_08.05.2020_00h00	6.88629e-07	0.000209343	2.10306e-19	1.17771e-17	[6, 7, 8]	Group67	17.2414	5	[BAD, GSK3A, GSK3B, RARA, SMO]
GO:0010611	regulation of cardiac muscle hypertrophy	GO_BiologicalProcess-EBI-UniProt-GOA-ACAP-ARAP_08.05.2020_00h00	2.73938e-05	0.00539658	3.37386e-21	1.99058e-19	[4, 5, 6, 7]	Group68	8.33333	5	[GSK3A, MTOR, PARP1, PIN1, PTK2]
GO:0014743	regulation of muscle hypertrophy	GO_BiologicalProcess-EBI-UniProt-GOA-ACAP-ARAP_08.05.2020_00h00	3.47646e-05	0.0066748	3.37386e-21	1.99058e-19	[5, 6]	Group68	7.93651	5	[GSK3A, MTOR, PARP1, PIN1, PTK2]
GO:0035924	cellular response to vascular endothelial growth factor stimulus	GO_BiologicalProcess-EBI-UniProt-GOA-ACAP-ARAP_08.05.2020_00h00	4.04735e-05	0.00748759	3.37386e-21	1.99058e-19	[6]	Group68	7.69231	5	[FLT4, KDR, PDGFRA, PDGFRB, VEGFA]
GO:0090184	positive regulation of kidney development	GO_BiologicalProcess-EBI-UniProt-GOA-ACAP-ARAP_08.05.2020_00h00	5.22765e-06	0.0013226	3.37386e-21	1.99058e-19	[3, 4, 5, 6, 7, 8, 9]	Group68	11.6279	5	[PDGFRB, RET, SHH, SMO, VEGFA]
GO:0038084	vascular endothelial growth factor signaling pathway	GO_BiologicalProcess-EBI-UniProt-GOA-ACAP-ARAP_08.05.2020_00h00	8.17602e-06	0.00197042	3.37386e-21	1.99058e-19	[6, 7, 8]	Group68	10.6383	5	[FLT4, KDR, PDGFRA, PDGFRB, VEGFA]
GO:0010611	regulation of cardiac muscle hypertrophy	GO_BiologicalProcess-EBI-UniProt-GOA-ACAP-ARAP_08.05.2020_00h00	2.73938e-05	0.00539658	1.10877e-21	6.76351e-20	[4, 5, 6, 7]	Group69	8.33333	5	[GSK3A, MTOR, PARP1, PIN1, PTK2]
GO:0014743	regulation of muscle hypertrophy	GO_BiologicalProcess-EBI-UniProt-GOA-ACAP-ARAP_08.05.2020_00h00	3.47646e-05	0.0066748	1.10877e-21	6.76351e-20	[5, 6]	Group69	7.93651	5	[GSK3A, MTOR, PARP1, PIN1, PTK2]
GO:0030857	negative regulation of epithelial cell differentiation	GO_BiologicalProcess-EBI-UniProt-GOA-ACAP-ARAP_08.05.2020_00h00	1.11358e-05	0.00256124	1.10877e-21	6.76351e-20	[4, 5, 6, 7]	Group69	10	5	[GSK3A, GSK3B, MMP9, SMO, VEGFA]
GO:0002066	columnar/cuboidal epithelial cell development	GO_BiologicalProcess-EBI-UniProt-GOA-ACAP-ARAP_08.05.2020_00h00	3.47646e-05	0.0066748	1.10877e-21	6.76351e-20	[5, 6, 7]	Group69	7.93651	5	[BAD, GSK3A, GSK3B, RARA, SMO]
GO:0002067	glandular epithelial cell differentiation	GO_BiologicalProcess-EBI-UniProt-GOA-ACAP-ARAP_08.05.2020_00h00	1.63136e-05	0.00354005	1.10877e-21	6.76351e-20	[6, 7]	Group69	9.25926	5	[BAD, GSK3A, GSK3B, RARA, SMO]
GO:0043525	positive regulation of neuron apoptotic process	GO_BiologicalProcess-EBI-UniProt-GOA-ACAP-ARAP_08.05.2020_00h00	2.73938e-05	0.00539658	1.10877e-21	6.76351e-20	[5, 6, 7, 8]	Group69	8.33333	5	[CASP3, GSK3A, MCL1, PIN1, RHOA]
GO:0002068	glandular epithelial cell development	GO_BiologicalProcess-EBI-UniProt-GOA-ACAP-ARAP_08.05.2020_00h00	6.88629e-07	0.000209343	1.10877e-21	6.76351e-20	[6, 7, 8]	Group69	17.2414	5	[BAD, GSK3A, GSK3B, RARA, SMO]
GO:0010611	regulation of cardiac muscle hypertrophy	GO_BiologicalProcess-EBI-UniProt-GOA-ACAP-ARAP_08.05.2020_00h00	2.73938e-05	0.00539658	4.20509e-27	2.94357e-25	[4, 5, 6, 7]	Group70	8.33333	5	[GSK3A, MTOR, PARP1, PIN1, PTK2]
GO:0014743	regulation of muscle hypertrophy	GO_BiologicalProcess-EBI-UniProt-GOA-ACAP-ARAP_08.05.2020_00h00	3.47646e-05	0.0066748	4.20509e-27	2.94357e-25	[5, 6]	Group70	7.93651	5	[GSK3A, MTOR, PARP1, PIN1, PTK2]
GO:0030850	prostate gland development	GO_BiologicalProcess-EBI-UniProt-GOA-ACAP-ARAP_08.05.2020_00h00	2.31987e-05	0.00470934	4.20509e-27	2.94357e-25	[4, 5, 6, 7]	Group70	8.62069	5	[AR, ESR1, GLI1, RARA, SHH]
GO:0060421	positive regulation of heart growth	GO_BiologicalProcess-EBI-UniProt-GOA-ACAP-ARAP_08.05.2020_00h00	3.62402e-06	0.000953118	4.20509e-27	2.94357e-25	[4, 5, 6, 7, 8, 9]	Group70	12.5	5	[FGF2, GLI1, MAPK1, MTOR, PIN1]
GO:0055023	positive regulation of cardiac muscle tissue growth	GO_BiologicalProcess-EBI-UniProt-GOA-ACAP-ARAP_08.05.2020_00h00	2.11556e-06	0.00058601	4.20509e-27	2.94357e-25	[4, 5, 6, 7, 8, 9, 10, 11]	Group70	13.8889	5	[FGF2, GLI1, MAPK1, MTOR, PIN1]
GO:0055025	positive regulation of cardiac muscle tissue development	GO_BiologicalProcess-EBI-UniProt-GOA-ACAP-ARAP_08.05.2020_00h00	8.17602e-06	0.00197042	4.20509e-27	2.94357e-25	[5, 6, 7, 8, 9, 10]	Group70	10.6383	5	[FGF2, GLI1, MAPK1, MTOR, PIN1]
GO:0060688	regulation of morphogenesis of a branching structure	GO_BiologicalProcess-EBI-UniProt-GOA-ACAP-ARAP_08.05.2020_00h00	4.04735e-05	0.00748759	2.92563e-27	2.0772e-25	[3, 4, 5]	Group71	7.69231	5	[AR, ESR1, SHH, SMO, VEGFA]
GO:0070849	response to epidermal growth factor	GO_BiologicalProcess-EBI-UniProt-GOA-ACAP-ARAP_08.05.2020_00h00	1.63136e-05	0.00354005	2.92563e-27	2.0772e-25	[3, 5]	Group71	9.25926	5	[EGFR, ERBB2, GSTP1, MAPK1, MAPK3]
GO:0010812	negative regulation of cell-substrate adhesion	GO_BiologicalProcess-EBI-UniProt-GOA-ACAP-ARAP_08.05.2020_00h00	5.03678e-05	0.00881436	2.92563e-27	2.0772e-25	[4, 5, 6]	Group71	7.35294	5	[MMP12, MMP14, PLG, RHOA, SRC]
GO:0043276	anoikis	GO_BiologicalProcess-EBI-UniProt-GOA-ACAP-ARAP_08.05.2020_00h00	2.11556e-06	0.00058601	2.92563e-27	2.0772e-25	[5]	Group71	13.8889	5	[MCL1, MTOR, PIK3CA, PTK2, SRC]
GO:0035924	cellular response to vascular endothelial growth factor stimulus	GO_BiologicalProcess-EBI-UniProt-GOA-ACAP-ARAP_08.05.2020_00h00	4.04735e-05	0.00748759	2.92563e-27	2.0772e-25	[6]	Group71	7.69231	5	[FLT4, KDR, PDGFRA, PDGFRB, VEGFA]
GO:0001541	ovarian follicle development	GO_BiologicalProcess-EBI-UniProt-GOA-ACAP-ARAP_08.05.2020_00h00	2.73938e-05	0.00539658	2.92563e-27	2.0772e-25	[4, 5, 6, 7, 8, 9]	Group71	8.33333	5	[ESR1, KIT, MMP14, SRC, VEGFA]
GO:0038084	vascular endothelial growth factor signaling pathway	GO_BiologicalProcess-EBI-UniProt-GOA-ACAP-ARAP_08.05.2020_00h00	8.17602e-06	0.00197042	2.92563e-27	2.0772e-25	[6, 7, 8]	Group71	10.6383	5	[FLT4, KDR, PDGFRA, PDGFRB, VEGFA]
GO:0043536	positive regulation of blood vessel endothelial cell migration	GO_BiologicalProcess-EBI-UniProt-GOA-ACAP-ARAP_08.05.2020_00h00	2.73938e-05	0.00539658	2.92563e-27	2.0772e-25	[5, 6, 7, 8, 9, 10]	Group71	8.33333	5	[ADAM17, FGF2, KDR, PTGS2, VEGFA]
GO:0038128	ERBB2 signaling pathway	GO_BiologicalProcess-EBI-UniProt-GOA-ACAP-ARAP_08.05.2020_00h00	1.3507e-06	0.000383598	2.92563e-27	2.0772e-25	[7, 8, 9]	Group71	15.1515	5	[EGFR, ERBB2, HSP90AA1, PIK3CA, SRC]
GO:0002042	cell migration involved in sprouting angiogenesis	GO_BiologicalProcess-EBI-UniProt-GOA-ACAP-ARAP_08.05.2020_00h00	2.12981e-05	0.00436612	2.92563e-27	2.0772e-25	[5, 6, 7, 8, 9, 10, 11, 12]	Group71	8.77193	5	[FGF2, KDR, PTGS2, RHOA, VEGFA]
GO:0090049	regulation of cell migration involved in sprouting angiogenesis	GO_BiologicalProcess-EBI-UniProt-GOA-ACAP-ARAP_08.05.2020_00h00	3.62402e-06	0.000953118	2.92563e-27	2.0772e-25	[6, 7, 8, 9, 10, 11, 12, 13]	Group71	12.5	5	[FGF2, KDR, PTGS2, RHOA, VEGFA]
GO:0022602	ovulation cycle process	GO_BiologicalProcess-EBI-UniProt-GOA-ACAP-ARAP_08.05.2020_00h00	1.35325e-05	0.00303128	6.08166e-24	4.0139e-22	[2, 3, 4, 5]	Group72	9.61539	5	[CASP3, ESR1, HSPA5, PDGFRA, SRC]
GO:0060688	regulation of morphogenesis of a branching structure	GO_BiologicalProcess-EBI-UniProt-GOA-ACAP-ARAP_08.05.2020_00h00	4.04735e-05	0.00748759	6.08166e-24	4.0139e-22	[3, 4, 5]	Group72	7.69231	5	[AR, ESR1, SHH, SMO, VEGFA]
GO:0070849	response to epidermal growth factor	GO_BiologicalProcess-EBI-UniProt-GOA-ACAP-ARAP_08.05.2020_00h00	1.63136e-05	0.00354005	6.08166e-24	4.0139e-22	[3, 5]	Group72	9.25926	5	[EGFR, ERBB2, GSTP1, MAPK1, MAPK3]
GO:0048645	animal organ formation	GO_BiologicalProcess-EBI-UniProt-GOA-ACAP-ARAP_08.05.2020_00h00	5.40498e-05	0.00924252	6.08166e-24	4.0139e-22	[3, 4, 5, 6, 7]	Group72	7.24638	5	[AR, MAP2K1, MAPK1, MAPK3, SHH]
GO:0060438	trachea development	GO_BiologicalProcess-EBI-UniProt-GOA-ACAP-ARAP_08.05.2020_00h00	7.06639e-08	2.5015e-05	6.08166e-24	4.0139e-22	[4, 5, 6]	Group72	26.3158	5	[MAP2K1, MAPK1, MAPK3, RARA, SHH]
GO:0030850	prostate gland development	GO_BiologicalProcess-EBI-UniProt-GOA-ACAP-ARAP_08.05.2020_00h00	2.31987e-05	0.00470934	6.08166e-24	4.0139e-22	[4, 5, 6, 7]	Group72	8.62069	5	[AR, ESR1, GLI1, RARA, SHH]
GO:0030857	negative regulation of epithelial cell differentiation	GO_BiologicalProcess-EBI-UniProt-GOA-ACAP-ARAP_08.05.2020_00h00	1.11358e-05	0.00256124	6.08166e-24	4.0139e-22	[4, 5, 6, 7]	Group72	10	5	[GSK3A, GSK3B, MMP9, SMO, VEGFA]
GO:0002066	columnar/cuboidal epithelial cell development	GO_BiologicalProcess-EBI-UniProt-GOA-ACAP-ARAP_08.05.2020_00h00	3.47646e-05	0.0066748	6.08166e-24	4.0139e-22	[5, 6, 7]	Group72	7.93651	5	[BAD, GSK3A, GSK3B, RARA, SMO]
GO:0030878	thyroid gland development	GO_BiologicalProcess-EBI-UniProt-GOA-ACAP-ARAP_08.05.2020_00h00	5.72577e-07	0.000176354	6.08166e-24	4.0139e-22	[5, 6, 7]	Group72	17.8571	5	[MAP2K1, MAPK1, MAPK3, RAF1, SHH]
GO:0035924	cellular response to vascular endothelial growth factor stimulus	GO_BiologicalProcess-EBI-UniProt-GOA-ACAP-ARAP_08.05.2020_00h00	4.04735e-05	0.00748759	6.08166e-24	4.0139e-22	[6]	Group72	7.69231	5	[FLT4, KDR, PDGFRA, PDGFRB, VEGFA]
GO:0090184	positive regulation of kidney development	GO_BiologicalProcess-EBI-UniProt-GOA-ACAP-ARAP_08.05.2020_00h00	5.22765e-06	0.0013226	6.08166e-24	4.0139e-22	[3, 4, 5, 6, 7, 8, 9]	Group72	11.6279	5	[PDGFRB, RET, SHH, SMO, VEGFA]
GO:0001541	ovarian follicle development	GO_BiologicalProcess-EBI-UniProt-GOA-ACAP-ARAP_08.05.2020_00h00	2.73938e-05	0.00539658	6.08166e-24	4.0139e-22	[4, 5, 6, 7, 8, 9]	Group72	8.33333	5	[ESR1, KIT, MMP14, SRC, VEGFA]
GO:0002067	glandular epithelial cell differentiation	GO_BiologicalProcess-EBI-UniProt-GOA-ACAP-ARAP_08.05.2020_00h00	1.63136e-05	0.00354005	6.08166e-24	4.0139e-22	[6, 7]	Group72	9.25926	5	[BAD, GSK3A, GSK3B, RARA, SMO]
GO:0002068	glandular epithelial cell development	GO_BiologicalProcess-EBI-UniProt-GOA-ACAP-ARAP_08.05.2020_00h00	6.88629e-07	0.000209343	6.08166e-24	4.0139e-22	[6, 7, 8]	Group72	17.2414	5	[BAD, GSK3A, GSK3B, RARA, SMO]
GO:0038084	vascular endothelial growth factor signaling pathway	GO_BiologicalProcess-EBI-UniProt-GOA-ACAP-ARAP_08.05.2020_00h00	8.17602e-06	0.00197042	6.08166e-24	4.0139e-22	[6, 7, 8]	Group72	10.6383	5	[FLT4, KDR, PDGFRA, PDGFRB, VEGFA]
GO:0003964	RNA-directed DNA polymerase activity	GO_BiologicalProcess-EBI-UniProt-GOA-ACAP-ARAP_08.05.2020_00h00	4.3587e-05	0.00784565	6.08166e-24	4.0139e-22	[7, 8, 9]	Group72	7.57576	5	[HSP90AA1, MAPK1, MAPK3, SRC, TERT]
GO:0003720	telomerase activity	GO_BiologicalProcess-EBI-UniProt-GOA-ACAP-ARAP_08.05.2020_00h00	2.12981e-05	0.00436612	6.08166e-24	4.0139e-22	[8, 9, 10]	Group72	8.77193	5	[HSP90AA1, MAPK1, MAPK3, SRC, TERT]
GO:0034405	response to fluid shear stress	GO_BiologicalProcess-EBI-UniProt-GOA-ACAP-ARAP_08.05.2020_00h00	5.82322e-05	0.00978301	5.82322e-05	5.82322e-05	[3]	Group06	11.1111	4	[CA2, PDGFRB, PTGS2, SRC]
GO:0046697	decidualization	GO_BiologicalProcess-EBI-UniProt-GOA-ACAP-ARAP_08.05.2020_00h00	2.42367e-05	0.00484734	1.68318e-13	5.72282e-12	[3, 4, 5, 6, 7, 8, 9]	Group19	13.7931	4	[CTSB, MAPK1, MAPK3, PTGS2]
GO:0007143	female meiotic nuclear division	GO_BiologicalProcess-EBI-UniProt-GOA-ACAP-ARAP_08.05.2020_00h00	3.61996e-05	0.00687792	3.21307e-09	4.49829e-08	[3, 4, 5, 6, 7, 8]	Group26	12.5	4	[AURKA, CDC25B, PLK1, TOP2A]
GO:0070920	regulation of production of small RNA involved in gene silencing by RNA	GO_BiologicalProcess-EBI-UniProt-GOA-ACAP-ARAP_08.05.2020_00h00	1.10921e-05	0.00256227	1.10984e-13	3.88445e-12	[5, 6, 7, 8, 9, 10]	Group34	16.6667	4	[EGFR, ESR1, MAP2K1, TERT]
GO:0044319	wound healing, spreading of cells	GO_BiologicalProcess-EBI-UniProt-GOA-ACAP-ARAP_08.05.2020_00h00	4.62637e-05	0.00823493	2.17181e-13	7.16698e-12	[4, 5, 6, 8, 9]	Group35	11.7647	4	[ADAM17, MMP12, MTOR, RHOA]
GO:0090504	epiboly	GO_BiologicalProcess-EBI-UniProt-GOA-ACAP-ARAP_08.05.2020_00h00	5.1997e-05	0.00899548	2.17181e-13	7.16698e-12	[6, 7]	Group35	11.4286	4	[ADAM17, MMP12, MTOR, RHOA]
GO:0090505	epiboly involved in wound healing	GO_BiologicalProcess-EBI-UniProt-GOA-ACAP-ARAP_08.05.2020_00h00	4.62637e-05	0.00823493	2.17181e-13	7.16698e-12	[5, 7, 8]	Group35	11.7647	4	[ADAM17, MMP12, MTOR, RHOA]
GO:0003081	regulation of systemic arterial blood pressure by renin-angiotensin	GO_BiologicalProcess-EBI-UniProt-GOA-ACAP-ARAP_08.05.2020_00h00	3.18186e-05	0.00614098	2.17181e-13	7.16698e-12	[5, 7, 9]	Group35	12.9032	4	[CES1, MME, MMP12, RHOA]
GO:0003081	regulation of systemic arterial blood pressure by renin-angiotensin	GO_BiologicalProcess-EBI-UniProt-GOA-ACAP-ARAP_08.05.2020_00h00	3.18186e-05	0.00614098	1.0183e-13	3.76771e-12	[5, 7, 9]	Group38	12.9032	4	[CES1, MME, MMP12, RHOA]
GO:0010226	response to lithium ion	GO_BiologicalProcess-EBI-UniProt-GOA-ACAP-ARAP_08.05.2020_00h00	1.31451e-05	0.00297079	9.4639e-19	4.92123e-17	[5]	Group39	16	4	[GSK3A, PTGS2, SHH, TDO2]
GO:0014742	positive regulation of muscle hypertrophy	GO_BiologicalProcess-EBI-UniProt-GOA-ACAP-ARAP_08.05.2020_00h00	3.61996e-05	0.00687792	1.87231e-11	4.49354e-10	[3, 4, 5, 6, 7]	Group42	12.5	4	[MTOR, PARP1, PIN1, PTK2]
GO:0010613	positive regulation of cardiac muscle hypertrophy	GO_BiologicalProcess-EBI-UniProt-GOA-ACAP-ARAP_08.05.2020_00h00	3.18186e-05	0.00614098	1.87231e-11	4.49354e-10	[4, 5, 6, 7, 8]	Group42	12.9032	4	[MTOR, PARP1, PIN1, PTK2]
GO:0048265	response to pain	GO_BiologicalProcess-EBI-UniProt-GOA-ACAP-ARAP_08.05.2020_00h00	3.18186e-05	0.00614098	8.79782e-11	1.75956e-09	[3, 4]	Group47	12.9032	4	[COMT, EDNRB, NTRK1, RET]
GO:1903429	regulation of cell maturation	GO_BiologicalProcess-EBI-UniProt-GOA-ACAP-ARAP_08.05.2020_00h00	1.80721e-05	0.00384936	8.79782e-11	1.75956e-09	[4, 5, 6]	Group47	14.8148	4	[AURKA, EDNRB, MTOR, RET]
GO:0007494	midgut development	GO_BiologicalProcess-EBI-UniProt-GOA-ACAP-ARAP_08.05.2020_00h00	2.56464e-06	0.000692452	8.79782e-11	1.75956e-09	[5, 6, 7]	Group47	23.5294	4	[EDNRB, EGFR, RET, SMO]
GO:0014742	positive regulation of muscle hypertrophy	GO_BiologicalProcess-EBI-UniProt-GOA-ACAP-ARAP_08.05.2020_00h00	3.61996e-05	0.00687792	4.79803e-19	2.54296e-17	[3, 4, 5, 6, 7]	Group53	12.5	4	[MTOR, PARP1, PIN1, PTK2]
GO:0010613	positive regulation of cardiac muscle hypertrophy	GO_BiologicalProcess-EBI-UniProt-GOA-ACAP-ARAP_08.05.2020_00h00	3.18186e-05	0.00614098	4.79803e-19	2.54296e-17	[4, 5, 6, 7, 8]	Group53	12.9032	4	[MTOR, PARP1, PIN1, PTK2]
GO:2000209	regulation of anoikis	GO_BiologicalProcess-EBI-UniProt-GOA-ACAP-ARAP_08.05.2020_00h00	1.54648e-05	0.00338678	4.79803e-19	2.54296e-17	[6, 7]	Group53	15.3846	4	[MCL1, PIK3CA, PTK2, SRC]
GO:2000811	negative regulation of anoikis	GO_BiologicalProcess-EBI-UniProt-GOA-ACAP-ARAP_08.05.2020_00h00	2.56464e-06	0.000692452	4.79803e-19	2.54296e-17	[6, 7, 8]	Group53	23.5294	4	[MCL1, PIK3CA, PTK2, SRC]
GO:0046697	decidualization	GO_BiologicalProcess-EBI-UniProt-GOA-ACAP-ARAP_08.05.2020_00h00	2.42367e-05	0.00484734	5.39733e-18	2.59072e-16	[3, 4, 5, 6, 7, 8, 9]	Group56	13.7931	4	[CTSB, MAPK1, MAPK3, PTGS2]
GO:0044319	wound healing, spreading of cells	GO_BiologicalProcess-EBI-UniProt-GOA-ACAP-ARAP_08.05.2020_00h00	4.62637e-05	0.00823493	2.73264e-18	1.33899e-16	[4, 5, 6, 8, 9]	Group59	11.7647	4	[ADAM17, MMP12, MTOR, RHOA]
GO:0090504	epiboly	GO_BiologicalProcess-EBI-UniProt-GOA-ACAP-ARAP_08.05.2020_00h00	5.1997e-05	0.00899548	2.73264e-18	1.33899e-16	[6, 7]	Group59	11.4286	4	[ADAM17, MMP12, MTOR, RHOA]
GO:0090505	epiboly involved in wound healing	GO_BiologicalProcess-EBI-UniProt-GOA-ACAP-ARAP_08.05.2020_00h00	4.62637e-05	0.00823493	2.73264e-18	1.33899e-16	[5, 7, 8]	Group59	11.7647	4	[ADAM17, MMP12, MTOR, RHOA]
GO:0003081	regulation of systemic arterial blood pressure by renin-angiotensin	GO_BiologicalProcess-EBI-UniProt-GOA-ACAP-ARAP_08.05.2020_00h00	3.18186e-05	0.00614098	2.73264e-18	1.33899e-16	[5, 7, 9]	Group59	12.9032	4	[CES1, MME, MMP12, RHOA]
GO:0060439	trachea morphogenesis	GO_BiologicalProcess-EBI-UniProt-GOA-ACAP-ARAP_08.05.2020_00h00	3.65433e-07	0.000116938	1.01736e-24	6.81628e-23	[4, 5, 6, 7]	Group61	36.3636	4	[MAP2K1, MAPK1, MAPK3, SHH]
GO:0060020	Bergmann glial cell differentiation	GO_BiologicalProcess-EBI-UniProt-GOA-ACAP-ARAP_08.05.2020_00h00	1.40804e-07	4.84365e-05	1.01736e-24	6.81628e-23	[6, 7, 8, 9, 10]	Group61	44.4444	4	[MAP2K1, MAPK1, MAPK3, SHH]
GO:0090050	positive regulation of cell migration involved in sprouting angiogenesis	GO_BiologicalProcess-EBI-UniProt-GOA-ACAP-ARAP_08.05.2020_00h00	9.28546e-06	0.00219137	1.12508e-18	5.73793e-17	[6, 7, 8, 9, 10, 11, 12, 13, 14]	Group63	17.3913	4	[FGF2, KDR, PTGS2, VEGFA]
GO:0035767	endothelial cell chemotaxis	GO_BiologicalProcess-EBI-UniProt-GOA-ACAP-ARAP_08.05.2020_00h00	4.10063e-05	0.00750416	1.12508e-18	5.73793e-17	[5, 6, 7, 8]	Group63	12.1212	4	[FGF2, KDR, MET, VEGFA]
GO:2001026	regulation of endothelial cell chemotaxis	GO_BiologicalProcess-EBI-UniProt-GOA-ACAP-ARAP_08.05.2020_00h00	1.10921e-05	0.00256227	1.12508e-18	5.73793e-17	[4, 5, 6, 7, 8, 9]	Group63	16.6667	4	[FGF2, KDR, MET, VEGFA]
GO:2001028	positive regulation of endothelial cell chemotaxis	GO_BiologicalProcess-EBI-UniProt-GOA-ACAP-ARAP_08.05.2020_00h00	2.56464e-06	0.000692452	1.12508e-18	5.73793e-17	[4, 5, 6, 7, 8, 9, 10]	Group63	23.5294	4	[FGF2, KDR, MET, VEGFA]
GO:0060439	trachea morphogenesis	GO_BiologicalProcess-EBI-UniProt-GOA-ACAP-ARAP_08.05.2020_00h00	3.65433e-07	0.000116938	2.10306e-19	1.17771e-17	[4, 5, 6, 7]	Group67	36.3636	4	[MAP2K1, MAPK1, MAPK3, SHH]
GO:0003309	type B pancreatic cell differentiation	GO_BiologicalProcess-EBI-UniProt-GOA-ACAP-ARAP_08.05.2020_00h00	2.42367e-05	0.00484734	2.10306e-19	1.17771e-17	[4, 6, 7, 8, 9]	Group67	13.7931	4	[BAD, GSK3A, GSK3B, SMO]
GO:0035883	enteroendocrine cell differentiation	GO_BiologicalProcess-EBI-UniProt-GOA-ACAP-ARAP_08.05.2020_00h00	4.10063e-05	0.00750416	2.10306e-19	1.17771e-17	[7, 8]	Group67	12.1212	4	[BAD, GSK3A, GSK3B, SMO]
GO:0003323	type B pancreatic cell development	GO_BiologicalProcess-EBI-UniProt-GOA-ACAP-ARAP_08.05.2020_00h00	9.28546e-06	0.00219137	2.10306e-19	1.17771e-17	[5, 7, 8, 9, 10]	Group67	17.3913	4	[BAD, GSK3A, GSK3B, SMO]
GO:0060020	Bergmann glial cell differentiation	GO_BiologicalProcess-EBI-UniProt-GOA-ACAP-ARAP_08.05.2020_00h00	1.40804e-07	4.84365e-05	2.10306e-19	1.17771e-17	[6, 7, 8, 9, 10]	Group67	44.4444	4	[MAP2K1, MAPK1, MAPK3, SHH]
GO:0014742	positive regulation of muscle hypertrophy	GO_BiologicalProcess-EBI-UniProt-GOA-ACAP-ARAP_08.05.2020_00h00	3.61996e-05	0.00687792	1.10877e-21	6.76351e-20	[3, 4, 5, 6, 7]	Group69	12.5	4	[MTOR, PARP1, PIN1, PTK2]
GO:0010613	positive regulation of cardiac muscle hypertrophy	GO_BiologicalProcess-EBI-UniProt-GOA-ACAP-ARAP_08.05.2020_00h00	3.18186e-05	0.00614098	1.10877e-21	6.76351e-20	[4, 5, 6, 7, 8]	Group69	12.9032	4	[MTOR, PARP1, PIN1, PTK2]
GO:0003309	type B pancreatic cell differentiation	GO_BiologicalProcess-EBI-UniProt-GOA-ACAP-ARAP_08.05.2020_00h00	2.42367e-05	0.00484734	1.10877e-21	6.76351e-20	[4, 6, 7, 8, 9]	Group69	13.7931	4	[BAD, GSK3A, GSK3B, SMO]
GO:0035883	enteroendocrine cell differentiation	GO_BiologicalProcess-EBI-UniProt-GOA-ACAP-ARAP_08.05.2020_00h00	4.10063e-05	0.00750416	1.10877e-21	6.76351e-20	[7, 8]	Group69	12.1212	4	[BAD, GSK3A, GSK3B, SMO]
GO:0003323	type B pancreatic cell development	GO_BiologicalProcess-EBI-UniProt-GOA-ACAP-ARAP_08.05.2020_00h00	9.28546e-06	0.00219137	1.10877e-21	6.76351e-20	[5, 7, 8, 9, 10]	Group69	17.3913	4	[BAD, GSK3A, GSK3B, SMO]
GO:0014742	positive regulation of muscle hypertrophy	GO_BiologicalProcess-EBI-UniProt-GOA-ACAP-ARAP_08.05.2020_00h00	3.61996e-05	0.00687792	4.20509e-27	2.94357e-25	[3, 4, 5, 6, 7]	Group70	12.5	4	[MTOR, PARP1, PIN1, PTK2]
GO:0010613	positive regulation of cardiac muscle hypertrophy	GO_BiologicalProcess-EBI-UniProt-GOA-ACAP-ARAP_08.05.2020_00h00	3.18186e-05	0.00614098	4.20509e-27	2.94357e-25	[4, 5, 6, 7, 8]	Group70	12.9032	4	[MTOR, PARP1, PIN1, PTK2]
GO:0090050	positive regulation of cell migration involved in sprouting angiogenesis	GO_BiologicalProcess-EBI-UniProt-GOA-ACAP-ARAP_08.05.2020_00h00	9.28546e-06	0.00219137	2.92563e-27	2.0772e-25	[6, 7, 8, 9, 10, 11, 12, 13, 14]	Group71	17.3913	4	[FGF2, KDR, PTGS2, VEGFA]
GO:0035767	endothelial cell chemotaxis	GO_BiologicalProcess-EBI-UniProt-GOA-ACAP-ARAP_08.05.2020_00h00	4.10063e-05	0.00750416	2.92563e-27	2.0772e-25	[5, 6, 7, 8]	Group71	12.1212	4	[FGF2, KDR, MET, VEGFA]
GO:2000209	regulation of anoikis	GO_BiologicalProcess-EBI-UniProt-GOA-ACAP-ARAP_08.05.2020_00h00	1.54648e-05	0.00338678	2.92563e-27	2.0772e-25	[6, 7]	Group71	15.3846	4	[MCL1, PIK3CA, PTK2, SRC]
GO:2001026	regulation of endothelial cell chemotaxis	GO_BiologicalProcess-EBI-UniProt-GOA-ACAP-ARAP_08.05.2020_00h00	1.10921e-05	0.00256227	2.92563e-27	2.0772e-25	[4, 5, 6, 7, 8, 9]	Group71	16.6667	4	[FGF2, KDR, MET, VEGFA]
GO:2000811	negative regulation of anoikis	GO_BiologicalProcess-EBI-UniProt-GOA-ACAP-ARAP_08.05.2020_00h00	2.56464e-06	0.000692452	2.92563e-27	2.0772e-25	[6, 7, 8]	Group71	23.5294	4	[MCL1, PIK3CA, PTK2, SRC]
GO:2001028	positive regulation of endothelial cell chemotaxis	GO_BiologicalProcess-EBI-UniProt-GOA-ACAP-ARAP_08.05.2020_00h00	2.56464e-06	0.000692452	2.92563e-27	2.0772e-25	[4, 5, 6, 7, 8, 9, 10]	Group71	23.5294	4	[FGF2, KDR, MET, VEGFA]
GO:0060439	trachea morphogenesis	GO_BiologicalProcess-EBI-UniProt-GOA-ACAP-ARAP_08.05.2020_00h00	3.65433e-07	0.000116938	6.08166e-24	4.0139e-22	[4, 5, 6, 7]	Group72	36.3636	4	[MAP2K1, MAPK1, MAPK3, SHH]
GO:1903649	regulation of cytoplasmic transport	GO_BiologicalProcess-EBI-UniProt-GOA-ACAP-ARAP_08.05.2020_00h00	2.09887e-05	0.00434466	6.08166e-24	4.0139e-22	[5, 6]	Group72	14.2857	4	[MAP2K1, MAPK1, MAPK3, SRC]
GO:2000641	regulation of early endosome to late endosome transport	GO_BiologicalProcess-EBI-UniProt-GOA-ACAP-ARAP_08.05.2020_00h00	4.13892e-06	0.00107198	6.08166e-24	4.0139e-22	[4, 5, 6, 7]	Group72	21.0526	4	[MAP2K1, MAPK1, MAPK3, SRC]
GO:0007494	midgut development	GO_BiologicalProcess-EBI-UniProt-GOA-ACAP-ARAP_08.05.2020_00h00	2.56464e-06	0.000692452	6.08166e-24	4.0139e-22	[5, 6, 7]	Group72	23.5294	4	[EDNRB, EGFR, RET, SMO]
GO:0046697	decidualization	GO_BiologicalProcess-EBI-UniProt-GOA-ACAP-ARAP_08.05.2020_00h00	2.42367e-05	0.00484734	6.08166e-24	4.0139e-22	[3, 4, 5, 6, 7, 8, 9]	Group72	13.7931	4	[CTSB, MAPK1, MAPK3, PTGS2]
GO:0035767	endothelial cell chemotaxis	GO_BiologicalProcess-EBI-UniProt-GOA-ACAP-ARAP_08.05.2020_00h00	4.10063e-05	0.00750416	6.08166e-24	4.0139e-22	[5, 6, 7, 8]	Group72	12.1212	4	[FGF2, KDR, MET, VEGFA]
GO:1905523	positive regulation of macrophage migration	GO_BiologicalProcess-EBI-UniProt-GOA-ACAP-ARAP_08.05.2020_00h00	1.80721e-05	0.00384936	6.08166e-24	4.0139e-22	[4, 5, 6, 7, 8, 9]	Group72	14.8148	4	[MAPK1, MAPK3, MMP14, PTK2]
GO:2001026	regulation of endothelial cell chemotaxis	GO_BiologicalProcess-EBI-UniProt-GOA-ACAP-ARAP_08.05.2020_00h00	1.10921e-05	0.00256227	6.08166e-24	4.0139e-22	[4, 5, 6, 7, 8, 9]	Group72	16.6667	4	[FGF2, KDR, MET, VEGFA]
GO:0003309	type B pancreatic cell differentiation	GO_BiologicalProcess-EBI-UniProt-GOA-ACAP-ARAP_08.05.2020_00h00	2.42367e-05	0.00484734	6.08166e-24	4.0139e-22	[4, 6, 7, 8, 9]	Group72	13.7931	4	[BAD, GSK3A, GSK3B, SMO]
GO:2001028	positive regulation of endothelial cell chemotaxis	GO_BiologicalProcess-EBI-UniProt-GOA-ACAP-ARAP_08.05.2020_00h00	2.56464e-06	0.000692452	6.08166e-24	4.0139e-22	[4, 5, 6, 7, 8, 9, 10]	Group72	23.5294	4	[FGF2, KDR, MET, VEGFA]
GO:0035883	enteroendocrine cell differentiation	GO_BiologicalProcess-EBI-UniProt-GOA-ACAP-ARAP_08.05.2020_00h00	4.10063e-05	0.00750416	6.08166e-24	4.0139e-22	[7, 8]	Group72	12.1212	4	[BAD, GSK3A, GSK3B, SMO]
GO:0003323	type B pancreatic cell development	GO_BiologicalProcess-EBI-UniProt-GOA-ACAP-ARAP_08.05.2020_00h00	9.28546e-06	0.00219137	6.08166e-24	4.0139e-22	[5, 7, 8, 9, 10]	Group72	17.3913	4	[BAD, GSK3A, GSK3B, SMO]
GO:0060020	Bergmann glial cell differentiation	GO_BiologicalProcess-EBI-UniProt-GOA-ACAP-ARAP_08.05.2020_00h00	1.40804e-07	4.84365e-05	6.08166e-24	4.0139e-22	[6, 7, 8, 9, 10]	Group72	44.4444	4	[MAP2K1, MAPK1, MAPK3, SHH]
GO:0051966	regulation of synaptic transmission, glutamatergic	GO_BiologicalProcess-EBI-UniProt-GOA-ACAP-ARAP_08.05.2020_00h00	0.0099029	0.0099029	5.36499e-10	9.65699e-09	[5, 6, 7, 8, 9]	Group11	4	3	[EGFR, NTRK1, PTGS2]
GO:0008627	intrinsic apoptotic signaling pathway in response to osmotic stress	GO_BiologicalProcess-EBI-UniProt-GOA-ACAP-ARAP_08.05.2020_00h00	3.17936e-05	0.00616796	3.45711e-09	4.49425e-08	[5, 6, 7]	Group15	27.2727	3	[BAD, CASP3, PTGS2]
GO:0051966	regulation of synaptic transmission, glutamatergic	GO_BiologicalProcess-EBI-UniProt-GOA-ACAP-ARAP_08.05.2020_00h00	0.0099029	0.0099029	3.45711e-09	4.49425e-08	[5, 6, 7, 8, 9]	Group15	4	3	[EGFR, NTRK1, PTGS2]
GO:0032890	regulation of organic acid transport	GO_BiologicalProcess-EBI-UniProt-GOA-ACAP-ARAP_08.05.2020_00h00	0.0099029	0.0099029	2.55954e-05	0.000102382	[4, 5, 6]	Group24	4	3	[ARG1, CES1, MIF]
GO:0051966	regulation of synaptic transmission, glutamatergic	GO_BiologicalProcess-EBI-UniProt-GOA-ACAP-ARAP_08.05.2020_00h00	0.0099029	0.0099029	4.60189e-15	1.79474e-13	[5, 6, 7, 8, 9]	Group30	4	3	[EGFR, NTRK1, PTGS2]
GO:0051966	regulation of synaptic transmission, glutamatergic	GO_BiologicalProcess-EBI-UniProt-GOA-ACAP-ARAP_08.05.2020_00h00	0.0099029	0.0099029	2.52769e-12	7.83585e-11	[5, 6, 7, 8, 9]	Group32	4	3	[EGFR, NTRK1, PTGS2]
GO:0030235	nitric-oxide synthase regulator activity	GO_BiologicalProcess-EBI-UniProt-GOA-ACAP-ARAP_08.05.2020_00h00	6.86117e-06	0.00168099	1.10984e-13	3.88445e-12	[5, 7]	Group34	42.8571	3	[EGFR, ESR1, HSP90AA1]
GO:0070141	response to UV-A	GO_BiologicalProcess-EBI-UniProt-GOA-ACAP-ARAP_08.05.2020_00h00	1.09307e-05	0.00253593	2.17181e-13	7.16698e-12	[6]	Group35	37.5	3	[EGFR, MME, MMP12]
GO:0008627	intrinsic apoptotic signaling pathway in response to osmotic stress	GO_BiologicalProcess-EBI-UniProt-GOA-ACAP-ARAP_08.05.2020_00h00	3.17936e-05	0.00616796	2.92491e-12	8.77472e-11	[5, 6, 7]	Group37	27.2727	3	[BAD, CASP3, PTGS2]
GO:0070141	response to UV-A	GO_BiologicalProcess-EBI-UniProt-GOA-ACAP-ARAP_08.05.2020_00h00	1.09307e-05	0.00253593	1.0183e-13	3.76771e-12	[6]	Group38	37.5	3	[EGFR, MME, MMP12]
GO:0051966	regulation of synaptic transmission, glutamatergic	GO_BiologicalProcess-EBI-UniProt-GOA-ACAP-ARAP_08.05.2020_00h00	0.0099029	0.0099029	1.0183e-13	3.76771e-12	[5, 6, 7, 8, 9]	Group38	4	3	[EGFR, NTRK1, PTGS2]
GO:0007418	ventral midline development	GO_BiologicalProcess-EBI-UniProt-GOA-ACAP-ARAP_08.05.2020_00h00	1.97729e-06	0.000549686	9.26004e-16	4.07442e-14	[3, 5, 6, 7]	Group40	60	3	[GLI1, SHH, SMO]
GO:0021936	regulation of cerebellar granule cell precursor proliferation	GO_BiologicalProcess-EBI-UniProt-GOA-ACAP-ARAP_08.05.2020_00h00	4.22096e-05	0.00768215	9.26004e-16	4.07442e-14	[5, 6, 7, 9, 10, 11, 12]	Group40	25	3	[GLI1, SHH, SMO]
GO:0021937	cerebellar Purkinje cell-granule cell precursor cell signaling involved in regulation of granule cell precursor cell proliferation	GO_BiologicalProcess-EBI-UniProt-GOA-ACAP-ARAP_08.05.2020_00h00	6.86117e-06	0.00168099	9.26004e-16	4.07442e-14	[3, 4, 5, 6, 7, 8, 9, 10, 11, 12, 13, 14]	Group40	42.8571	3	[GLI1, SHH, SMO]
GO:0021940	positive regulation of cerebellar granule cell precursor proliferation	GO_BiologicalProcess-EBI-UniProt-GOA-ACAP-ARAP_08.05.2020_00h00	1.63257e-05	0.00352635	9.26004e-16	4.07442e-14	[4, 5, 6, 7, 8, 9, 10, 11, 12, 13]	Group40	33.3333	3	[GLI1, SHH, SMO]
GO:0021938	smoothened signaling pathway involved in regulation of cerebellar granule cell precursor cell proliferation	GO_BiologicalProcess-EBI-UniProt-GOA-ACAP-ARAP_08.05.2020_00h00	1.97729e-06	0.000549686	9.26004e-16	4.07442e-14	[4, 5, 6, 7, 8, 9, 10, 11, 12, 13, 14, 15]	Group40	60	3	[GLI1, SHH, SMO]
GO:0030235	nitric-oxide synthase regulator activity	GO_BiologicalProcess-EBI-UniProt-GOA-ACAP-ARAP_08.05.2020_00h00	6.86117e-06	0.00168099	1.01823e-15	4.37838e-14	[5, 7]	Group41	42.8571	3	[EGFR, ESR1, HSP90AA1]
GO:0051966	regulation of synaptic transmission, glutamatergic	GO_BiologicalProcess-EBI-UniProt-GOA-ACAP-ARAP_08.05.2020_00h00	0.0099029	0.0099029	1.01823e-15	4.37838e-14	[5, 6, 7, 8, 9]	Group41	4	3	[EGFR, NTRK1, PTGS2]
GO:0072584	caveolin-mediated endocytosis	GO_BiologicalProcess-EBI-UniProt-GOA-ACAP-ARAP_08.05.2020_00h00	4.22096e-05	0.00768215	7.39985e-16	3.40393e-14	[4, 6]	Group45	25	3	[MAPK1, MAPK3, SRC]
GO:1903431	positive regulation of cell maturation	GO_BiologicalProcess-EBI-UniProt-GOA-ACAP-ARAP_08.05.2020_00h00	4.22096e-05	0.00768215	8.79782e-11	1.75956e-09	[4, 5, 6, 7]	Group47	25	3	[AURKA, MTOR, RET]
GO:0014041	regulation of neuron maturation	GO_BiologicalProcess-EBI-UniProt-GOA-ACAP-ARAP_08.05.2020_00h00	4.22096e-05	0.00768215	8.79782e-11	1.75956e-09	[5, 6, 7, 8, 9, 10, 11]	Group47	25	3	[EDNRB, MTOR, RET]
GO:0030235	nitric-oxide synthase regulator activity	GO_BiologicalProcess-EBI-UniProt-GOA-ACAP-ARAP_08.05.2020_00h00	6.86117e-06	0.00168099	4.79803e-19	2.54296e-17	[5, 7]	Group53	42.8571	3	[EGFR, ESR1, HSP90AA1]
GO:0061517	macrophage proliferation	GO_BiologicalProcess-EBI-UniProt-GOA-ACAP-ARAP_08.05.2020_00h00	2.32223e-05	0.0046909	5.39733e-18	2.59072e-16	[4]	Group56	30	3	[MAPK1, MAPK3, PTK2]
GO:0120040	regulation of macrophage proliferation	GO_BiologicalProcess-EBI-UniProt-GOA-ACAP-ARAP_08.05.2020_00h00	3.93758e-06	0.00102377	5.39733e-18	2.59072e-16	[5, 6]	Group56	50	3	[MAPK1, MAPK3, PTK2]
GO:0060440	trachea formation	GO_BiologicalProcess-EBI-UniProt-GOA-ACAP-ARAP_08.05.2020_00h00	3.93758e-06	0.00102377	5.39733e-18	2.59072e-16	[4, 5, 6, 7, 8]	Group56	50	3	[MAP2K1, MAPK1, MAPK3]
GO:0070141	response to UV-A	GO_BiologicalProcess-EBI-UniProt-GOA-ACAP-ARAP_08.05.2020_00h00	1.09307e-05	0.00253593	5.39733e-18	2.59072e-16	[6]	Group56	37.5	3	[EGFR, MME, MMP12]
GO:0120041	positive regulation of macrophage proliferation	GO_BiologicalProcess-EBI-UniProt-GOA-ACAP-ARAP_08.05.2020_00h00	1.97729e-06	0.000549686	5.39733e-18	2.59072e-16	[5, 6, 7]	Group56	60	3	[MAPK1, MAPK3, PTK2]
GO:0090170	regulation of Golgi inheritance	GO_BiologicalProcess-EBI-UniProt-GOA-ACAP-ARAP_08.05.2020_00h00	7.94329e-07	0.000239888	5.39733e-18	2.59072e-16	[6, 7]	Group56	75	3	[MAP2K1, MAPK1, MAPK3]
GO:0072584	caveolin-mediated endocytosis	GO_BiologicalProcess-EBI-UniProt-GOA-ACAP-ARAP_08.05.2020_00h00	4.22096e-05	0.00768215	8.17907e-23	5.2346e-21	[4, 6]	Group58	25	3	[MAPK1, MAPK3, SRC]
GO:0090037	positive regulation of protein kinase C signaling	GO_BiologicalProcess-EBI-UniProt-GOA-ACAP-ARAP_08.05.2020_00h00	3.17936e-05	0.00616796	1.12508e-18	5.73793e-17	[5, 6, 7, 8]	Group63	27.2727	3	[FLT4, SPHK2, VEGFA]
GO:0038091	positive regulation of cell proliferation by VEGF-activated platelet derived growth factor receptor signaling pathway	GO_BiologicalProcess-EBI-UniProt-GOA-ACAP-ARAP_08.05.2020_00h00	1.9944e-07	6.66129e-05	1.12508e-18	5.73793e-17	[4, 5, 6, 8, 9, 10]	Group63	100	3	[PDGFRA, PDGFRB, VEGFA]
GO:0038086	VEGF-activated platelet-derived growth factor receptor signaling pathway	GO_BiologicalProcess-EBI-UniProt-GOA-ACAP-ARAP_08.05.2020_00h00	1.9944e-07	6.66129e-05	1.12508e-18	5.73793e-17	[7, 8, 9]	Group63	100	3	[PDGFRA, PDGFRB, VEGFA]
GO:0005021	vascular endothelial growth factor-activated receptor activity	GO_BiologicalProcess-EBI-UniProt-GOA-ACAP-ARAP_08.05.2020_00h00	1.63257e-05	0.00352635	1.12508e-18	5.73793e-17	[7, 8, 9, 10, 11, 12]	Group63	33.3333	3	[FLT4, KDR, PDGFRA]
GO:0008627	intrinsic apoptotic signaling pathway in response to osmotic stress	GO_BiologicalProcess-EBI-UniProt-GOA-ACAP-ARAP_08.05.2020_00h00	3.17936e-05	0.00616796	2.43474e-25	1.65562e-23	[5, 6, 7]	Group66	27.2727	3	[BAD, CASP3, PTGS2]
GO:0038091	positive regulation of cell proliferation by VEGF-activated platelet derived growth factor receptor signaling pathway	GO_BiologicalProcess-EBI-UniProt-GOA-ACAP-ARAP_08.05.2020_00h00	1.9944e-07	6.66129e-05	3.37386e-21	1.99058e-19	[4, 5, 6, 8, 9, 10]	Group68	100	3	[PDGFRA, PDGFRB, VEGFA]
GO:0038086	VEGF-activated platelet-derived growth factor receptor signaling pathway	GO_BiologicalProcess-EBI-UniProt-GOA-ACAP-ARAP_08.05.2020_00h00	1.9944e-07	6.66129e-05	3.37386e-21	1.99058e-19	[7, 8, 9]	Group68	100	3	[PDGFRA, PDGFRB, VEGFA]
GO:0007418	ventral midline development	GO_BiologicalProcess-EBI-UniProt-GOA-ACAP-ARAP_08.05.2020_00h00	1.97729e-06	0.000549686	1.10877e-21	6.76351e-20	[3, 5, 6, 7]	Group69	60	3	[GLI1, SHH, SMO]
GO:2000074	regulation of type B pancreatic cell development	GO_BiologicalProcess-EBI-UniProt-GOA-ACAP-ARAP_08.05.2020_00h00	1.63257e-05	0.00352635	1.10877e-21	6.76351e-20	[5, 6, 7, 8, 9, 10, 11]	Group69	33.3333	3	[BAD, GSK3A, GSK3B]
GO:0021936	regulation of cerebellar granule cell precursor proliferation	GO_BiologicalProcess-EBI-UniProt-GOA-ACAP-ARAP_08.05.2020_00h00	4.22096e-05	0.00768215	1.10877e-21	6.76351e-20	[5, 6, 7, 9, 10, 11, 12]	Group69	25	3	[GLI1, SHH, SMO]
GO:0021937	cerebellar Purkinje cell-granule cell precursor cell signaling involved in regulation of granule cell precursor cell proliferation	GO_BiologicalProcess-EBI-UniProt-GOA-ACAP-ARAP_08.05.2020_00h00	6.86117e-06	0.00168099	1.10877e-21	6.76351e-20	[3, 4, 5, 6, 7, 8, 9, 10, 11, 12, 13, 14]	Group69	42.8571	3	[GLI1, SHH, SMO]
GO:0021940	positive regulation of cerebellar granule cell precursor proliferation	GO_BiologicalProcess-EBI-UniProt-GOA-ACAP-ARAP_08.05.2020_00h00	1.63257e-05	0.00352635	1.10877e-21	6.76351e-20	[4, 5, 6, 7, 8, 9, 10, 11, 12, 13]	Group69	33.3333	3	[GLI1, SHH, SMO]
GO:0021938	smoothened signaling pathway involved in regulation of cerebellar granule cell precursor cell proliferation	GO_BiologicalProcess-EBI-UniProt-GOA-ACAP-ARAP_08.05.2020_00h00	1.97729e-06	0.000549686	1.10877e-21	6.76351e-20	[4, 5, 6, 7, 8, 9, 10, 11, 12, 13, 14, 15]	Group69	60	3	[GLI1, SHH, SMO]
GO:0007418	ventral midline development	GO_BiologicalProcess-EBI-UniProt-GOA-ACAP-ARAP_08.05.2020_00h00	1.97729e-06	0.000549686	4.20509e-27	2.94357e-25	[3, 5, 6, 7]	Group70	60	3	[GLI1, SHH, SMO]
GO:0021936	regulation of cerebellar granule cell precursor proliferation	GO_BiologicalProcess-EBI-UniProt-GOA-ACAP-ARAP_08.05.2020_00h00	4.22096e-05	0.00768215	4.20509e-27	2.94357e-25	[5, 6, 7, 9, 10, 11, 12]	Group70	25	3	[GLI1, SHH, SMO]
GO:0021937	cerebellar Purkinje cell-granule cell precursor cell signaling involved in regulation of granule cell precursor cell proliferation	GO_BiologicalProcess-EBI-UniProt-GOA-ACAP-ARAP_08.05.2020_00h00	6.86117e-06	0.00168099	4.20509e-27	2.94357e-25	[3, 4, 5, 6, 7, 8, 9, 10, 11, 12, 13, 14]	Group70	42.8571	3	[GLI1, SHH, SMO]
GO:0021940	positive regulation of cerebellar granule cell precursor proliferation	GO_BiologicalProcess-EBI-UniProt-GOA-ACAP-ARAP_08.05.2020_00h00	1.63257e-05	0.00352635	4.20509e-27	2.94357e-25	[4, 5, 6, 7, 8, 9, 10, 11, 12, 13]	Group70	33.3333	3	[GLI1, SHH, SMO]
GO:0021938	smoothened signaling pathway involved in regulation of cerebellar granule cell precursor cell proliferation	GO_BiologicalProcess-EBI-UniProt-GOA-ACAP-ARAP_08.05.2020_00h00	1.97729e-06	0.000549686	4.20509e-27	2.94357e-25	[4, 5, 6, 7, 8, 9, 10, 11, 12, 13, 14, 15]	Group70	60	3	[GLI1, SHH, SMO]
GO:0061517	macrophage proliferation	GO_BiologicalProcess-EBI-UniProt-GOA-ACAP-ARAP_08.05.2020_00h00	2.32223e-05	0.0046909	2.92563e-27	2.0772e-25	[4]	Group71	30	3	[MAPK1, MAPK3, PTK2]
GO:0120040	regulation of macrophage proliferation	GO_BiologicalProcess-EBI-UniProt-GOA-ACAP-ARAP_08.05.2020_00h00	3.93758e-06	0.00102377	2.92563e-27	2.0772e-25	[5, 6]	Group71	50	3	[MAPK1, MAPK3, PTK2]
GO:0030235	nitric-oxide synthase regulator activity	GO_BiologicalProcess-EBI-UniProt-GOA-ACAP-ARAP_08.05.2020_00h00	6.86117e-06	0.00168099	2.92563e-27	2.0772e-25	[5, 7]	Group71	42.8571	3	[EGFR, ESR1, HSP90AA1]
GO:0120041	positive regulation of macrophage proliferation	GO_BiologicalProcess-EBI-UniProt-GOA-ACAP-ARAP_08.05.2020_00h00	1.97729e-06	0.000549686	2.92563e-27	2.0772e-25	[5, 6, 7]	Group71	60	3	[MAPK1, MAPK3, PTK2]
GO:0038091	positive regulation of cell proliferation by VEGF-activated platelet derived growth factor receptor signaling pathway	GO_BiologicalProcess-EBI-UniProt-GOA-ACAP-ARAP_08.05.2020_00h00	1.9944e-07	6.66129e-05	2.92563e-27	2.0772e-25	[4, 5, 6, 8, 9, 10]	Group71	100	3	[PDGFRA, PDGFRB, VEGFA]
GO:0038086	VEGF-activated platelet-derived growth factor receptor signaling pathway	GO_BiologicalProcess-EBI-UniProt-GOA-ACAP-ARAP_08.05.2020_00h00	1.9944e-07	6.66129e-05	2.92563e-27	2.0772e-25	[7, 8, 9]	Group71	100	3	[PDGFRA, PDGFRB, VEGFA]
GO:0005021	vascular endothelial growth factor-activated receptor activity	GO_BiologicalProcess-EBI-UniProt-GOA-ACAP-ARAP_08.05.2020_00h00	1.63257e-05	0.00352635	2.92563e-27	2.0772e-25	[7, 8, 9, 10, 11, 12]	Group71	33.3333	3	[FLT4, KDR, PDGFRA]
GO:0061517	macrophage proliferation	GO_BiologicalProcess-EBI-UniProt-GOA-ACAP-ARAP_08.05.2020_00h00	2.32223e-05	0.0046909	6.08166e-24	4.0139e-22	[4]	Group72	30	3	[MAPK1, MAPK3, PTK2]
GO:0072584	caveolin-mediated endocytosis	GO_BiologicalProcess-EBI-UniProt-GOA-ACAP-ARAP_08.05.2020_00h00	4.22096e-05	0.00768215	6.08166e-24	4.0139e-22	[4, 6]	Group72	25	3	[MAPK1, MAPK3, SRC]
GO:0007418	ventral midline development	GO_BiologicalProcess-EBI-UniProt-GOA-ACAP-ARAP_08.05.2020_00h00	1.97729e-06	0.000549686	6.08166e-24	4.0139e-22	[3, 5, 6, 7]	Group72	60	3	[GLI1, SHH, SMO]
GO:0120040	regulation of macrophage proliferation	GO_BiologicalProcess-EBI-UniProt-GOA-ACAP-ARAP_08.05.2020_00h00	3.93758e-06	0.00102377	6.08166e-24	4.0139e-22	[5, 6]	Group72	50	3	[MAPK1, MAPK3, PTK2]
GO:0060440	trachea formation	GO_BiologicalProcess-EBI-UniProt-GOA-ACAP-ARAP_08.05.2020_00h00	3.93758e-06	0.00102377	6.08166e-24	4.0139e-22	[4, 5, 6, 7, 8]	Group72	50	3	[MAP2K1, MAPK1, MAPK3]
GO:0120041	positive regulation of macrophage proliferation	GO_BiologicalProcess-EBI-UniProt-GOA-ACAP-ARAP_08.05.2020_00h00	1.97729e-06	0.000549686	6.08166e-24	4.0139e-22	[5, 6, 7]	Group72	60	3	[MAPK1, MAPK3, PTK2]
GO:0090170	regulation of Golgi inheritance	GO_BiologicalProcess-EBI-UniProt-GOA-ACAP-ARAP_08.05.2020_00h00	7.94329e-07	0.000239888	6.08166e-24	4.0139e-22	[6, 7]	Group72	75	3	[MAP2K1, MAPK1, MAPK3]
GO:0038091	positive regulation of cell proliferation by VEGF-activated platelet derived growth factor receptor signaling pathway	GO_BiologicalProcess-EBI-UniProt-GOA-ACAP-ARAP_08.05.2020_00h00	1.9944e-07	6.66129e-05	6.08166e-24	4.0139e-22	[4, 5, 6, 8, 9, 10]	Group72	100	3	[PDGFRA, PDGFRB, VEGFA]
GO:0051966	regulation of synaptic transmission, glutamatergic	GO_BiologicalProcess-EBI-UniProt-GOA-ACAP-ARAP_08.05.2020_00h00	0.0099029	0.0099029	6.08166e-24	4.0139e-22	[5, 6, 7, 8, 9]	Group72	4	3	[EGFR, NTRK1, PTGS2]
GO:0014041	regulation of neuron maturation	GO_BiologicalProcess-EBI-UniProt-GOA-ACAP-ARAP_08.05.2020_00h00	4.22096e-05	0.00768215	6.08166e-24	4.0139e-22	[5, 6, 7, 8, 9, 10, 11]	Group72	25	3	[EDNRB, MTOR, RET]
GO:0038086	VEGF-activated platelet-derived growth factor receptor signaling pathway	GO_BiologicalProcess-EBI-UniProt-GOA-ACAP-ARAP_08.05.2020_00h00	1.9944e-07	6.66129e-05	6.08166e-24	4.0139e-22	[7, 8, 9]	Group72	100	3	[PDGFRA, PDGFRB, VEGFA]
GO:2000074	regulation of type B pancreatic cell development	GO_BiologicalProcess-EBI-UniProt-GOA-ACAP-ARAP_08.05.2020_00h00	1.63257e-05	0.00352635	6.08166e-24	4.0139e-22	[5, 6, 7, 8, 9, 10, 11]	Group72	33.3333	3	[BAD, GSK3A, GSK3B]
GO:0021936	regulation of cerebellar granule cell precursor proliferation	GO_BiologicalProcess-EBI-UniProt-GOA-ACAP-ARAP_08.05.2020_00h00	4.22096e-05	0.00768215	6.08166e-24	4.0139e-22	[5, 6, 7, 9, 10, 11, 12]	Group72	25	3	[GLI1, SHH, SMO]
GO:0021937	cerebellar Purkinje cell-granule cell precursor cell signaling involved in regulation of granule cell precursor cell proliferation	GO_BiologicalProcess-EBI-UniProt-GOA-ACAP-ARAP_08.05.2020_00h00	6.86117e-06	0.00168099	6.08166e-24	4.0139e-22	[3, 4, 5, 6, 7, 8, 9, 10, 11, 12, 13, 14]	Group72	42.8571	3	[GLI1, SHH, SMO]
GO:0021940	positive regulation of cerebellar granule cell precursor proliferation	GO_BiologicalProcess-EBI-UniProt-GOA-ACAP-ARAP_08.05.2020_00h00	1.63257e-05	0.00352635	6.08166e-24	4.0139e-22	[4, 5, 6, 7, 8, 9, 10, 11, 12, 13]	Group72	33.3333	3	[GLI1, SHH, SMO]
GO:0021938	smoothened signaling pathway involved in regulation of cerebellar granule cell precursor cell proliferation	GO_BiologicalProcess-EBI-UniProt-GOA-ACAP-ARAP_08.05.2020_00h00	1.97729e-06	0.000549686	6.08166e-24	4.0139e-22	[4, 5, 6, 7, 8, 9, 10, 11, 12, 13, 14, 15]	Group72	60	3	[GLI1, SHH, SMO]

## Sheet: cc
GOID	GOTerm	Ontology Source	Term PValue	Term PValue Corrected with Bonferroni step down	Group PValue	Group PValue Corrected with Bonferroni step down	GOLevels	GOGroups	% Associated Genes	Nr. Genes	Associated Genes Found
GO:0005775	vacuolar lumen	GO_CellularComponent-EBI-UniProt-GOA-ACAP-ARAP_08.05.2020_00h00	1.39486e-05	0.000111589	1.39486e-05	8.36915e-05	[4, 5, 6]	Group0	4.10256	8	[ARG1, CTSB, FABP5, GC, HSP90AA1, MAPK1, PDGFRB, TTR]
GO:0005876	spindle microtubule	GO_CellularComponent-EBI-UniProt-GOA-ACAP-ARAP_08.05.2020_00h00	0.00462818	0.00462818	0.00462818	0.00462818	[5, 6, 7, 8]	Group1	5	3	[AURKA, BIRC5, PLK1]
GO:0009925	basal plasma membrane	GO_CellularComponent-EBI-UniProt-GOA-ACAP-ARAP_08.05.2020_00h00	0.00245542	0.00491083	0.00245542	0.00491083	[3, 4, 5, 6]	Group2	6.25	3	[EGFR, ERBB2, MET]
GO:0101002	ficolin-1-rich granule	GO_CellularComponent-EBI-UniProt-GOA-ACAP-ARAP_08.05.2020_00h00	1.37552e-05	0.000123797	1.37552e-05	9.62865e-05	[4, 6, 7, 8, 9]	Group3	5	7	[CTSB, GSTP1, HSP90AA1, MAPK1, MIF, MMP9, PPIA]
GO:1904813	ficolin-1-rich granule lumen	GO_CellularComponent-EBI-UniProt-GOA-ACAP-ARAP_08.05.2020_00h00	1.37552e-05	0.000123797	1.37552e-05	9.62865e-05	[4, 5, 7, 8, 9, 10]	Group3	5	7	[CTSB, GSTP1, HSP90AA1, MAPK1, MIF, MMP9, PPIA]
GO:0031091	platelet alpha granule	GO_CellularComponent-EBI-UniProt-GOA-ACAP-ARAP_08.05.2020_00h00	0.00215594	0.00646783	0.00215594	0.00646783	[4, 6, 7, 8, 9]	Group4	4.12371	4	[ALB, KNG1, PLG, VEGFA]
GO:0031093	platelet alpha granule lumen	GO_CellularComponent-EBI-UniProt-GOA-ACAP-ARAP_08.05.2020_00h00	0.00071225	0.002849	0.00215594	0.00646783	[5, 6, 7, 8, 9, 10]	Group4	5.55556	4	[ALB, KNG1, PLG, VEGFA]
GO:0031143	pseudopodium	GO_CellularComponent-EBI-UniProt-GOA-ACAP-ARAP_08.05.2020_00h00	0.000154749	0.00108325	3.56564e-05	0.000178282	[4]	Group5	15.7895	3	[MAPK1, MAPK3, RAF1]
GO:0005901	caveola	GO_CellularComponent-EBI-UniProt-GOA-ACAP-ARAP_08.05.2020_00h00	0.000175695	0.00105417	3.56564e-05	0.000178282	[5, 6, 7, 8]	Group5	5.37634	5	[MAPK1, MAPK3, PTGS2, SMO, SRC]
GO:0048770	pigment granule	GO_CellularComponent-EBI-UniProt-GOA-ACAP-ARAP_08.05.2020_00h00	0.0004344	0.002172	0.0004344	0.0017376	[4, 5, 6, 7]	Group6	4.42478	5	[CTSB, HSP90AA1, HSP90B1, HSPA5, MMP14]
GO:0042470	melanosome	GO_CellularComponent-EBI-UniProt-GOA-ACAP-ARAP_08.05.2020_00h00	0.0004344	0.002172	0.0004344	0.0017376	[5, 6, 7, 8]	Group6	4.42478	5	[CTSB, HSP90AA1, HSP90B1, HSPA5, MMP14]
GO:0098589	membrane region	GO_CellularComponent-EBI-UniProt-GOA-ACAP-ARAP_08.05.2020_00h00	3.5978e-12	3.5978e-11	3.5978e-12	2.87824e-11	[3, 4]	Group7	4.73684	18	[ABCG2, ADAM17, CASP3, EDNRB, EGFR, KDR, MAPK1, MAPK3, MME, MMP12, PGK1, PTGS2, RET, S1PR1, SHH, SMO, SRC, TGFBR1]
GO:0098857	membrane microdomain	GO_CellularComponent-EBI-UniProt-GOA-ACAP-ARAP_08.05.2020_00h00	1.91819e-12	2.11001e-11	3.5978e-12	2.87824e-11	[4, 5]	Group7	4.91803	18	[ABCG2, ADAM17, CASP3, EDNRB, EGFR, KDR, MAPK1, MAPK3, MME, MMP12, PGK1, PTGS2, RET, S1PR1, SHH, SMO, SRC, TGFBR1]
GO:0045121	membrane raft	GO_CellularComponent-EBI-UniProt-GOA-ACAP-ARAP_08.05.2020_00h00	1.83203e-12	2.19844e-11	3.5978e-12	2.87824e-11	[5, 6]	Group7	4.93151	18	[ABCG2, ADAM17, CASP3, EDNRB, EGFR, KDR, MAPK1, MAPK3, MME, MMP12, PGK1, PTGS2, RET, S1PR1, SHH, SMO, SRC, TGFBR1]

## Sheet: mf
GOID	GOTerm	Ontology Source	Term PValue	Term PValue Corrected with Bonferroni step down	Group PValue	Group PValue Corrected with Bonferroni step down	GOLevels	GOGroups	% Associated Genes	Nr. Genes	Associated Genes Found
GO:0051347	positive regulation of transferase activity	GO_MolecularFunction-EBI-UniProt-GOA-ACAP-ARAP_08.05.2020_00h00	3.88231e-21	3.37761e-19	6.68824e-23	1.137e-21	[3, 4]	Group16	4.49141	34	[ADAM17, BAD, CD81, CDC25B, EGFR, ERBB2, FGF2, FLT4, GSK3A, HSP90AA1, IGF1R, IL2, KDR, KIT, MAP2K1, MAPK1, MAPK3, MET, MIF, MTOR, NTRK1, PDGFRA, PDGFRB, PIK3CA, PIK3CG, PIN1, PLK1, PTK2, RAF1, RET, RHOA, SRC, TGFBR1, VEGFA]
GO:0033674	positive regulation of kinase activity	GO_MolecularFunction-EBI-UniProt-GOA-ACAP-ARAP_08.05.2020_00h00	1.30022e-19	1.11819e-17	6.68824e-23	1.137e-21	[4, 5, 6]	Group16	4.63378	31	[ADAM17, BAD, CD81, CDC25B, EGFR, ERBB2, FGF2, FLT4, HSP90AA1, IGF1R, IL2, KDR, KIT, MAP2K1, MAPK1, MAPK3, MET, MIF, MTOR, NTRK1, PDGFRA, PDGFRB, PIK3CA, PIK3CG, PTK2, RAF1, RET, RHOA, SRC, TGFBR1, VEGFA]
GO:0045860	positive regulation of protein kinase activity	GO_MolecularFunction-EBI-UniProt-GOA-ACAP-ARAP_08.05.2020_00h00	6.53101e-15	5.48604e-13	6.68824e-23	1.137e-21	[4, 5, 6, 7]	Group16	4.23012	25	[ADAM17, CD81, CDC25B, EGFR, ERBB2, FGF2, HSP90AA1, IGF1R, KIT, MAP2K1, MAPK1, MAPK3, MIF, MTOR, NTRK1, PDGFRB, PIK3CA, PIK3CG, PTK2, RAF1, RET, RHOA, SRC, TGFBR1, VEGFA]
GO:0071900	regulation of protein serine/threonine kinase activity	GO_MolecularFunction-EBI-UniProt-GOA-ACAP-ARAP_08.05.2020_00h00	1.41948e-15	1.20656e-13	6.68824e-23	1.137e-21	[5, 6, 7]	Group16	4.5208	25	[ADAM17, CASP3, CD81, CDC25A, CDK4, EGFR, ERBB2, FGF2, GSTP1, IGF1R, KIT, MAP2K1, MAPK1, MAPK3, MIF, NTRK1, PDGFRB, PIK3CG, PLK1, RAF1, RET, RHOA, SRC, TGFBR1, VEGFA]
GO:0071902	positive regulation of protein serine/threonine kinase activity	GO_MolecularFunction-EBI-UniProt-GOA-ACAP-ARAP_08.05.2020_00h00	6.23903e-14	5.1784e-12	6.68824e-23	1.137e-21	[5, 6, 7, 8]	Group16	5.34759	20	[ADAM17, CD81, EGFR, ERBB2, FGF2, IGF1R, KIT, MAP2K1, MAPK1, MAPK3, MIF, NTRK1, PDGFRB, PIK3CG, RAF1, RET, RHOA, SRC, TGFBR1, VEGFA]
GO:0004707	MAP kinase activity	GO_MolecularFunction-EBI-UniProt-GOA-ACAP-ARAP_08.05.2020_00h00	7.7522e-13	6.04672e-11	6.68824e-23	1.137e-21	[5, 7]	Group16	5.05319	19	[CD81, EGFR, ERBB2, FGF2, GSTP1, IGF1R, KIT, MAP2K1, MAPK1, MAPK3, MIF, NTRK1, PDGFRB, PIK3CG, RAF1, RET, SRC, TGFBR1, VEGFA]
GO:0043405	regulation of MAP kinase activity	GO_MolecularFunction-EBI-UniProt-GOA-ACAP-ARAP_08.05.2020_00h00	4.80753e-13	3.84602e-11	6.68824e-23	1.137e-21	[6, 7, 8]	Group16	5.19126	19	[CD81, EGFR, ERBB2, FGF2, GSTP1, IGF1R, KIT, MAP2K1, MAPK1, MAPK3, MIF, NTRK1, PDGFRB, PIK3CG, RAF1, RET, SRC, TGFBR1, VEGFA]
GO:0043406	positive regulation of MAP kinase activity	GO_MolecularFunction-EBI-UniProt-GOA-ACAP-ARAP_08.05.2020_00h00	8.46117e-14	6.93816e-12	6.68824e-23	1.137e-21	[6, 7, 8, 9]	Group16	6.27178	18	[CD81, EGFR, ERBB2, FGF2, IGF1R, KIT, MAP2K1, MAPK1, MAPK3, MIF, NTRK1, PDGFRB, PIK3CG, RAF1, RET, SRC, TGFBR1, VEGFA]
GO:0004713	protein tyrosine kinase activity	GO_MolecularFunction-EBI-UniProt-GOA-ACAP-ARAP_08.05.2020_00h00	3.08367e-11	2.37443e-09	2.09269e-15	3.3483e-14	[4, 6]	Group15	5.85938	15	[ADAM17, EGFR, ERBB2, FLT4, IGF1R, KDR, KIT, MAP2K1, MET, NTRK1, PDGFRA, PDGFRB, PTK2, RET, SRC]
GO:0004713	protein tyrosine kinase activity	GO_MolecularFunction-EBI-UniProt-GOA-ACAP-ARAP_08.05.2020_00h00	3.08367e-11	2.37443e-09	6.68824e-23	1.137e-21	[4, 6]	Group16	5.85938	15	[ADAM17, EGFR, ERBB2, FLT4, IGF1R, KDR, KIT, MAP2K1, MET, NTRK1, PDGFRA, PDGFRB, PTK2, RET, SRC]
GO:0019199	transmembrane receptor protein kinase activity	GO_MolecularFunction-EBI-UniProt-GOA-ACAP-ARAP_08.05.2020_00h00	2.27752e-13	1.84479e-11	6.68824e-23	1.137e-21	[4, 6]	Group16	11.0169	13	[ADAM17, EGFR, ERBB2, FLT4, IGF1R, KDR, KIT, MET, NTRK1, PDGFRA, PDGFRB, RET, TGFBR1]
GO:0097153	cysteine-type endopeptidase activity involved in apoptotic process	GO_MolecularFunction-EBI-UniProt-GOA-ACAP-ARAP_08.05.2020_00h00	2.34453e-08	1.64117e-06	7.43887e-08	1.04144e-06	[7]	Group12	4.91803	12	[BAD, BIRC5, CASP1, CASP3, FABP1, MGMT, MMP9, PTGS2, RAF1, RHOA, SRC, VEGFA]
GO:0019838	growth factor binding	GO_MolecularFunction-EBI-UniProt-GOA-ACAP-ARAP_08.05.2020_00h00	9.07553e-11	6.8974e-09	6.68824e-23	1.137e-21	[3]	Group16	8	12	[EGFR, ERBB2, FLT4, IGF1R, IGFBP1, IGFBP3, KDR, KIT, NTRK1, PDGFRA, PDGFRB, TGFBR1]
GO:0004714	transmembrane receptor protein tyrosine kinase activity	GO_MolecularFunction-EBI-UniProt-GOA-ACAP-ARAP_08.05.2020_00h00	5.51576e-13	4.35745e-11	6.68824e-23	1.137e-21	[5, 7]	Group16	12.2449	12	[ADAM17, EGFR, ERBB2, FLT4, IGF1R, KDR, KIT, MET, NTRK1, PDGFRA, PDGFRB, RET]
GO:0000187	activation of MAPK activity	GO_MolecularFunction-EBI-UniProt-GOA-ACAP-ARAP_08.05.2020_00h00	3.51817e-09	2.56827e-07	6.68824e-23	1.137e-21	[6, 7, 8, 9, 10]	Group16	5.82524	12	[CD81, EGFR, FGF2, IGF1R, KIT, MAP2K1, MAPK1, MAPK3, NTRK1, RAF1, RET, TGFBR1]
GO:2000116	regulation of cysteine-type endopeptidase activity	GO_MolecularFunction-EBI-UniProt-GOA-ACAP-ARAP_08.05.2020_00h00	4.56729e-07	2.74037e-05	7.43887e-08	1.04144e-06	[6, 7]	Group12	4.19847	11	[BAD, BIRC5, CASP1, FABP1, MGMT, MMP9, PTGS2, RAF1, RHOA, SRC, VEGFA]
GO:0043281	regulation of cysteine-type endopeptidase activity involved in apoptotic process	GO_MolecularFunction-EBI-UniProt-GOA-ACAP-ARAP_08.05.2020_00h00	1.53812e-07	9.99779e-06	7.43887e-08	1.04144e-06	[7, 8]	Group12	4.68085	11	[BAD, BIRC5, CASP1, FABP1, MGMT, MMP9, PTGS2, RAF1, RHOA, SRC, VEGFA]
GO:0043393	regulation of protein binding	GO_MolecularFunction-EBI-UniProt-GOA-ACAP-ARAP_08.05.2020_00h00	8.61362e-07	4.82363e-05	8.61362e-07	9.47498e-06	[3]	Group06	4.4843	10	[AURKA, GSK3B, MAPK3, MET, MMP9, PIN1, PLK1, SRC, TERT, TGFBR1]
GO:0019902	phosphatase binding	GO_MolecularFunction-EBI-UniProt-GOA-ACAP-ARAP_08.05.2020_00h00	3.63856e-07	2.2559e-05	3.63856e-07	4.36627e-06	[4]	Group08	4.92611	10	[BAD, EGFR, ERBB2, FLT4, HSP90B1, LGALS3, MAPK1, MAPK3, MET, PTK2]
GO:0004712	protein serine/threonine/tyrosine kinase activity	GO_MolecularFunction-EBI-UniProt-GOA-ACAP-ARAP_08.05.2020_00h00	1.46738e-09	1.10053e-07	6.68824e-23	1.137e-21	[4, 6]	Group16	8.77193	10	[AURKA, EGFR, IGF1R, MAP2K1, MAPK1, MAPK3, NTRK1, RAF1, SGK1, TGFBR1]
GO:0008237	metallopeptidase activity	GO_MolecularFunction-EBI-UniProt-GOA-ACAP-ARAP_08.05.2020_00h00	6.84301e-06	0.000321621	6.84301e-06	6.84301e-05	[5]	Group07	4.0724	9	[ADAM17, MAPK3, MME, MMP12, MMP14, MMP2, MMP3, MMP7, MMP9]
GO:0004222	metalloendopeptidase activity	GO_MolecularFunction-EBI-UniProt-GOA-ACAP-ARAP_08.05.2020_00h00	8.44892e-07	4.81588e-05	6.84301e-06	6.84301e-05	[6]	Group07	6.34921	8	[ADAM17, MME, MMP12, MMP14, MMP2, MMP3, MMP7, MMP9]
GO:0019903	protein phosphatase binding	GO_MolecularFunction-EBI-UniProt-GOA-ACAP-ARAP_08.05.2020_00h00	4.62764e-06	0.000226754	3.63856e-07	4.36627e-06	[5]	Group08	5.06329	8	[BAD, EGFR, ERBB2, FLT4, HSP90B1, LGALS3, MET, PTK2]
GO:0005178	integrin binding	GO_MolecularFunction-EBI-UniProt-GOA-ACAP-ARAP_08.05.2020_00h00	4.62764e-06	0.000226754	2.09269e-15	3.3483e-14	[3, 4]	Group15	5.06329	8	[ADAM17, CD81, EGFR, FGF2, KDR, MMP14, PTK2, SRC]
GO:0060191	regulation of lipase activity	GO_MolecularFunction-EBI-UniProt-GOA-ACAP-ARAP_08.05.2020_00h00	3.4257e-07	2.15819e-05	2.09269e-15	3.3483e-14	[4, 5]	Group15	7.14286	8	[AKR1B10, EGFR, ESR1, FGF2, KIT, PDGFRA, PDGFRB, RHOA]
GO:0001727	lipid kinase activity	GO_MolecularFunction-EBI-UniProt-GOA-ACAP-ARAP_08.05.2020_00h00	1.17228e-08	8.32319e-07	2.09269e-15	3.3483e-14	[5]	Group15	10.9589	8	[CD81, FGF2, KIT, PDGFRA, PDGFRB, PTK2, SPHK2, SRC]
GO:0035004	phosphatidylinositol 3-kinase activity	GO_MolecularFunction-EBI-UniProt-GOA-ACAP-ARAP_08.05.2020_00h00	7.4363e-09	5.35413e-07	2.09269e-15	3.3483e-14	[5]	Group15	11.5942	8	[FGF2, KIT, PDGFRA, PDGFRB, PIK3CA, PIK3CG, PTK2, SRC]
GO:0060193	positive regulation of lipase activity	GO_MolecularFunction-EBI-UniProt-GOA-ACAP-ARAP_08.05.2020_00h00	3.27537e-08	2.26e-06	2.09269e-15	3.3483e-14	[4, 5, 6]	Group15	9.63855	8	[AKR1B10, EGFR, ESR1, FGF2, KIT, PDGFRA, PDGFRB, RHOA]
GO:0004708	MAP kinase kinase activity	GO_MolecularFunction-EBI-UniProt-GOA-ACAP-ARAP_08.05.2020_00h00	3.27537e-08	2.26e-06	6.68824e-23	1.137e-21	[5, 7, 8, 9, 10, 11]	Group16	9.63855	8	[EGFR, IGF1R, MAP2K1, MAPK1, MAPK3, NTRK1, RAF1, TGFBR1]
GO:0097472	cyclin-dependent protein kinase activity	GO_MolecularFunction-EBI-UniProt-GOA-ACAP-ARAP_08.05.2020_00h00	1.38393e-05	0.00060893	1.38393e-05	0.000124554	[4, 6]	Group10	5.30303	7	[ADAM17, CASP3, CDC25A, CDK4, EGFR, PLK1, SRC]
GO:0004693	cyclin-dependent protein serine/threonine kinase activity	GO_MolecularFunction-EBI-UniProt-GOA-ACAP-ARAP_08.05.2020_00h00	1.1318e-05	0.000509309	1.38393e-05	0.000124554	[5, 7]	Group10	5.46875	7	[ADAM17, CASP3, CDC25A, CDK4, EGFR, PLK1, SRC]
GO:1904029	regulation of cyclin-dependent protein kinase activity	GO_MolecularFunction-EBI-UniProt-GOA-ACAP-ARAP_08.05.2020_00h00	3.45755e-06	0.000176335	1.38393e-05	0.000124554	[5, 6, 7]	Group10	6.54206	7	[ADAM17, CASP3, CDC25A, CDK4, EGFR, PLK1, SRC]
GO:0000079	regulation of cyclin-dependent protein serine/threonine kinase activity	GO_MolecularFunction-EBI-UniProt-GOA-ACAP-ARAP_08.05.2020_00h00	2.67875e-06	0.000139295	1.38393e-05	0.000124554	[6, 7, 8]	Group10	6.79612	7	[ADAM17, CASP3, CDC25A, CDK4, EGFR, PLK1, SRC]
GO:2000117	negative regulation of cysteine-type endopeptidase activity	GO_MolecularFunction-EBI-UniProt-GOA-ACAP-ARAP_08.05.2020_00h00	3.67925e-06	0.000183963	7.43887e-08	1.04144e-06	[6, 7, 8]	Group12	6.48148	7	[BIRC5, FABP1, MMP9, PTGS2, RAF1, SRC, VEGFA]
GO:0043154	negative regulation of cysteine-type endopeptidase activity involved in apoptotic process	GO_MolecularFunction-EBI-UniProt-GOA-ACAP-ARAP_08.05.2020_00h00	1.7882e-06	9.65626e-05	7.43887e-08	1.04144e-06	[7, 8, 9]	Group12	7.2165	7	[BIRC5, FABP1, MMP9, PTGS2, RAF1, SRC, VEGFA]
GO:0004497	monooxygenase activity	GO_MolecularFunction-EBI-UniProt-GOA-ACAP-ARAP_08.05.2020_00h00	8.41872e-05	0.00286237	2.64199e-07	3.43458e-06	[3]	Group13	4	7	[AKR1C2, EGFR, ESR1, HSP90AA1, NOS2, TDO2, TERT]
GO:0070851	growth factor receptor binding	GO_MolecularFunction-EBI-UniProt-GOA-ACAP-ARAP_08.05.2020_00h00	2.02864e-05	0.000831742	5.27027e-09	7.90541e-08	[4]	Group14	5	7	[ADAM17, FGF2, IL2, PDGFRA, PDGFRB, SRC, VEGFA]
GO:0070851	growth factor receptor binding	GO_MolecularFunction-EBI-UniProt-GOA-ACAP-ARAP_08.05.2020_00h00	2.02864e-05	0.000831742	2.09269e-15	3.3483e-14	[4]	Group15	5	7	[ADAM17, FGF2, IL2, PDGFRA, PDGFRB, SRC, VEGFA]
GO:0010517	regulation of phospholipase activity	GO_MolecularFunction-EBI-UniProt-GOA-ACAP-ARAP_08.05.2020_00h00	6.18666e-07	3.58826e-05	2.09269e-15	3.3483e-14	[5, 6]	Group15	8.43373	7	[AKR1B10, EGFR, ESR1, FGF2, KIT, PDGFRA, PDGFRB]
GO:0043550	regulation of lipid kinase activity	GO_MolecularFunction-EBI-UniProt-GOA-ACAP-ARAP_08.05.2020_00h00	1.40075e-07	9.24496e-06	2.09269e-15	3.3483e-14	[5, 6]	Group15	10.4478	7	[CD81, FGF2, KIT, PDGFRA, PDGFRB, PTK2, SRC]
GO:0010518	positive regulation of phospholipase activity	GO_MolecularFunction-EBI-UniProt-GOA-ACAP-ARAP_08.05.2020_00h00	1.90289e-07	1.21785e-05	2.09269e-15	3.3483e-14	[5, 6, 7]	Group15	10	7	[AKR1B10, EGFR, ESR1, FGF2, KIT, PDGFRA, PDGFRB]
GO:0090218	positive regulation of lipid kinase activity	GO_MolecularFunction-EBI-UniProt-GOA-ACAP-ARAP_08.05.2020_00h00	2.83929e-09	2.10108e-07	2.09269e-15	3.3483e-14	[5, 6, 7]	Group15	17.9487	7	[CD81, FGF2, KIT, PDGFRA, PDGFRB, PTK2, SRC]
GO:0043666	regulation of phosphoprotein phosphatase activity	GO_MolecularFunction-EBI-UniProt-GOA-ACAP-ARAP_08.05.2020_00h00	9.30359e-05	0.00297715	9.30359e-05	0.00046518	[4, 5, 7]	Group01	4.87805	6	[GSK3B, HSP90B1, IGFBP3, LGALS3, MTOR, PDGFRB]
GO:0051087	chaperone binding	GO_MolecularFunction-EBI-UniProt-GOA-ACAP-ARAP_08.05.2020_00h00	4.27218e-05	0.00162343	4.27218e-05	0.000299053	[3]	Group03	5.60748	6	[ALB, BIRC5, CDC25A, HSPA5, PLG, TERT]
GO:0033293	monocarboxylic acid binding	GO_MolecularFunction-EBI-UniProt-GOA-ACAP-ARAP_08.05.2020_00h00	1.59691e-05	0.000686672	1.59691e-05	0.000127753	[5]	Group09	6.66667	6	[AKR1C2, ALB, FABP1, FABP5, GSTP1, RARA]
GO:0016709	oxidoreductase activity, acting on paired donors, with incorporation or reduction of molecular oxygen, NAD(P)H as one donor, and incorporation of one atom of oxygen	GO_MolecularFunction-EBI-UniProt-GOA-ACAP-ARAP_08.05.2020_00h00	5.80319e-05	0.00203112	2.64199e-07	3.43458e-06	[4]	Group13	5.30973	6	[AKR1C2, EGFR, ESR1, HSP90AA1, NOS2, TERT]
GO:0004629	phospholipase C activity	GO_MolecularFunction-EBI-UniProt-GOA-ACAP-ARAP_08.05.2020_00h00	6.47291e-06	0.0003107	2.64199e-07	3.43458e-06	[6]	Group13	7.79221	6	[EGFR, ESR1, FGF2, KIT, PDGFRA, PDGFRB]
GO:1900274	regulation of phospholipase C activity	GO_MolecularFunction-EBI-UniProt-GOA-ACAP-ARAP_08.05.2020_00h00	5.57159e-07	3.28724e-05	2.64199e-07	3.43458e-06	[6, 7]	Group13	11.7647	6	[EGFR, ESR1, FGF2, KIT, PDGFRA, PDGFRB]
GO:0010863	positive regulation of phospholipase C activity	GO_MolecularFunction-EBI-UniProt-GOA-ACAP-ARAP_08.05.2020_00h00	4.36802e-07	2.66449e-05	2.64199e-07	3.43458e-06	[6, 7, 8]	Group13	12.2449	6	[EGFR, ESR1, FGF2, KIT, PDGFRA, PDGFRB]
GO:0004629	phospholipase C activity	GO_MolecularFunction-EBI-UniProt-GOA-ACAP-ARAP_08.05.2020_00h00	6.47291e-06	0.0003107	5.27027e-09	7.90541e-08	[6]	Group14	7.79221	6	[EGFR, ESR1, FGF2, KIT, PDGFRA, PDGFRB]
GO:0043551	regulation of phosphatidylinositol 3-kinase activity	GO_MolecularFunction-EBI-UniProt-GOA-ACAP-ARAP_08.05.2020_00h00	1.21072e-06	6.65894e-05	5.27027e-09	7.90541e-08	[6, 7]	Group14	10.3448	6	[FGF2, KIT, PDGFRA, PDGFRB, PTK2, SRC]
GO:1900274	regulation of phospholipase C activity	GO_MolecularFunction-EBI-UniProt-GOA-ACAP-ARAP_08.05.2020_00h00	5.57159e-07	3.28724e-05	5.27027e-09	7.90541e-08	[6, 7]	Group14	11.7647	6	[EGFR, ESR1, FGF2, KIT, PDGFRA, PDGFRB]
GO:0010863	positive regulation of phospholipase C activity	GO_MolecularFunction-EBI-UniProt-GOA-ACAP-ARAP_08.05.2020_00h00	4.36802e-07	2.66449e-05	5.27027e-09	7.90541e-08	[6, 7, 8]	Group14	12.2449	6	[EGFR, ESR1, FGF2, KIT, PDGFRA, PDGFRB]
GO:0043552	positive regulation of phosphatidylinositol 3-kinase activity	GO_MolecularFunction-EBI-UniProt-GOA-ACAP-ARAP_08.05.2020_00h00	5.42369e-08	3.68811e-06	5.27027e-09	7.90541e-08	[6, 7, 8]	Group14	17.1429	6	[FGF2, KIT, PDGFRA, PDGFRB, PTK2, SRC]
GO:0004629	phospholipase C activity	GO_MolecularFunction-EBI-UniProt-GOA-ACAP-ARAP_08.05.2020_00h00	6.47291e-06	0.0003107	2.09269e-15	3.3483e-14	[6]	Group15	7.79221	6	[EGFR, ESR1, FGF2, KIT, PDGFRA, PDGFRB]
GO:0043551	regulation of phosphatidylinositol 3-kinase activity	GO_MolecularFunction-EBI-UniProt-GOA-ACAP-ARAP_08.05.2020_00h00	1.21072e-06	6.65894e-05	2.09269e-15	3.3483e-14	[6, 7]	Group15	10.3448	6	[FGF2, KIT, PDGFRA, PDGFRB, PTK2, SRC]
GO:1900274	regulation of phospholipase C activity	GO_MolecularFunction-EBI-UniProt-GOA-ACAP-ARAP_08.05.2020_00h00	5.57159e-07	3.28724e-05	2.09269e-15	3.3483e-14	[6, 7]	Group15	11.7647	6	[EGFR, ESR1, FGF2, KIT, PDGFRA, PDGFRB]
GO:0010863	positive regulation of phospholipase C activity	GO_MolecularFunction-EBI-UniProt-GOA-ACAP-ARAP_08.05.2020_00h00	4.36802e-07	2.66449e-05	2.09269e-15	3.3483e-14	[6, 7, 8]	Group15	12.2449	6	[EGFR, ESR1, FGF2, KIT, PDGFRA, PDGFRB]
GO:0043552	positive regulation of phosphatidylinositol 3-kinase activity	GO_MolecularFunction-EBI-UniProt-GOA-ACAP-ARAP_08.05.2020_00h00	5.42369e-08	3.68811e-06	2.09269e-15	3.3483e-14	[6, 7, 8]	Group15	17.1429	6	[FGF2, KIT, PDGFRA, PDGFRB, PTK2, SRC]
GO:0043551	regulation of phosphatidylinositol 3-kinase activity	GO_MolecularFunction-EBI-UniProt-GOA-ACAP-ARAP_08.05.2020_00h00	1.21072e-06	6.65894e-05	6.68824e-23	1.137e-21	[6, 7]	Group16	10.3448	6	[FGF2, KIT, PDGFRA, PDGFRB, PTK2, SRC]
GO:0043552	positive regulation of phosphatidylinositol 3-kinase activity	GO_MolecularFunction-EBI-UniProt-GOA-ACAP-ARAP_08.05.2020_00h00	5.42369e-08	3.68811e-06	6.68824e-23	1.137e-21	[6, 7, 8]	Group16	17.1429	6	[FGF2, KIT, PDGFRA, PDGFRB, PTK2, SRC]
GO:0000186	activation of MAPKK activity	GO_MolecularFunction-EBI-UniProt-GOA-ACAP-ARAP_08.05.2020_00h00	2.61522e-06	0.000138607	6.68824e-23	1.137e-21	[6, 7, 8, 9, 10, 11, 12]	Group16	9.09091	6	[EGFR, MAPK1, MAPK3, NTRK1, RAF1, TGFBR1]
GO:0051219	phosphoprotein binding	GO_MolecularFunction-EBI-UniProt-GOA-ACAP-ARAP_08.05.2020_00h00	0.000232546	0.00674385	0.000149983	0.000599932	[3]	Group11	5.37634	5	[MAPK1, MAPK3, MTOR, PIN1, SRC]
GO:0034061	DNA polymerase activity	GO_MolecularFunction-EBI-UniProt-GOA-ACAP-ARAP_08.05.2020_00h00	0.00035727	0.0096463	0.000149983	0.000599932	[3, 5]	Group11	4.90196	5	[HSP90AA1, MAPK1, MAPK3, SRC, TERT]
GO:0003964	RNA-directed DNA polymerase activity	GO_MolecularFunction-EBI-UniProt-GOA-ACAP-ARAP_08.05.2020_00h00	4.54034e-05	0.00167993	0.000149983	0.000599932	[4, 6]	Group11	7.57576	5	[HSP90AA1, MAPK1, MAPK3, SRC, TERT]
GO:0003720	telomerase activity	GO_MolecularFunction-EBI-UniProt-GOA-ACAP-ARAP_08.05.2020_00h00	2.21938e-05	0.000887753	0.000149983	0.000599932	[5, 7]	Group11	8.77193	5	[HSP90AA1, MAPK1, MAPK3, SRC, TERT]
GO:0004517	nitric-oxide synthase activity	GO_MolecularFunction-EBI-UniProt-GOA-ACAP-ARAP_08.05.2020_00h00	2.62874e-05	0.00102521	2.64199e-07	3.43458e-06	[5]	Group13	8.47458	5	[EGFR, ESR1, HSP90AA1, NOS2, TERT]
GO:0048156	tau protein binding	GO_MolecularFunction-EBI-UniProt-GOA-ACAP-ARAP_08.05.2020_00h00	0.000220825	0.00662476	0.000220825	0.000441651	[4]	Group02	8	4	[GSK3A, GSK3B, HSP90AA1, PIN1]
GO:0042056	chemoattractant activity	GO_MolecularFunction-EBI-UniProt-GOA-ACAP-ARAP_08.05.2020_00h00	0.000173383	0.00537488	0.000173383	0.00052015	[5, 6]	Group05	8.51064	4	[FGF2, LGALS3, MIF, VEGFA]
GO:0005504	fatty acid binding	GO_MolecularFunction-EBI-UniProt-GOA-ACAP-ARAP_08.05.2020_00h00	0.000173383	0.00537488	1.59691e-05	0.000127753	[3, 6]	Group09	8.51064	4	[ALB, FABP1, FABP5, GSTP1]
GO:0051972	regulation of telomerase activity	GO_MolecularFunction-EBI-UniProt-GOA-ACAP-ARAP_08.05.2020_00h00	0.000276964	0.00775499	0.000149983	0.000599932	[4, 6, 8]	Group11	7.54717	4	[HSP90AA1, MAPK1, MAPK3, SRC]
GO:0038085	vascular endothelial growth factor binding	GO_MolecularFunction-EBI-UniProt-GOA-ACAP-ARAP_08.05.2020_00h00	8.13387e-08	5.44969e-06	5.27027e-09	7.90541e-08	[4]	Group14	50	4	[FLT4, KDR, PDGFRA, PDGFRB]
GO:0038085	vascular endothelial growth factor binding	GO_MolecularFunction-EBI-UniProt-GOA-ACAP-ARAP_08.05.2020_00h00	8.13387e-08	5.44969e-06	6.68824e-23	1.137e-21	[4]	Group16	50	4	[FLT4, KDR, PDGFRA, PDGFRB]
GO:0005518	collagen binding	GO_MolecularFunction-EBI-UniProt-GOA-ACAP-ARAP_08.05.2020_00h00	0.0097728	0.0097728	0.0097728	0.0097728	[3]	Group00	4.05405	3	[CTSB, MMP12, MMP9]
GO:0031994	insulin-like growth factor I binding	GO_MolecularFunction-EBI-UniProt-GOA-ACAP-ARAP_08.05.2020_00h00	5.60545e-05	0.00201796	5.60545e-05	0.000336327	[5]	Group04	23.0769	3	[IGF1R, IGFBP1, IGFBP3]
GO:0030235	nitric-oxide synthase regulator activity	GO_MolecularFunction-EBI-UniProt-GOA-ACAP-ARAP_08.05.2020_00h00	7.04075e-06	0.000323875	2.64199e-07	3.43458e-06	[3, 4, 6]	Group13	42.8571	3	[EGFR, ESR1, HSP90AA1]
GO:0005161	platelet-derived growth factor receptor binding	GO_MolecularFunction-EBI-UniProt-GOA-ACAP-ARAP_08.05.2020_00h00	8.84079e-05	0.00291746	5.27027e-09	7.90541e-08	[5]	Group14	20	3	[PDGFRA, PDGFRB, VEGFA]
GO:0030235	nitric-oxide synthase regulator activity	GO_MolecularFunction-EBI-UniProt-GOA-ACAP-ARAP_08.05.2020_00h00	7.04075e-06	0.000323875	2.09269e-15	3.3483e-14	[3, 4, 6]	Group15	42.8571	3	[EGFR, ESR1, HSP90AA1]
GO:0005161	platelet-derived growth factor receptor binding	GO_MolecularFunction-EBI-UniProt-GOA-ACAP-ARAP_08.05.2020_00h00	8.84079e-05	0.00291746	2.09269e-15	3.3483e-14	[5]	Group15	20	3	[PDGFRA, PDGFRB, VEGFA]
GO:0005161	platelet-derived growth factor receptor binding	GO_MolecularFunction-EBI-UniProt-GOA-ACAP-ARAP_08.05.2020_00h00	8.84079e-05	0.00291746	6.68824e-23	1.137e-21	[5]	Group16	20	3	[PDGFRA, PDGFRB, VEGFA]
GO:0005021	vascular endothelial growth factor-activated receptor activity	GO_MolecularFunction-EBI-UniProt-GOA-ACAP-ARAP_08.05.2020_00h00	1.67517e-05	0.000703573	6.68824e-23	1.137e-21	[6, 8]	Group16	33.3333	3	[FLT4, KDR, PDGFRA]
