# Supplementary material for: Mechanisms and network pharmacological analysis of Yangyin Fuzheng Jiedu prescription in the treatment of hepatocellular carcinoma
Source: Cancer Med. 2022 Aug 31;12(3):3237–59. doi: 10.1002/cam4.5064 (PMC9939140; doi:10.1002/cam4.5064)
Supplement: Supplementary file 6 — Appendix S6 [file CAM4-12-3237-s005.xlsx]

## Sheet: Sheet1
Supplement 5. The KEGG analysis of FZP on HCC.
GOID	GOTerm	Ontology Source	Term PValue	Term PValue Corrected with Bonferroni step down	Group PValue	Group PValue Corrected with Bonferroni step down	GOLevels	GOGroups	% Associated Genes	Nr. Genes	Associated Genes Found
KEGG:05219	Bladder cancer	KEGG_08.05.2020	2.92681e-15	3.59998e-13	4.44154e-19	8.88308e-19	[-1]	Group2	31.7073	13	[CDK4, EGFR, ERBB2, MAP2K1, MAPK1, MAPK3, MMP2, MMP9, RAF1, SRC, TP53, TYMP, VEGFA]
KEGG:05215	Prostate cancer	KEGG_08.05.2020	4.03649e-23	5.16671e-21	4.44154e-19	8.88308e-19	[-1]	Group2	23.7113	23	[AKT2, AR, BAD, EGFR, ERBB2, GSK3B, GSTP1, HSP90AA1, HSP90B1, IGF1R, MAP2K1, MAPK1, MAPK3, MMP3, MMP9, MTOR, NFKBIA, PDGFRA, PDGFRB, PIK3CA, PLAU, RAF1, TP53]
KEGG:05230	Central carbon metabolism in cancer	KEGG_08.05.2020	3.93174e-16	4.91467e-14	4.44154e-19	8.88308e-19	[-1]	Group2	23.1884	16	[AKT2, EGFR, ERBB2, KIT, MAP2K1, MAPK1, MAPK3, MET, MTOR, NTRK1, PDGFRA, PDGFRB, PIK3CA, RAF1, RET, TP53]
KEGG:04370	VEGF signaling pathway	KEGG_08.05.2020	5.50577e-13	6.55187e-11	4.44154e-19	8.88308e-19	[-1]	Group2	22.0339	13	[AKT2, BAD, KDR, MAP2K1, MAPK1, MAPK3, PIK3CA, PTGS2, PTK2, RAF1, SPHK2, SRC, VEGFA]
KEGG:05218	Melanoma	KEGG_08.05.2020	1.94941e-14	2.37828e-12	4.44154e-19	8.88308e-19	[-1]	Group2	20.8333	15	[AKT2, BAD, CDK4, EGFR, FGF2, IGF1R, MAP2K1, MAPK1, MAPK3, MET, PDGFRA, PDGFRB, PIK3CA, RAF1, TP53]
KEGG:05212	Pancreatic cancer	KEGG_08.05.2020	4.58644e-14	5.54959e-12	4.44154e-19	8.88308e-19	[-1]	Group2	19.7368	15	[AKT2, BAD, CDK4, EGFR, ERBB2, MAP2K1, MAPK1, MAPK3, MTOR, PIK3CA, RAF1, STAT3, TGFBR1, TP53, VEGFA]
KEGG:05223	Non-small cell lung cancer	KEGG_08.05.2020	2.5737e-12	3.01123e-10	4.44154e-19	8.88308e-19	[-1]	Group2	19.697	13	[AKT2, BAD, CDK4, EGFR, ERBB2, FHIT, MAP2K1, MAPK1, MAPK3, PIK3CA, RAF1, STAT3, TP53]
KEGG:05213	Endometrial cancer	KEGG_08.05.2020	2.10394e-10	2.1881e-08	4.44154e-19	8.88308e-19	[-1]	Group2	18.9655	11	[AKT2, BAD, EGFR, ERBB2, GSK3B, MAP2K1, MAPK1, MAPK3, PIK3CA, RAF1, TP53]
KEGG:05221	Acute myeloid leukemia	KEGG_08.05.2020	6.14526e-11	6.63688e-09	4.44154e-19	8.88308e-19	[-1]	Group2	17.9104	12	[AKT2, BAD, CCNA2, KIT, MAP2K1, MAPK1, MAPK3, MTOR, PIK3CA, RAF1, RARA, STAT3]
KEGG:05210	Colorectal cancer	KEGG_08.05.2020	3.15086e-13	3.78103e-11	4.44154e-19	8.88308e-19	[-1]	Group2	17.4419	15	[AKT2, BAD, BIRC5, CASP3, EGFR, GSK3B, MAP2K1, MAPK1, MAPK3, MTOR, PIK3CA, RAF1, RHOA, TGFBR1, TP53]
KEGG:05214	Glioma	KEGG_08.05.2020	1.44179e-11	1.58597e-09	4.44154e-19	8.88308e-19	[-1]	Group2	17.3333	13	[AKT2, CDK4, EGFR, IGF1R, MAP2K1, MAPK1, MAPK3, MTOR, PDGFRA, PDGFRB, PIK3CA, RAF1, TP53]
KEGG:04012	ErbB signaling pathway	KEGG_08.05.2020	4.66148e-12	5.3607e-10	4.44154e-19	8.88308e-19	[-1]	Group2	16.4706	14	[AKT2, BAD, EGFR, ERBB2, ERBB4, GSK3B, MAP2K1, MAPK1, MAPK3, MTOR, PIK3CA, PTK2, RAF1, SRC]
KEGG:05216	Thyroid cancer	KEGG_08.05.2020	8.56437e-06	0.000573812	4.44154e-19	8.88308e-19	[-1]	Group2	16.2162	6	[MAP2K1, MAPK1, MAPK3, NTRK1, RET, TP53]
KEGG:05220	Chronic myeloid leukemia	KEGG_08.05.2020	2.87534e-10	2.93285e-08	4.44154e-19	8.88308e-19	[-1]	Group2	15.7895	12	[AKT2, BAD, CDK4, HDAC1, MAP2K1, MAPK1, MAPK3, NFKBIA, PIK3CA, RAF1, TGFBR1, TP53]
KEGG:04917	Prolactin signaling pathway	KEGG_08.05.2020	2.58985e-08	2.35676e-06	4.44154e-19	8.88308e-19	[-1]	Group2	14.2857	10	[AKT2, ESR1, GSK3B, MAP2K1, MAPK1, MAPK3, PIK3CA, RAF1, SRC, STAT3]
KEGG:04066	HIF-1 signaling pathway	KEGG_08.05.2020	1.14013e-11	1.27695e-09	4.44154e-19	8.88308e-19	[-1]	Group2	13.7615	15	[AKT2, EGFR, ERBB2, IGF1R, MAP2K1, MAPK1, MAPK3, MKNK1, MTOR, NOS2, PGK1, PIK3CA, SERPINE1, STAT3, VEGFA]
KEGG:05205	Proteoglycans in cancer	KEGG_08.05.2020	6.24809e-20	7.93507e-18	4.44154e-19	8.88308e-19	[-1]	Group2	13.1707	27	[AKT2, CASP3, EGFR, ERBB2, ERBB4, ESR1, FGF2, IGF1R, KDR, MAP2K1, MAPK1, MAPK3, MET, MMP2, MMP9, MTOR, PIK3CA, PLAU, PTK2, RAF1, RHOA, SHH, SMO, SRC, STAT3, TP53, VEGFA]
KEGG:04914	Progesterone-mediated oocyte maturation	KEGG_08.05.2020	5.3951e-10	5.34115e-08	4.44154e-19	8.88308e-19	[-1]	Group2	13.1313	13	[AKT2, AURKA, CCNA2, CDC25A, CDC25B, HSP90AA1, IGF1R, MAP2K1, MAPK1, MAPK3, PIK3CA, PLK1, RAF1]
KEGG:05211	Renal cell carcinoma	KEGG_08.05.2020	2.99669e-07	2.45728e-05	4.44154e-19	8.88308e-19	[-1]	Group2	13.0435	9	[AKT2, BAD, MAP2K1, MAPK1, MAPK3, MET, PIK3CA, RAF1, VEGFA]
KEGG:04520	Adherens junction	KEGG_08.05.2020	3.85098e-07	3.08078e-05	4.44154e-19	8.88308e-19	[-1]	Group2	12.6761	9	[EGFR, ERBB2, IGF1R, MAPK1, MAPK3, MET, RHOA, SRC, TGFBR1]
KEGG:04926	Relaxin signaling pathway	KEGG_08.05.2020	1.34689e-10	1.4277e-08	4.44154e-19	8.88308e-19	[-1]	Group2	11.6279	15	[AKT2, EDNRB, EGFR, MAP2K1, MAPK1, MAPK3, MMP2, MMP9, NFKBIA, NOS2, PIK3CA, RAF1, SRC, TGFBR1, VEGFA]
KEGG:05224	Breast cancer	KEGG_08.05.2020	7.70661e-12	8.78553e-10	4.44154e-19	8.88308e-19	[-1]	Group2	11.5646	17	[AKT2, CDK4, EGFR, ERBB2, ESR1, FGF2, FLT4, GSK3B, IGF1R, KIT, MAP2K1, MAPK1, MAPK3, MTOR, PIK3CA, RAF1, TP53]
KEGG:05226	Gastric cancer	KEGG_08.05.2020	9.61592e-12	1.0866e-09	4.44154e-19	8.88308e-19	[-1]	Group2	11.4094	17	[ABCB1, AKT2, EGFR, ERBB2, FGF2, GSK3B, MAP2K1, MAPK1, MAPK3, MET, MTOR, PIK3CA, RAF1, SHH, TERT, TGFBR1, TP53]
KEGG:05235	PD-L1 expression and PD-1 checkpoint pathway in cancer	KEGG_08.05.2020	2.68389e-07	2.22763e-05	4.44154e-19	8.88308e-19	[-1]	Group2	11.236	10	[AKT2, EGFR, MAP2K1, MAPK1, MAPK3, MTOR, NFKBIA, PIK3CA, RAF1, STAT3]
KEGG:04210	Apoptosis	KEGG_08.05.2020	2.88176e-10	2.91058e-08	4.44154e-19	8.88308e-19	[-1]	Group2	11.0294	15	[AKT2, BAD, BIRC5, CASP3, CTSB, MAP2K1, MAPK1, MAPK3, MCL1, NFKBIA, NTRK1, PARP1, PIK3CA, RAF1, TP53]
KEGG:04933	AGE-RAGE signaling pathway in diabetic complications	KEGG_08.05.2020	8.18215e-08	7.03665e-06	4.44154e-19	8.88308e-19	[-1]	Group2	11	11	[AKT2, CASP3, CDK4, MAPK1, MAPK3, MMP2, PIK3CA, SERPINE1, STAT3, TGFBR1, VEGFA]
KEGG:04662	B cell receptor signaling pathway	KEGG_08.05.2020	1.3401e-06	0.000100508	4.44154e-19	8.88308e-19	[-1]	Group2	10.9756	9	[AKT2, CD81, GSK3B, MAP2K1, MAPK1, MAPK3, NFKBIA, PIK3CA, RAF1]
KEGG:04919	Thyroid hormone signaling pathway	KEGG_08.05.2020	5.45173e-09	5.23367e-07	4.44154e-19	8.88308e-19	[-1]	Group2	10.9244	13	[AKT2, BAD, ESR1, GSK3B, HDAC1, MAP2K1, MAPK1, MAPK3, MTOR, PIK3CA, RAF1, SRC, TP53]
KEGG:05222	Small cell lung cancer	KEGG_08.05.2020	3.68016e-07	2.98093e-05	4.44154e-19	8.88308e-19	[-1]	Group2	10.8696	10	[AKT2, CASP3, CDK4, FHIT, NFKBIA, NOS2, PIK3CA, PTGS2, PTK2, TP53]
KEGG:04657	IL-17 signaling pathway	KEGG_08.05.2020	4.51232e-07	3.56473e-05	4.44154e-19	8.88308e-19	[-1]	Group2	10.6383	10	[CASP3, GSK3B, HSP90AA1, HSP90B1, MAPK1, MAPK3, MMP3, MMP9, NFKBIA, PTGS2]
KEGG:04625	C-type lectin receptor signaling pathway	KEGG_08.05.2020	1.23216e-07	1.04734e-05	4.44154e-19	8.88308e-19	[-1]	Group2	10.5769	11	[AKT2, CASP1, IL2, MAPK1, MAPK3, NFKBIA, PIK3CA, PTGS2, RAF1, RHOA, SRC]
KEGG:04660	T cell receptor signaling pathway	KEGG_08.05.2020	1.23216e-07	1.04734e-05	4.44154e-19	8.88308e-19	[-1]	Group2	10.5769	11	[AKT2, CDK4, GSK3B, IL2, MAP2K1, MAPK1, MAPK3, NFKBIA, PIK3CA, RAF1, RHOA]
KEGG:05231	Choline metabolism in cancer	KEGG_08.05.2020	6.68393e-07	5.14663e-05	4.44154e-19	8.88308e-19	[-1]	Group2	10.2041	10	[AKT2, EGFR, MAP2K1, MAPK1, MAPK3, MTOR, PDGFRA, PDGFRB, PIK3CA, RAF1]
KEGG:04915	Estrogen signaling pathway	KEGG_08.05.2020	3.59253e-09	3.48476e-07	4.44154e-19	8.88308e-19	[-1]	Group2	10.1449	14	[AKT2, EGFR, ESR1, HSP90AA1, HSP90B1, MAP2K1, MAPK1, MAPK3, MMP2, MMP9, PIK3CA, RAF1, RARA, SRC]
KEGG:05225	Hepatocellular carcinoma	KEGG_08.05.2020	6.71763e-11	7.18786e-09	4.44154e-19	8.88308e-19	[-1]	Group2	10.119	17	[AKT2, BAD, CDK4, EGFR, GSK3B, GSTP1, IGF1R, MAP2K1, MAPK1, MAPK3, MET, MTOR, PIK3CA, RAF1, TERT, TGFBR1, TP53]
KEGG:04071	Sphingolipid signaling pathway	KEGG_08.05.2020	5.4417e-08	4.7887e-06	4.44154e-19	8.88308e-19	[-1]	Group2	10.084	12	[ADORA3, AKT2, KNG1, MAP2K1, MAPK1, MAPK3, PIK3CA, RAF1, RHOA, S1PR1, SPHK2, TP53]
KEGG:04722	Neurotrophin signaling pathway	KEGG_08.05.2020	5.4417e-08	4.7887e-06	4.44154e-19	8.88308e-19	[-1]	Group2	10.084	12	[AKT2, BAD, GSK3B, MAP2K1, MAPK1, MAPK3, NFKBIA, NTRK1, PIK3CA, RAF1, RHOA, TP53]
KEGG:04510	Focal adhesion	KEGG_08.05.2020	1.29747e-12	1.53101e-10	4.44154e-19	8.88308e-19	[-1]	Group2	10.0503	20	[AKT2, BAD, EGFR, ERBB2, FLT4, GSK3B, IGF1R, KDR, MAP2K1, MAPK1, MAPK3, MET, PDGFRA, PDGFRB, PIK3CA, PTK2, RAF1, RHOA, SRC, VEGFA]
KEGG:05135	Yersinia infection	KEGG_08.05.2020	5.97916e-08	5.20187e-06	4.44154e-19	8.88308e-19	[-1]	Group2	10	12	[AKT2, CASP1, GSK3B, IL2, MAP2K1, MAPK1, MAPK3, NFKBIA, PIK3CA, PTK2, RHOA, SRC]
KEGG:04068	FoxO signaling pathway	KEGG_08.05.2020	1.7736e-08	1.64945e-06	4.44154e-19	8.88308e-19	[-1]	Group2	9.92366	13	[AKT2, EGFR, IGF1R, MAP2K1, MAPK1, MAPK3, PIK3CA, PLK1, RAF1, S1PR1, SGK1, STAT3, TGFBR1]
KEGG:05161	Hepatitis B	KEGG_08.05.2020	3.71083e-10	3.71083e-08	4.44154e-19	8.88308e-19	[-1]	Group2	9.87654	16	[AKT2, BAD, BIRC5, CASP3, CCNA2, MAP2K1, MAPK1, MAPK3, MMP9, NFKBIA, PIK3CA, RAF1, SRC, STAT3, TGFBR1, TP53]
KEGG:04668	TNF signaling pathway	KEGG_08.05.2020	2.65078e-07	2.22665e-05	4.44154e-19	8.88308e-19	[-1]	Group2	9.82143	11	[AKT2, CASP3, MAP2K1, MAPK1, MAPK3, MMP14, MMP3, MMP9, NFKBIA, PIK3CA, PTGS2]
KEGG:05142	Chagas disease (American trypanosomiasis)	KEGG_08.05.2020	9.72044e-07	7.38753e-05	4.44154e-19	8.88308e-19	[-1]	Group2	9.80392	10	[AKT2, IL2, KNG1, MAPK1, MAPK3, NFKBIA, NOS2, PIK3CA, SERPINE1, TGFBR1]
KEGG:05160	Hepatitis C	KEGG_08.05.2020	1.8385e-09	1.80173e-07	4.44154e-19	8.88308e-19	[-1]	Group2	9.67742	15	[AKT2, BAD, CASP3, CD81, CDK4, EGFR, GSK3B, MAP2K1, MAPK1, MAPK3, NFKBIA, PIK3CA, RAF1, STAT3, TP53]
KEGG:05167	Kaposi sarcoma-associated herpesvirus infection	KEGG_08.05.2020	4.84559e-11	5.2817e-09	4.44154e-19	8.88308e-19	[-1]	Group2	9.52381	18	[AKT2, CASP3, CDK4, FGF2, GSK3B, MAP2K1, MAPK1, MAPK3, MTOR, NFKBIA, PIK3CA, PIK3CG, PTGS2, RAF1, SRC, STAT3, TP53, VEGFA]
KEGG:04072	Phospholipase D signaling pathway	KEGG_08.05.2020	8.97845e-09	8.52953e-07	4.44154e-19	8.88308e-19	[-1]	Group2	9.45946	14	[AKT2, EGFR, KIT, MAP2K1, MAPK1, MAPK3, MTOR, PDGFRA, PDGFRB, PIK3CA, PIK3CG, RAF1, RHOA, SPHK2]
KEGG:05418	Fluid shear stress and atherosclerosis	KEGG_08.05.2020	3.63638e-08	3.23638e-06	4.44154e-19	8.88308e-19	[-1]	Group2	9.35252	13	[AKT2, GSTP1, HSP90AA1, HSP90B1, KDR, MMP2, MMP9, PIK3CA, PTK2, RHOA, SRC, TP53, VEGFA]
KEGG:04935	Growth hormone synthesis, secretion and action	KEGG_08.05.2020	4.92413e-07	3.84082e-05	4.44154e-19	8.88308e-19	[-1]	Group2	9.2437	11	[AKT2, GSK3B, IGFBP3, MAP2K1, MAPK1, MAPK3, MTOR, PIK3CA, PTK2, RAF1, STAT3]
KEGG:05200	Pathways in cancer	KEGG_08.05.2020	8.17902e-30	1.05509e-27	8.17902e-30	2.45371e-29	[-1]	Group0	9.22787	49	[AKT2, AR, BAD, BIRC5, CASP3, CCNA2, CDK4, EDNRB, EGFR, ERBB2, ESR1, FGF2, FLT4, GLI1, GSK3B, GSTP1, HDAC1, HSP90AA1, HSP90B1, IGF1R, IL2, KIT, KNG1, MAP2K1, MAPK1, MAPK3, MET, MMP2, MMP9, MTOR, NFKBIA, NOS2, NTRK1, PDGFRA, PDGFRB, PIK3CA, PTGS2, PTK2, RAF1, RARA, RET, RHOA, SHH, SMO, STAT3, TERT, TGFBR1, TP53, VEGFA]
KEGG:05163	Human cytomegalovirus infection	KEGG_08.05.2020	1.28755e-11	1.42918e-09	4.44154e-19	8.88308e-19	[-1]	Group2	8.88889	20	[AKT2, CASP3, CDK4, EGFR, GSK3B, MAP2K1, MAPK1, MAPK3, MTOR, NFKBIA, PDGFRA, PIK3CA, PTGS2, PTK2, RAF1, RHOA, SRC, STAT3, TP53, VEGFA]
KEGG:04151	PI3K-Akt signaling pathway	KEGG_08.05.2020	1.3373e-17	1.685e-15	4.44154e-19	8.88308e-19	[-1]	Group2	8.75706	31	[AKT2, BAD, CDK4, EGFR, ERBB2, ERBB4, FGF2, FLT4, GSK3B, HSP90AA1, HSP90B1, IGF1R, IL2, KDR, KIT, MAP2K1, MAPK1, MAPK3, MCL1, MET, MTOR, NTRK1, PDGFRA, PDGFRB, PIK3CA, PIK3CG, PTK2, RAF1, SGK1, TP53, VEGFA]
KEGG:04218	Cellular senescence	KEGG_08.05.2020	2.45811e-08	2.26146e-06	4.44154e-19	8.88308e-19	[-1]	Group2	8.75	14	[AKT2, CCNA2, CDC25A, CDK4, IGFBP3, MAP2K1, MAPK1, MAPK3, MTOR, PIK3CA, RAF1, SERPINE1, TGFBR1, TP53]
KEGG:05206	MicroRNAs in cancer	KEGG_08.05.2020	2.86927e-15	3.5579e-13	4.44154e-19	8.88308e-19	[-1]	Group2	8.70968	27	[ABCB1, CASP3, CDC25A, CDC25B, DNMT1, DNMT3B, EGFR, ERBB2, EZH2, HDAC1, MAP2K1, MAPK1, MAPK3, MCL1, MET, MMP9, MTOR, PDGFRA, PDGFRB, PIK3CA, PLAU, PTGS2, RAF1, RHOA, STAT3, TP53, VEGFA]
KEGG:04015	Rap1 signaling pathway	KEGG_08.05.2020	2.80003e-10	2.88403e-08	4.44154e-19	8.88308e-19	[-1]	Group2	8.57143	18	[AKT2, EGFR, FGF2, FLT4, IGF1R, KDR, KIT, MAP2K1, MAPK1, MAPK3, MET, PDGFRA, PDGFRB, PIK3CA, RAF1, RHOA, SRC, VEGFA]
KEGG:04659	Th17 cell differentiation	KEGG_08.05.2020	1.24016e-05	0.000818503	4.44154e-19	8.88308e-19	[-1]	Group2	8.41121	9	[HSP90AA1, IL2, MAPK1, MAPK3, MTOR, NFKBIA, RARA, STAT3, TGFBR1]
KEGG:04014	Ras signaling pathway	KEGG_08.05.2020	1.85648e-10	1.9493e-08	4.44154e-19	8.88308e-19	[-1]	Group2	8.18966	19	[AKT2, BAD, EGFR, FGF2, FLT4, IGF1R, KDR, KIT, MAP2K1, MAPK1, MAPK3, MET, NTRK1, PDGFRA, PDGFRB, PIK3CA, RAF1, RHOA, VEGFA]
KEGG:04371	Apelin signaling pathway	KEGG_08.05.2020	2.02136e-06	0.00014958	4.44154e-19	8.88308e-19	[-1]	Group2	8.0292	11	[AKT2, MAP2K1, MAPK1, MAPK3, MTOR, NOS2, PIK3CG, RAF1, SERPINE1, SPHK2, TGFBR1]
KEGG:04062	Chemokine signaling pathway	KEGG_08.05.2020	2.81287e-08	2.53158e-06	4.44154e-19	8.88308e-19	[-1]	Group2	7.93651	15	[AKT2, BAD, GSK3A, GSK3B, MAP2K1, MAPK1, MAPK3, NFKBIA, PIK3CA, PIK3CG, PTK2, RAF1, RHOA, SRC, STAT3]
KEGG:04010	MAPK signaling pathway	KEGG_08.05.2020	4.36302e-12	5.0611e-10	4.44154e-19	8.88308e-19	[-1]	Group2	7.82313	23	[AKT2, CASP3, CDC25B, EGFR, ERBB2, ERBB4, FGF2, FLT4, IGF1R, KDR, KIT, MAP2K1, MAPK1, MAPK3, MET, MKNK1, NTRK1, PDGFRA, PDGFRB, RAF1, TGFBR1, TP53, VEGFA]
KEGG:04140	Autophagy	KEGG_08.05.2020	1.41434e-05	0.000905177	4.44154e-19	8.88308e-19	[-1]	Group2	7.29927	10	[AKT2, BAD, CTSB, IGF1R, MAP2K1, MAPK1, MAPK3, MTOR, PIK3CA, RAF1]
KEGG:05162	Measles	KEGG_08.05.2020	1.50787e-05	0.000949956	4.44154e-19	8.88308e-19	[-1]	Group2	7.24638	10	[AKT2, BAD, CASP3, CDK4, GSK3B, IL2, NFKBIA, PIK3CA, STAT3, TP53]
KEGG:04910	Insulin signaling pathway	KEGG_08.05.2020	1.60667e-05	0.000996138	4.44154e-19	8.88308e-19	[-1]	Group2	7.19424	10	[AKT2, BAD, GSK3B, MAP2K1, MAPK1, MAPK3, MKNK1, MTOR, PIK3CA, RAF1]
KEGG:04150	mTOR signaling pathway	KEGG_08.05.2020	6.7469e-06	0.000472283	4.44154e-19	8.88308e-19	[-1]	Group2	7.09677	11	[AKT2, GSK3B, IGF1R, MAP2K1, MAPK1, MAPK3, MTOR, PIK3CA, RAF1, RHOA, SGK1]
KEGG:04022	cGMP-PKG signaling pathway	KEGG_08.05.2020	1.37577e-05	0.000894251	4.44154e-19	8.88308e-19	[-1]	Group2	6.58683	11	[ADORA3, AKT2, BAD, EDNRB, KNG1, MAP2K1, MAPK1, MAPK3, PIK3CG, RAF1, RHOA]
KEGG:05164	Influenza A	KEGG_08.05.2020	1.62796e-05	0.000993055	4.44154e-19	8.88308e-19	[-1]	Group2	6.47059	11	[AKT2, CASP1, CASP3, CDK4, MAP2K1, MAPK1, MAPK3, NFKBIA, PIK3CA, PLG, RAF1]
KEGG:05202	Transcriptional misregulation in cancer	KEGG_08.05.2020	6.75303e-06	0.000465959	6.75303e-06	6.75303e-06	[-1]	Group1	6.45161	12	[CCNA2, HDAC1, IGF1R, IGFBP3, MET, MMP3, MMP9, NTRK1, PLAU, PTK2, RARA, TP53]
KEGG:05203	Viral carcinogenesis	KEGG_08.05.2020	3.11413e-06	0.000227332	4.44154e-19	8.88308e-19	[-1]	Group2	6.37255	13	[BAD, CASP3, CCNA2, CDK4, HDAC1, MAPK1, MAPK3, NFKBIA, PIK3CA, RHOA, SRC, STAT3, TP53]
KEGG:04810	Regulation of actin cytoskeleton	KEGG_08.05.2020	5.01983e-06	0.000356408	4.44154e-19	8.88308e-19	[-1]	Group2	6.10329	13	[EGFR, FGF2, KNG1, MAP2K1, MAPK1, MAPK3, PDGFRA, PDGFRB, PIK3CA, PTK2, RAF1, RHOA, SRC]
KEGG:05165	Human papillomavirus infection	KEGG_08.05.2020	1.16819e-08	1.0981e-06	4.44154e-19	8.88308e-19	[-1]	Group2	6.06061	20	[AKT2, BAD, CASP3, CCNA2, CDK4, EGFR, GSK3B, HDAC1, MAP2K1, MAPK1, MAPK3, MTOR, PDGFRB, PIK3CA, PTGS2, PTK2, RAF1, TERT, TP53, VEGFA]
KEGG:05166	Human T-cell leukemia virus 1 infection	KEGG_08.05.2020	6.80643e-06	0.000462837	4.44154e-19	8.88308e-19	[-1]	Group2	5.93607	13	[AKT2, CCNA2, CDK4, IL2, MAP2K1, MAPK1, MAPK3, MMP7, NFKBIA, PIK3CA, TERT, TGFBR1, TP53]
KEGG:05131	Shigellosis	KEGG_08.05.2020	3.42052e-06	0.000246278	4.44154e-19	8.88308e-19	[-1]	Group2	5.85774	14	[AKT2, CASP1, EGFR, GSK3A, GSK3B, MAPK1, MAPK3, MTOR, NFKBIA, PIK3CA, PTK2, RHOA, SRC, TP53]
